# Supplementary material for: Comparative analysis of whole flower transcriptomes in the Zingiberales
Source: PeerJ. 2018 Aug 24;6:e5490. doi: 10.7717/peerj.5490 (PMC6110254; doi:10.7717/peerj.5490)
Supplement: Supplemental Information 1 [file peerj-06-5490-s001.zip › Supplemental Material S1.xlsx]

## Sheet: TF-curated
				Almeida, AMRA.; Piñeyro-Nelson, A.; Yockteng, R.; Specht, C. Comparative analysis of whole flower transcriptomes in the Zingiberales. PeerJ.
				S1: List of Transcription Factors present in the flower transcriptomes
NAME	TF FAMILY	SHARED BY ALL	ZINGIBERALES	BANANA CLADE	GINGER CLADE	CANNA-CALATHEA	ZINGIBER	DICHORISANDRA	FUNCTION	REFERENCES
		agamous-like MADS-box protein AGL9 homolog (LOC105038810)	agamous-like MADS-box protein AGL9 homolog (LOC105042148)						floral meristem specification, petal, stamen and carpel specification	Pelaz et al., 2000
SEPALLATA3 (SEP3)	MIKC-MADS-Family	agamous-like MADS-box protein AGL9 homolog (LOC105038810)								Martínez-Castilla and Álvarez-Buylla, 2003.
							agamous-like MADS-box protein AGL62 (LOC105033720)		endosperm development
AGAMOUS-LIKE62 (AGL62)	MIKC-MADS-Family						agamous-like MADS-box protein AGL62 (LOC105035287)			Kang et al., 2008
							agamous-like MADS-box protein AGL62 (LOC105035919)
							agamous-like MADS-box protein AGL62 (LOC105036033)
AGAMOUS-LIKE6 (AGL6)	MIKC-MADS-Family	MADS-box transcription factor 6-like (LOC105037074)				MADS-box transcription factor 6-like (LOC105054953)			floral organ development, timing of flowering	Yockteng et al., 2013
		MADS-box transcription factor 6-like (LOC105043529)				MADS-box transcription factor 6-like (LOC105054953)
		MADS-box transcription factor 6-like (LOC105054233)				MADS-box transcription factor 6-like (LOC105054953)
AGAMOUS-LIKE3 (AGL3) =	MIKC-MADS-Family					MADS-box transcription factor 3 (LOC105040564)			floral organ development	Ditta et al., 2004
SEPALLATA4 (SEP4)						MADS-box transcription factor 3 (LOC105040564)
						MADS-box transcription factor 3 (LOC105040564)
						MADS-box transcription factor 3 (LOC105040564)
AGL9/SEP clade protein	MIKC-MADS-Family		MADS-box protein CMB1-like (LOC105046677)						floral organ development	http://planttfdb.cbi.pku.edu.cn/tf.php?sp=Egu&did=XP_010923638.1
AGAMOUS-LIKE14 (AGL14) =	MIKC-MADS-Family		MADS-box transcription factor 14 (LOC105057203)						flower development, root development
XAANTAL2 (XAL2)
AGAMOUS-LIKE2 (AGL2	MIKC-MADS-Family		MADS-box transcription factor 2-like (LOC105037274)						flower development	Pelaz et al., 2000
) = SEPALLATA1			MADS-box transcription factor 2-like (LOC105037274)
AGAMOUS-LIKE32 (AGL32)=	MIKC-MADS-Family				MADS-box transcription factor 32-like (LOC105041020)				seed coat development and pigmentation, flower and fruit size	Nesi et al., 2002
ARABIDOPSIS BSISTER (ABS)
AGAMOUS LIKE20 (AGL20) =	MIKC-MADS-Family						MADS-box protein SOC1-like (LOC105059539)		transition to flowering, promotes inflorescence meristem identity	Moon et al., 2003
Suppressor of Overexpression of CONSTANS (SOC1)							MADS-box protein SOC1-like (LOC105059539)
CAULIFLOWER A-like (CAL-like)	MIKC-MADS-Family		truncated transcription factor CAULIFLOWER A-like (LOC105058117)			truncated transcription factor CAULIFLOWER A-like (LOC105057174)			Involved in floral meristem identity, floral organ development and meristem determination	Kempin et al., 1995
						truncated transcription factor CAULIFLOWER A-like (LOC105057174)
						truncated transcription factor CAULIFLOWER A-like (LOC105057174)
						truncated transcription factor CAULIFLOWER A-like (LOC105057174)
APETALA2 (AP2)	AP2/EREBP domain	floral homeotic protein APETALA 2-like (LOC105045791)	floral homeotic protein APETALA 2 (LOC105050146)						inflorescence and flower meristem identity, cellular proliferation, sepal development,	Drews et al., 1991
									repression of AG
TARGET OF EAT3 (TOE3)	AP2/EREBP domain	AP2-like ethylene-responsive transcription factor TOE3 (LOC105034164)							flower meristem development and exhaustion, stamen and carpel development	Jung et al., 2014
		AP2-like ethylene-responsive transcription factor TOE3 (LOC105034164)							repression of AG
AINTEGUMENTA-LIKE1 and 5 (AIL1, AIL5)					AP2-like ethylene-responsive transcription factor AIL1 (LOC105058635)	AP2-like ethylene-responsive transcription factor AIL5 (LOC105039271)			shoot and inflorescence meristem development, cell proliferation, organ polarity, embryogenesis	Horstman et al., 2014
						AP2-like ethylene-responsive transcription factor AIL5 (LOC105050379)
						AP2-like ethylene-responsive transcription factor AIL5 (LOC105050379)
						AP2-like ethylene-responsive transcription factor AIL5 (LOC105050796)
WRINKLED1 (WRI1)	AP2/EREBP domain	AP2-like ethylene-responsive transcription factor At2g41710 (LOC105057588)						AP2-like ethylene-responsive transcription factor At2g41710 (LOC105049141)	flowering time, lipid biosynthesis, carbohidrate metabolism, involved in the control of storage compound biosynthesis	Cernac and Benning, 2004
		AP2-like ethylene-responsive transcription factor At2g41710 (LOC105057588)								gene model in Arabidopsis: AT3G54320.1
AINTEGUMENTA (ANT)	AP2/EREBP domain				AP2-like ethylene-responsive transcription factor ANT (LOC105056440)				flower development, involved in floral meristem maintenance, control of cell proliferation and organ polarity	Elliot et al., 1996
					AP2-like ethylene-responsive transcription factor ANT (LOC105056440)				gynoecium and ovule development, negative reg. Of AG	http://planttfdb.cbi.pku.edu.cn/tf.php?sp=Ath&did=AT4G37750.1
					AP2-like ethylene-responsive transcription factor ANT (LOC105058199)
BABY BOOM2 (BBM2)						AP2-like ethylene-responsive transcription factor BBM2 (LOC105051414)			flower development, cell proliferation	Horstman et al., 2014
RELATED TO ABI3 AND VP-2 (RAV2)=	AP2/EREBP/B3 domain		AP2/ERF and B3 domain-containing transcription repressor RAV2-like (LOC105048752)			AP2/ERF and B3 domain-containing transcription repressor RAV2-like (LOC105041281)			flowering time, hormonal signaling	Castillejo and Pelaz, 2008; Matías-Hernández et al., 2014
TEMPRANILLO2 (TEM2)						AP2/ERF and B3 domain-containing transcription repressor RAV2-like (LOC105047044)
Ethylene Response Factor-like (ERF)	AP2/ERF superfamily		ethylene-responsive transcription factor 1-like (LOC105041997)	ethylene-responsive transcription factor CRF1-like (LOC105039649)			ethylene-responsive transcription factor 4-like (LOC105035740)		These transcription factors are involved in defense response, ethylene-activated signaling pathway,	Nakano et al., 2006
			ethylene-responsive transcription factor 1-like (LOC105053042)	ethylene-responsive transcription factor CRF2-like (LOC105040740)			ethylene-responsive transcription factor ERF027-like (LOC105043387)		jasmonic acid mediated signaling pathway
			ethylene-responsive transcription factor 1-like (LOC105056678)	ethylene-responsive transcription factor CRF2-like (LOC105048232)			ethylene-responsive transcription factor ERF038 (LOC105043684)
			ethylene-responsive transcription factor 1-like (LOC105056678)				ethylene-responsive transcription factor ERF071-like (LOC105045154)
			ethylene-responsive transcription factor 3-like (LOC105050082)				ethylene-responsive transcription factor ERF071-like (LOC105058243)
			ethylene-responsive transcription factor ERF011-like (LOC105047721)				ethylene-responsive transcription factor ERF073-like (LOC105041196)
			ethylene-responsive transcription factor ERF017 (LOC105058831)				ethylene-responsive transcription factor ERF084 (LOC105060325)
			ethylene-responsive transcription factor ERF017-like (LOC105056761)				ethylene-responsive transcription factor ERF114-like (LOC105039877)
			ethylene-responsive transcription factor ERF071-like (LOC105037298)
			ethylene-responsive transcription factor ESR2-like (LOC105038829)
B3-domain like	B3 superfamily							B3 domain-containing protein Os11g0156000-like (LOC105052092)	expressed in flower and panicle (rice), it is putatively involved in microsporophyte development	http://planttfdb.cbi.pku.edu.cn/tf.php?sp=Osj&did=LOC_Os11g05740.1
								B3 domain-containing protein Os11g0156000-like (LOC105052092)
BELL1 (BEL1)	TALE family	BEL1-like homeodomain protein 4 (LOC105057915)	BEL1-like homeodomain protein 7 (LOC105042243)				BEL1-like homeodomain protein 7 (LOC105034319)	BEL1-like homeodomain protein 9 (LOC105032613)	involved in ovule development (integuments) and repression of AG action	Ray et al., 1994
			BEL1-like homeodomain protein 7 (LOC105042243)				BEL1-like homeodomain protein 7 (LOC105053454)	homeobox protein BEL1 homolog (LOC105054222)
			BEL1-like homeodomain protein 7 (LOC105042243)					homeobox protein BEL1 homolog (LOC105054222)
			BEL1-like homeodomain protein 7 (LOC105042243)					homeobox protein BEL1 homolog (LOC105054222)
			BEL1-like homeodomain protein 7 (LOC105042243)
			BEL1-like homeodomain protein 7 (LOC105042243)
			BEL1-like homeodomain protein 7 (LOC105042243)
			BEL1-like homeodomain protein 7 (LOC105042243)
Knotted1-like TALElike (KNAT-like)	TALE family	homeobox protein knotted-1-like 11 (LOC105039079)				homeobox protein knotted-1-like 1 (LOC105037864)	homeotic protein knotted-1-like (LOC105058182)	homeobox protein knotted-1-like 1 (LOC105036737)	inolved in embryo SAM development; also involved in maintenance of all meristems of the shoot, inflorescence meristem and in gynoecioum development, and leaf dissection in oil palm	Jasinski et al., 2005;
		homeobox protein knotted-1-like 11 (LOC105039079)				homeobox protein knotted-1-like 1 (LOC105045031)		homeobox protein knotted-1-like 1 (LOC105054225)
		homeobox protein knotted-1-like 11 (LOC105039079)				homeobox protein knotted-1-like 1 (LOC105057352)		homeobox protein knotted-1-like 1 (LOC105054225)
		homeobox protein knotted-1-like 13 (LOC105050088)				homeobox protein knotted-1-like 3 (LOC105043293)		homeotic protein knotted-1-like (LOC105061139)
		homeobox protein knotted-1-like 13 (LOC105050088)
		homeobox protein knotted-1-like 13 (LOC105050692)
		homeobox protein knotted-1-like 13 (LOC105050692)
SLENDER RICE 1 (SLR1)	GRAS family	DELLA protein SLR1 (LOC105041307)							SLR1-like: Probable transcriptional regulator that acts as a repressor of the gibberellin (GA) signaling pathway, and maintenance of shoot apical meristem	Shimada et al., 2006, Bolle, 2004.
		DELLA protein SLR1-like (LOC105048735)
DWARF8-like (D8)	GRAS family						DELLA protein DWARF8-like (LOC105047758)		involved in plant hight and flowering time (maize)	Thornsberry et al., 2001; https://www.ncbi.nlm.nih.gov/Structure/cdd/wrpsb.cgi?INPUT_TYPE=precalc&SEQUENCE=75207626
SCARECROW-like (SCL)	GRAS family		scarecrow-like protein 27 (LOC105059511)	scarecrow-like protein 8 (LOC105054228)		scarecrow-like protein 3 (LOC105052460)	scarecrow-like protein 28 (LOC105054678)	scarecrow-like protein 32 (LOC105032527)	assymetric cell divisions in root and shoot, quiescent center maintenance, GA signaling	Pysh et al., 1999; Lim et al., 2005
			scarecrow-like protein 4 (LOC105058150)	scarecrow-like protein 9 (LOC105044385)			scarecrow-like protein 28 (LOC105059323)
				scarecrow-like protein 9 (LOC105044385)
				scarecrow-like protein 9 (LOC105044385)
				scarecrow-like protein 9 (LOC105044385)
				scarecrow-like protein 9 (LOC105044385)
				scarecrow-like protein 9 (LOC105044385)
				scarecrow-like protein 9 (LOC105044385)
RICESLEEPER2-like (	GRAS family	zinc finger BED domain-containing protein RICESLEEPER 2-like (LOC105033709)		zinc finger BED domain-containing protein RICESLEEPER 1-like (LOC105047042)		zinc finger BED domain-containing protein RICESLEEPER 2-like (LOC105057998)			The homologs of this gene are involved in meristem growth and maintenance	Knip et al., 2012; https://www.ncbi.nlm.nih.gov/gene?term=15228474[PUID]%20OR%2075183039[PUID]%20OR%206735290[PUID]%20OR%2027808618[PUID]%20OR%20110743590[PUID]%20OR%20332644207[PUID]&RID=6XS4U92M014&log$=genealign&blast_rank=2
		zinc finger BED domain-containing protein RICESLEEPER 2-like (LOC105033711)		zinc finger BED domain-containing protein RICESLEEPER 2-like (LOC105046479)		zinc finger BED domain-containing protein RICESLEEPER 2-like (LOC105057998)
				zinc finger BED domain-containing protein RICESLEEPER 2-like (LOC105046479)		zinc finger BED domain-containing protein RICESLEEPER 2-like (LOC105057998)
				zinc finger BED domain-containing protein RICESLEEPER 2-like (LOC105046479)		zinc finger BED domain-containing protein RICESLEEPER 2-like (LOC105057998)
						zinc finger BED domain-containing protein RICESLEEPER 2-like (LOC105057998)
dr1-associated corepressor	NF-YB Family	dr1-associated corepressor homolog (LOC105048707)						dr1-associated corepressor-like (LOC105033351)	involved in responses to photoperiod changes, inflorescence and flower development	http://planttfdb.cbi.pku.edu.cn/tf.php?sp=Zma&did=GRMZM2G012654_P01
								dr1-associated corepressor-like (LOC105033351)		Siefers et al., 2009;
								dr1-associated corepressor-like (LOC105052442)
								dr1-associated corepressor-like (LOC105052442)
								protein Dr1 homolog (LOC105058703)
	NF-YB Family	nuclear transcription factor Y subunit B-3-like (LOC105033207)	nuclear transcription factor Y subunit B-2 (LOC105049961)	nuclear transcription factor Y subunit A-7-like (LOC105035250)			nuclear transcription factor Y subunit A-3-like (LOC105056468)		unknown functions
		nuclear transcription factor Y subunit B-3-like (LOC105056056)	nuclear transcription factor Y subunit B-2 (LOC105049961)	nuclear transcription factor Y subunit A-7-like (LOC105035250)			nuclear transcription factor Y subunit A-3-like (LOC105056468)
		nuclear transcription factor Y subunit B-3-like (LOC105056518)	nuclear transcription factor Y subunit B-2 (LOC105049961)	nuclear transcription factor Y subunit A-7-like (LOC105035250)			nuclear transcription factor Y subunit C-3-like (LOC105046832)
		nuclear transcription factor Y subunit B-3-like (LOC105058124)	nuclear transcription factor Y subunit B-2 (LOC105049961)	nuclear transcription factor Y subunit A-7-like (LOC105035250)
		nuclear transcription factor Y subunit B-3-like (LOC105058365)	nuclear transcription factor Y subunit C-2-like (LOC105039016)	nuclear transcription factor Y subunit A-7-like (LOC105035250)
		nuclear transcription factor Y subunit B-4-like (LOC105039017)	nuclear transcription factor Y subunit C-2-like (LOC105039016)	nuclear transcription factor Y subunit A-7-like (LOC105035250)
		nuclear transcription factor Y subunit B-4-like (LOC105039017)	nuclear transcription factor Y subunit C-2-like (LOC105050619)	nuclear transcription factor Y subunit A-7-like (LOC105035250)
		nuclear transcription factor Y subunit B-like (LOC105035632)	nuclear transcription factor Y subunit C-2-like (LOC105050619)	nuclear transcription factor Y subunit A-7-like (LOC105035250)
		nuclear transcription factor Y subunit B-like (LOC105044658)	nuclear transcription factor Y subunit C-2-like (LOC105060487)	nuclear transcription factor Y subunit A-7-like (LOC105035250)
		nuclear transcription factor Y subunit B-like (LOC105045808)	nuclear transcription factor Y subunit C-2-like (LOC105060487)	nuclear transcription factor Y subunit A-7-like (LOC105046707)
		nuclear transcription factor Y subunit B-like (LOC105045808)	nuclear transcription factor Y subunit C-2-like (LOC105060487)	nuclear transcription factor Y subunit A-7-like (LOC105046707)
			nuclear transcription factor Y subunit C-2-like (LOC105060487)	nuclear transcription factor Y subunit A-7-like (LOC105046707)
				nuclear transcription factor Y subunit A-7-like (LOC105046707)
A20 and AN1 domain-containing stress-associated protein	NF-YB family						zinc finger A20 and AN1 domain-containing stress-associated protein 5 (LOC105038230)		function unknown
							zinc finger A20 and AN1 domain-containing stress-associated protein 6-like (LOC105047724)
							zinc finger A20 and AN1 domain-containing stress-associated protein 8-like (LOC105050246)
DNA binding with one finger (DOF)	DOF Family	dof zinc finger protein DOF1.4 (LOC105050911)	dof zinc finger protein DOF2.1-like (LOC105035977)		dof zinc finger protein DOF4.6-like (LOC105054109)				regulation of gene expression in processes such as seed storage protein synthesis in developing endosperm, light regulation of genes involved in carbohydrate metabolism, plant defense mechanisms, seed germination, gibberellin response in post-germinating aleurone , auxin response	Lijavetzky et al., 2003
		dof zinc finger protein DOF1.4 (LOC105050911)	dof zinc finger protein DOF2.1-like (LOC105045797)		dof zinc finger protein DOF4.6-like (LOC105054109)					http://planttfdb.cbi.pku.edu.cn/family.php?fam=Dof
		dof zinc finger protein DOF1.4 (LOC105050911)
		dof zinc finger protein DOF1.4-like (LOC105058988)
		dof zinc finger protein DOF1.4-like (LOC105061576)
		dof zinc finger protein DOF1.7 (LOC105060015)
		dof zinc finger protein DOF1.7-like (LOC105052488)
		dof zinc finger protein DOF3.1-like (LOC105038106)
		dof zinc finger protein DOF3.1-like (LOC105047620)
		dof zinc finger protein DOF3.2-like (LOC105034167)
		dof zinc finger protein DOF3.2-like (LOC105034167)
		dof zinc finger protein DOF3.2-like (LOC105034167)
		dof zinc finger protein DOF3.2-like (LOC105034167)
		dof zinc finger protein DOF3.4-like (LOC105034792)
		dof zinc finger protein DOF3.6-like (LOC105042812)
		dof zinc finger protein DOF4.1-like (LOC105052057)
		dof zinc finger protein DOF4.6-like (LOC105043443)
		dof zinc finger protein DOF5.1 (LOC105044426)
		dof zinc finger protein DOF5.1 (LOC105044426)
		dof zinc finger protein DOF5.1-like (LOC105045689)
		dof zinc finger protein DOF5.1-like (LOC105052210)
		dof zinc finger protein DOF5.1-like (LOC105056953)
		dof zinc finger protein DOF5.1-like (LOC105056953)
		dof zinc finger protein DOF5.4-like (LOC105049969)
		dof zinc finger protein DOF5.4-like (LOC105061063)
		dof zinc finger protein DOF5.6-like (LOC105056272)
		dof zinc finger protein DOF5.6-like (LOC105056272)
		dof zinc finger protein DOF5.6-like (LOC105058740)
GATA-TF	GATA domain	GATA transcription factor 12 (LOC105040721)	GATA transcription factor 24-like (LOC105050850)	GATA transcription factor 27 (LOC105053931)	GATA transcription factor 8-like (LOC105055662)				Involved in nitrate metabolism, circadian rythms, floral meristem and petal development.All TF retrieved here are expressed in all plant organs and GATA-4, 5 and 28 could have a flower-specific role, as suggested by their expression in Arabidopsis	Reyes et al., 2004; Manfield et al., 2007
		GATA transcription factor 2-like (LOC105043651)	GATA transcription factor 5-like (LOC105043508)	GATA transcription factor 27 (LOC105053931)
		GATA transcription factor 24 (LOC105050405)		GATA transcription factor 27-like (LOC105043768)
		GATA transcription factor 24 (LOC105050405)		GATA transcription factor 27-like (LOC105043768)
		GATA transcription factor 4-like (LOC105053996)		GATA transcription factor 28-like (LOC105046405)
				GATA transcription factor 28-like (LOC105053826)
				GATA transcription factor 28-like (LOC105053826)
bZIP-like	bZIP family					bZIP transcription factor 60 (LOC105039434)			inmune response, pollen development (?)	Jacoby et al., 2002; http://www.arabidopsis.org/servlets/TairObject?id=27132&type=locus
GBF3 and 4-like	bZIP family					G-box-binding factor 1-like (LOC105056446)		G-box-binding factor 3-like (LOC105039703)	"GBFs are involved in developmental and physiological processes in response to stimuli such as light or hormones. Opaque-2 plays a role in affecting lysine content and carbohydrate metabolism, acting indirectly on starch/amino acid ratio" https://www.ncbi.nlm.nih.gov/Structure/cdd/cddsrv.cgi?uid=269850	Sibéril et al., 2001
						G-box-binding factor 4-like (LOC105038025)		G-box-binding factor 3-like (LOC105039703)
						G-box-binding factor 4-like (LOC105038025)		G-box-binding factor 3-like (LOC105047544)
						G-box-binding factor 4-like (LOC105038025)		G-box-binding factor 3-like (LOC105047544)
						G-box-binding factor 4-like (LOC105038025)		G-box-binding factor 3-like (LOC105047544)
						G-box-binding factor 4-like (LOC105038025)		G-box-binding factor 3-like (LOC105047544)
bZIP16-like	bZIP family	transcription factor HBP-1a-like (LOC105061171)			transcription factor HBP-1b(c38)-like (LOC105045494)		transcription factor HBP-1b(c38)-like (LOC105061267)	transcription factor HBP-1a-like (LOC105043962)	GBFs are involved in developmental and physiological processes in response to stimuli such as light or hormones. bZIP16 homolog in A. thaliana seems to be involved in light-dependent seedling germination.	Sibéril et al., 2001, Hsieh et al., 2012
		transcription factor HBP-1a-like (LOC105061171)						transcription factor HBP-1a-like (LOC105043962)
		transcription factor HBP-1a-like (LOC105061171)						transcription factor HBP-1a-like (LOC105043962)
								transcription factor HBP-1a-like (LOC105043962)
								transcription factor HBP-1a-like (LOC105043962)
								transcription factor HBP-1a-like (LOC105043962)
								transcription factor HBP-1b(c1)-like (LOC105036300)
TGA-like	bZIP			transcription factor TGA4-like (LOC105033019)	transcription factor TGA2 (LOC105039466)	transcription factor TGA2-like (LOC105033853)			involved in root developpment in response to nitrogen and to pathogens	Kesarwani et al., 2007; Alvarez et al., 2014
				transcription factor TGA4-like (LOC105033019)	transcription factor TGA2 (LOC105039466)	transcription factor TGA2-like (LOC105033853)
					transcription factor TGA2 (LOC105039466)
VIRE2-INTERACTING-PROTEIN1-like (VIP1-like)	bZIP family						transcription factor VIP1-like (LOC105038003)		Involved in osmosensory response. The mRNA is cell-to-cell mobile.	http://www.arabidopsis.org/servlets/TairObject?id=30049&type=locus
rice-bZIP-MYB protein2-like (RF2b-like)	bZIP family							transcription factor RF2b-like (LOC105057202)	involved in regulation of the phloem-specific promoter of rice tungro bacilliform virus (RTBV)	Dai et al., 2004;
								transcription factor RF2b-like (LOC105057202)
								transcription factor RF2b-like (LOC105057202)
								transcription factor RF2b-like (LOC105057202)
growth-regulating factor 3	C3H family					growth-regulating factor 3 (LOC105036298)			there is few information available about this family of TFs, but they seem to be downstream genes of WRKY TFs, involved in secondary wall formation	Wang et al., 2010
						growth-regulating factor 3 (LOC105036298)
Fertilization Independent Endosperm-2-like (FIE2-like)	C3H family	polycomb group protein FIE2 (LOC105033319)							unknown
		polycomb group protein FIE2 (LOC105033319)
		polycomb group protein FIE2 (LOC105033319)
		polycomb group protein FIE2 (LOC105033319)
		polycomb group protein FIE2 (LOC105033319)
		polycomb group protein FIE2 (LOC105033319)
		polycomb group protein FIE2 (LOC105033319)
heat stress transcription factors	HSF family					heat stress transcription factor B-4b-like (LOC105045479)	heat stress transcription factor A-3-like (LOC105038205)		these TFs are active during heat stress shock in plants and some act to repress or transcribe heat shock proteins in diverse biological processes.	Wang et al., 2009;
						heat stress transcription factor C-1b-like (LOC105037342)	heat stress transcription factor A-3-like (LOC105059054)
						heat stress transcription factor C-1b-like (LOC105047508)
ATHB	HD-ZIP	homeobox-leucine zipper protein ATHB-13-like (LOC105058351)						homeobox-leucine zipper protein ATHB-13-like (LOC105056543)	mainly expressed in flowers and leaves; implicated in sucrose signaling pathway	http://planttfdb.cbi.pku.edu.cn/tf.php?sp=Ath&did=AT1G69780.1
GLABRA2-related = GL2-related	HD-ZIP	homeobox-leucine zipper protein ATHB-15-like=GLABRA2-LIKE (LOC105040544)							involved in trichoblast and atrichoblast development, seed coat development and oil content	http://planttfdb.cbi.pku.edu.cn/tf.php?sp=Ath&did=AT1G79840.2
		homeobox-leucine zipper protein ATHB-15-like (LOC105040544)
		homeobox-leucine zipper protein ATHB-15-like (LOC105040544)
		homeobox-leucine zipper protein ATHB-15-like (LOC105040544)
		homeobox-leucine zipper protein ATHB-15-like (LOC105040544)
HAT2/HAT4-like	HD-ZIP		homeobox-leucine zipper protein HAT4-like (LOC105043698)				homeobox-leucine zipper protein HAT22-like (LOC105060077)	homeobox-leucine zipper protein HAT4-like (LOC105054758)	TFs induced by auxin, involved in root and shoot morphogenesis	http://planttfdb.cbi.pku.edu.cn/tf.php?sp=Ath&did=AT5G47370.1
Homeobox1-like	HD-ZIP	homeobox-leucine zipper protein HOX16-like (LOC105039204)	homeobox-leucine zipper protein HOX10-like (LOC105037697)		homeobox-leucine zipper protein HOX11 (LOC105041897)
		homeobox-leucine zipper protein HOX16-like (LOC105050334)	homeobox-leucine zipper protein HOX20-like (LOC105058455)		homeobox-leucine zipper protein HOX3 (LOC105047092)
		homeobox-leucine zipper protein HOX16-like (LOC105050334)	homeobox-leucine zipper protein HOX20-like (LOC105060546)
		homeobox-leucine zipper protein HOX21-like (LOC105048577)	homeobox-leucine zipper protein HOX4-like (LOC105041433)
		homeobox-leucine zipper protein HOX32 (LOC105046708)	homeobox-leucine zipper protein HOX8-like (LOC105048648)
		homeobox-leucine zipper protein HOX32-like (LOC105032628)	homeobox-leucine zipper protein HOX9 (LOC105044293)
		homeobox-leucine zipper protein HOX32-like (LOC105032628)	homeobox-leucine zipper protein HOX9 (LOC105044293)
			homeobox-leucine zipper protein HOX9 (LOC105044293)
			homeobox-leucine zipper protein HOX9 (LOC105044293)
			homeobox-leucine zipper protein HOX9 (LOC105044293)
			homeobox-leucine zipper protein HOX9 (LOC105044293)
			homeobox-leucine zipper protein HOX9 (LOC105044293)
			homeobox-leucine zipper protein HOX9 (LOC105044293)
			homeobox-leucine zipper protein HOX9-like (LOC105054510)
Protodermal Factor2-like (PDF2-like)	HD-ZIP	homeobox-leucine zipper protein ROC2= PDF2-like (LOC105052639)	homeobox-leucine zipper protein ROC8-like (LOC105058671)		homeobox-leucine zipper protein ROC3-like (LOC105043945)				expressed in L1 of the SAM, maintaining cell identity in this layer as well as floral organ identity	Abe et al., 2003; Kamata et al., 2013
		homeobox-leucine zipper protein ROC2 (LOC105052639)
		homeobox-leucine zipper protein ROC2-like (LOC105035130)
		homeobox-leucine zipper protein ROC5-like (LOC105043416)
		homeobox-leucine zipper protein ROC5-like (LOC105043416)
		homeobox-leucine zipper protein ROC5-like (LOC105043416)
		homeobox-leucine zipper protein ROC5-like (LOC105054126)
homologous to PHABULOSA (At)?	HD-ZIP(?)						protein PHLOEM PROTEIN 2-LIKE A10-like (LOC105037677)			http://www.arabidopsis.org/servlets/TairObject?id=34820&type=locus
							protein PHLOEM PROTEIN 2-LIKE A10-like (LOC105060057)
Lateral Organ Boundaries-like = (LOB-like)	LBD Family		LOB domain-containing protein 40-like (LOC105041208)	LOB domain-containing protein 36-like (LOC105032773)	LOB domain-containing protein 40-like (LOC105048441)	LOB domain-containing protein 18-like (LOC105042461)	LOB domain-containing protein 4-like (LOC105060450)	LOB domain-containing protein 15 (LOC105045944)	Expressed in young shoots, roots, stems, leaves and flowers, is important to define organ boundaries	Bell et al., 2012
			LOB domain-containing protein 41-like (LOC105034150)	LOB domain-containing protein 36-like (LOC105032773)	LOB domain-containing protein 41 (LOC105045072)			LOB domain-containing protein 15 (LOC105045944)
			LOB domain-containing protein 6 (LOC105034859)	LOB domain-containing protein 36-like (LOC105059997)				LOB domain-containing protein 15-like (LOC105052270)
				LOB domain-containing protein 6-like (LOC105049850)
NAC-like TFs	NAC family	NAC domain-containing protein 48-like (LOC105038428)	NAC domain-containing protein 21/22-like (LOC105032026)	NAC domain-containing protein 100 (LOC105032915)	NAC transcription factor 25-like (LOC105051041)	NAC domain-containing protein 7-like (LOC105043346)	NAC domain-containing protein 100-like (LOC105057262)	NAC domain-containing protein 100 (LOC105041210)	transcription activators, involved in defining boundaries between meristems and lateral organs, mediating biotic and abiotic stress responses as well as ABA-mediated signaling	Olsen et al., 2005
		NAC domain-containing protein 48-like (LOC105038428)	NAC domain-containing protein 21/22-like (LOC105033559)	NAC domain-containing protein 100-like (LOC105056634)		NAC transcription factor 25-like (LOC105044904)	NAC domain-containing protein 45-like (LOC105052904)	NAC domain-containing protein 100-like (LOC105046075)
		NAC domain-containing protein 68-like (LOC105052358)	NAC domain-containing protein 74-like (LOC105049524)	NAC domain-containing protein 100-like (LOC105056634)			NAC domain-containing protein 45-like (LOC105052904)	NAC domain-containing protein 100-like (LOC105052360)
		NAC domain-containing protein 68-like (LOC105052358)	NAC transcription factor 25-like (LOC105047002)	NAC domain-containing protein 100-like (LOC105056634)			NAC domain-containing protein 74-like (LOC105056230)	NAC domain-containing protein 2-like (LOC105035866)
		NAC transcription factor 25-like (LOC105034281)		NAC domain-containing protein 100-like (LOC105056634)			NAC domain-containing protein 74-like (LOC105056230)	NAC domain-containing protein 2-like (LOC105035866)
		NAC transcription factor 29-like (LOC105046073)		NAC domain-containing protein 100-like (LOC105056634)			NAC domain-containing protein 8 (LOC105053225)	NAC domain-containing protein 2-like (LOC105035866)
				NAC domain-containing protein 100-like (LOC105056634)			NAC domain-containing protein 8 (LOC105053225)	NAC domain-containing protein 21/22-like (LOC105059815)
				NAC domain-containing protein 48-like (LOC105037120)				NAC domain-containing protein 48-like (LOC105037721)
								NAC domain-containing protein 48-like (LOC105037721)
								NAC domain-containing protein 7 (LOC105043589)
								NAC domain-containing protein 7-like (LOC105054039)
								NAC domain-containing protein 8 (LOC105038777)
CUP-SHAPED COTYLEDON 2 (CUC2)	NAC family					protein CUP-SHAPED COTYLEDON 2 (LOC105040939)			involved in SAM specification, boundaries between shoot meristems and lateral organs, as well as boundaries among organs.	Aida et al., 1999; Olsen et al., 2005
SOMBRERO-like (SMB-like)	NAC family							protein SOMBRERO-like (LOC105048188)	involved in root cap development and secondary wall synthesis	Willemsem et al., 2008
BASIC TRANSCRIPTION FACTOR3-LIKE (BTF3-like)	NAC family	transcription factor BTF3 homolog 4-like (LOC105036261)	transcription factor BTF3 homolog 4-like (LOC105035098)						unknown function
		transcription factor BTF3-like (LOC105042757)	transcription factor BTF3 homolog 4-like (LOC105035098)
		transcription factor BTF3-like (LOC105042757)	transcription factor BTF3 homolog 4-like (LOC105035098)
			transcription factor BTF3 homolog 4-like (LOC105035098)
Basic Transcription Factor 3-like (BTF3-like)	NAC family			transcription factor BTF3 homolog 4-like (LOC105050994)					response to salt stress	Jiang et al., 2007; https://blast.ncbi.nlm.nih.gov/Blast.cgi#alnHdr_1032299522
				transcription factor BTF3 homolog 4-like (LOC105050994)						http://www.arabidopsis.org/servlets/TairObject?id=30020&type=locus
JUNGBRUNNEN-1-like (JUB1-like)	NAC family							transcription factor JUNGBRUNNEN 1-like (LOC105034728)	induced by hydrogen peroxide (H2O2); involved in senescence and hormone-mediated plant defense	Wu et al., 2012; http://www.arabidopsis.org/servlets/TairObject?id=32430&type=locus
C23A1.17-like	NAC family							SH3 domain-containing protein C23A1.17-like (LOC105054962)	transcription repression. Function unknown.	http://www.arabidopsis.org/servlets/TairObject?id=128453&type=locus
KANADI-2-like (KAN2-like)	G2-like family			probable transcription factor KAN2 (LOC105059260)	probable transcription factor KAN2 (LOC105043952)	probable transcription factor KAN2 (LOC105053819)			involved in lateral organ polarity, abaxial cell fate, gynoecium and ovule outer integument polarity.	Emery et al., 2003; Reinhart et al., 2013
					probable transcription factor KAN2 (LOC105043952)
					probable transcription factor KAN2 (LOC105043952)
					probable transcription factor KAN2 (LOC105043952)
KANADI-1-like (KAN1-like)	G2-like family			probable transcription factor RL9 (LOC105056383)		probable transcription factor RL9 (LOC105053158)			involved in lateral organ polarity, abaxial cell fate, gynoecium and ovule outer integument polarity.	Emery et al., 2003; Reinhart et al., 2013
				probable transcription factor RL9 (LOC105056383)		probable transcription factor RL9 (LOC105053158)
				probable transcription factor RL9 (LOC105058842)		probable transcription factor RL9 (LOC105053158)
						probable transcription factor RL9 (LOC105053158)
ALTERED PHLOEM DEVELOPMENT-like (APL-like)	G2-like family			myb family transcription factor APL (LOC105060477)		myb family transcription factor APL-like (LOC105059904)			involved in phloem development	Bonke et al., 2003
It is also considered a MYB-like TF by other authors…				myb family transcription factor APL (LOC105060477)		myb family transcription factor APL-like (LOC105059904)
						myb family transcription factor APL-like (LOC105059904)
myb-like HTH transcriptional regulator	G2-like family						protein PHR1-LIKE 1-like (LOC105032052)	protein PHR1-LIKE 1-like (LOC105055755)	expressed in various tissues; function unknown	http://www.arabidopsis.org/servlets/TairObject?id=32462&type=locus
							protein PHR1-LIKE 1-like (LOC105045497)	protein PHR1-LIKE 1-like (LOC105055755)
								protein PHR1-LIKE 1-like (LOC105055755)
PCL-like	G2-like family		transcription factor PCL1-like (LOC105035734)		transcription factor PCL1-like (LOC105032980)		transcription factor PCL1-like (LOC105056913)		unknown function	http://planttfdb.cbi.pku.edu.cn/tf.php?sp=Egu&did=XP_010909710.1
			transcription factor PCL1-like (LOC105035734)
			transcription factor PCL1-like (LOC105035734)
			transcription factor PCL1-like (LOC105052434)
			transcription factor PCL1-like (LOC105057832)
	WRKY family	probable WRKY transcription factor 11 (LOC105049350)	probable WRKY transcription factor 65 (LOC105041458)	probable WRKY transcription factor 14 (LOC105053799)	probable WRKY transcription factor 11 (LOC105039302)	probable WRKY transcription factor 13 (LOC105049863)	probable WRKY transcription factor 31 (LOC105041017)	probable WRKY transcription factor 13 (LOC105047725)	involved in pathogen response (WRKY4, WRKY11, WRKY27, WRKY48); zygote organelle polarization and seed germination (WRKY2); abiotic stress (WRKY75) and dehydration stress memory (WRKY25); stem development and lignin synthesis (WRKY13)	http://www.arabidopsis.org/servlets/TairObject?id=128050&type=locus
		probable WRKY transcription factor 11 (LOC105050834)		probable WRKY transcription factor 20 (LOC105034934)	probable WRKY transcription factor 27 (LOC105048265)	probable WRKY transcription factor 20 (LOC105061299)	probable WRKY transcription factor 31 (LOC105048544)	probable WRKY transcription factor 2 (LOC105039542)		http://www.arabidopsis.org/servlets/TairObject?id=135126&type=locus
		probable WRKY transcription factor 2 (LOC105038993)		probable WRKY transcription factor 20 (LOC105034934)	probable WRKY transcription factor 65 (LOC105047488)	probable WRKY transcription factor 31 (LOC105047221)	probable WRKY transcription factor 40 (LOC105050725)	probable WRKY transcription factor 4 (LOC105034695)		Rushton et al., 2010
		probable WRKY transcription factor 2 (LOC105038993)		probable WRKY transcription factor 20 (LOC105034934)	probable WRKY transcription factor 65 (LOC105047488)	probable WRKY transcription factor 48 (LOC105057329)	probable WRKY transcription factor 40 (LOC105050725)	probable WRKY transcription factor 4 (LOC105034695)		http://www.arabidopsis.org/servlets/TairObject?id=34692&type=locus
		probable WRKY transcription factor 2 (LOC105038993)		probable WRKY transcription factor 4 (LOC105046621)		probable WRKY transcription factor 48 (LOC105057329)	probable WRKY transcription factor 40 (LOC105050725)	probable WRKY transcription factor 75 (LOC105038817)
		probable WRKY transcription factor 2 (LOC105038993)		probable WRKY transcription factor 4 (LOC105046621)		probable WRKY transcription factor 48 (LOC105057329)	probable WRKY transcription factor 40 (LOC105050725)	probable WRKY transcription factor 75 (LOC105042138)
		probable WRKY transcription factor 2 (LOC105050028)				probable WRKY transcription factor 49 (LOC105044378)	probable WRKY transcription factor 56 (LOC105042030)	probable WRKY transcription factor 75 (LOC105042138)
		probable WRKY transcription factor 2 (LOC105050028)				probable WRKY transcription factor 49 (LOC105056919)	probable WRKY transcription factor 57 (LOC105046637)
		probable WRKY transcription factor 2 (LOC105050028)					probable WRKY transcription factor 65 (LOC105048100)
		probable WRKY transcription factor 2 (LOC105050028)
		probable WRKY transcription factor 25 (LOC105057172)
	WRKY family				WRKY transcription factor 22-like (LOC105040793)	WRKY transcription factor 44-like (LOC105035205)	WRKY transcription factor 22-like (LOC105047514)		involved in pathogen response (WRKY 22-like; similar to WRKY27 in At); integument and seed development (WRKY44-like; similar to WRKY44 in At)
						WRKY transcription factor 44-like (LOC105035205)
						WRKY transcription factor 44-like (LOC105035205)
						WRKY transcription factor 44-like (LOC105035205)
						WRKY transcription factor 44-like (LOC105035205)
WRKY-like	WRKY family		protein WRKY1-like (LOC105046551)			protein WRKY1 (LOC105042164)			similar to WRKY TF 74 in A. thaliana; unknown function
			protein WRKY1-like (LOC105046551)			protein WRKY1 (LOC105042164)
						protein WRKY1 (LOC105042164)
BRASSINAZOLE-RESISTANT 1-like (BZR1-like)	BES1 family		protein BZR1 homolog 1-like (LOC105033925)	protein BZR1 homolog 3-like (LOC105041368)		protein BZR1 homolog 3-like (LOC105047473)			positive regulator of brassinosteroid-dependent signaling, involved in the regulation of flowering through FLD regulation	Zhang et al., 2013
			protein BZR1 homolog 1-like (LOC105060959)
			protein BZR1 homolog 3-like (LOC105040579)
Drought-induced 19 (Di19)	C2H2 family								expressed in leaves and roots during drought induced stress, upregulates the expression of pathogen-defence genes	Liu et al., 2013
					protein DEHYDRATION-INDUCED 19-like (LOC105047265)	protein DEHYDRATION-INDUCED 19-like (LOC105040944)
SHOOT GRAVITROPISM 5-like (SGR5)	C2H2 family		protein SHOOT GRAVITROPISM 5-like (LOC105058669)						expressed mainly in endodermis, it is involved in negative gravitropism of aereal shoot and inflorescence	Riechman et al., 2000; Morita et al., 2006
SUPPRESSOR OF FRI 4-like (SUF4-like)	C2H2 family	protein SUPPRESSOR OF FRI 4-like (LOC105059894)							inolved in flowering induction. SUF4 forms a protein complex with FRI and FRL1 and functions as a transcriptional activator of FLC	Kim et al., 2006
		protein SUPPRESSOR OF FRI 4-like (LOC105059894)
		protein SUPPRESSOR OF FRI 4-like (LOC105059894)
MYB30-INTERACTING E3 LIGASE 1 homolog	C2H2 family?							RING finger and CHY zinc finger domain-containing protein 1 (LOC105057710)	RING-type E3 ubiquitin ligase homolog involved in downregulating plant defense systems through the interaction with and ubiquitination of MYB30, leads to MYB30 proteasomal degradation and downregulation of its transcriptional activit	http://www.arabidopsis.org/servlets/TairObject?id=135462&type=locus
								RING finger and CHY zinc finger domain-containing protein 1 (LOC105057710)
BALDIBIS-like C2H2-like zinc finger protein(BAB-like)	C2H2 (BIRD) family		zinc finger protein JACKDAW-like (LOC105045823)						BAB is a paralog of JKD, together they are involved in regulating asymmetric cell division in roots	Long et al., 2015; http://www.arabidopsis.org/servlets/TairObject?id=36299&type=locus
MAGPIE-like (MGP-like)	C2H2 family		zinc finger protein MAGPIE-like (LOC105043349)			zinc finger protein MAGPIE-like (LOC105042196)		zinc finger protein MAGPIE-like (LOC105053400)	involved in asymmetric cell division, tissue boundaries and epidermic patterning in roots	Welch et al., 2007; Long et al., 2015;
			zinc finger protein MAGPIE-like (LOC105060971)					zinc finger protein MAGPIE-like (LOC105053400)
			zinc finger protein MAGPIE-like (LOC105060971)
NUTCRACKER-like	C2H2 family	zinc finger protein NUTCRACKER (LOC105047987)	zinc finger protein NUTCRACKER-like (LOC105031955)			zinc finger protein NUTCRACKER-like (LOC105040962)		zinc finger protein NUTCRACKER-like (LOC105032210)	NUTCRACKER in A. thaliana is related with asymmetric cell division and tissue boundaries and is expressed in root and stem vascular tissue.	Long et al., 2015; Riechmann et al., 2000
		zinc finger protein NUTCRACKER-like (LOC105040447)	zinc finger protein NUTCRACKER-like (LOC105031955)					zinc finger protein NUTCRACKER-like (LOC105057509)
		zinc finger protein NUTCRACKER-like (LOC105040447)	zinc finger protein NUTCRACKER-like (LOC105031955)
			zinc finger protein NUTCRACKER-like (LOC105031955)
			zinc finger protein NUTCRACKER-like (LOC105032342)
			zinc finger protein NUTCRACKER-like (LOC105036640)
			zinc finger protein NUTCRACKER-like (LOC105052485)
			zinc finger protein NUTCRACKER-like (LOC105055287)
			zinc finger protein NUTCRACKER-like (LOC105055287)
			zinc finger protein NUTCRACKER-like (LOC105055287)
			zinc finger protein NUTCRACKER-like (LOC105055287)
			zinc finger protein NUTCRACKER-like (LOC105055287)
			zinc finger protein NUTCRACKER-like (LOC105058898)
			zinc finger protein NUTCRACKER-like (LOC105058898)
SENSITIVE TO PROTON RHIZOTOXICITY 1 (STOP1)	C2H2 family	zinc finger protein STOP1 homolog (LOC105035784)	zinc finger protein STOP1 homolog (LOC105037944)						involved in contending with metal-induced rhizotoxicity in A. thaliana	Tokizawa et al., 2015; http://www.arabidopsis.org/servlets/TairObject?id=30908&type=locus
		zinc finger protein STOP1 homolog (LOC105035784)	zinc finger protein STOP1 homolog (LOC105037944)
NO TRANSMITTING TRACT (NTT-like)	C2H2 family	zinc finger protein WIP2 (LOC105038932)	zinc finger protein WIP6-like (LOC105049255)					zinc finger protein WIP3-like (LOC105034651)	involved in vascular tissue development in root and shoot (NTT, WIP6), pollen tube development (WIP3)	http://www.arabidopsis.org/servlets/TairObject?id=137724&type=locus
		zinc finger protein WIP2-like (LOC105039481)						zinc finger protein WIP3-like (LOC105038870)		http://www.arabidopsis.org/servlets/TairObject?id=36006&type=locus
		zinc finger protein WIP2-like (LOC105050249)
ZAT-like proteins	C2H2 family		zinc finger protein ZAT5-like (LOC105053630)		zinc finger protein ZAT5-like (LOC105036747)		zinc finger protein ZAT9-like (LOC105054000)	zinc finger protein ZAT4 (LOC105043641)	function unknown	https://www.ncbi.nlm.nih.gov/gene?term=15237697[PUID]%20OR%2028392998[PUID]%20OR%2028827440[PUID]%20OR%20332003354[PUID]&RID=6ZUWT29Y014&log$=genealign&blast_rank=1
DEK-like	E2F/DP Family	protein DEK-like (LOC105033208)	protein DEK-like (LOC105033209)			protein DEK-like (LOC105033209)			expressed in developing plant organs; involved in repressing or activating different cell cycle processes	http://www.arabidopsis.org/servlets/TairObject?id=28560&type=locus
	(DEK-domain)	protein DEK-like (LOC105033208)	protein DEK-like (LOC105033209)							note: not in plantTFDB
		protein DEK-like (LOC105033208)	protein DEK-like (LOC105033209)							Gutierrez, C. 2009
		protein DEK-like (LOC105033208)	protein DEK-like (LOC105033209)
		protein DEK-like (LOC105033208)
		protein DEK-like (LOC105033208)
	E2F/DP Family	transcription factor E2FA-like (LOC105052080)		transcription factor E2FB-like (LOC105057206)					expressed in developing plant organs; involved in repressing or activating different cell cycle processes through the cyclin D/retinoblastoma/E2F pathway
		transcription factor E2FA-like (LOC105052080)								Gutierrez, C. 2009
E2FB	E2F/DP family							transcription factor E2FB-like (LOC105054420)	involved in cell cycle control G1 transition. Controls cell proliferation	Sozzani et al., 2010
								transcription factor E2FB-like (LOC105054420)
DPB-like	E2F/DP family							transcription factor-like protein DPB (LOC105047344)	plays a central role in G1/S transition in the cell division cycle	http://www.arabidopsis.org/servlets/TairObject?id=1000429504&type=locus
								transcription factor-like protein DPB (LOC105047344)
								transcription factor-like protein DPB (LOC105047344)
CRABS CLAWS-like (CRC-like)	YABBY family				protein DROOPING LEAF-like (LOC105058115)				involved in abaxial/adaxial polarity in lateral organs, floral meristem determination, carpel and nectary development	Bowman, 1999; Lee et al., 2005
					protein DROOPING LEAF-like (LOC105058115)
YABBY2-like (YAB2-like)	YABBY family		protein YABBY 2-like (LOC105032296)						involved in abaxial/adaxial polarity in lateral organs; in Zingiberales it might be involved in laminarization of reproductive organs	Bowman, 1999; Morioka et al., 2015
YABBY1-like (YAB1)	YABBY family			protein YABBY 4-like (LOC105054036)					involved in abaxial/adaxial polarity in lateral organs and phyllotaxy	Bowman, 1999
FAR-RED IMPAIRED RESPONSE 1-like (FAR1-like)	FAR family	protein FAR1-RELATED SEQUENCE 5-like (LOC105047850)		protein FAR1-RELATED SEQUENCE 3-like (LOC105059847)		protein FAR1-RELATED SEQUENCE 4-like (LOC105049226)		protein FAR1-RELATED SEQUENCE 5-like (LOC105040208)	involved in photomorphogenesis through far red light response signaling and ABA signaling	Tang et al., 2013
		protein FAR1-RELATED SEQUENCE 5-like (LOC105047850)		protein FAR1-RELATED SEQUENCE 3-like (LOC105059847)		protein FAR1-RELATED SEQUENCE 5-like (LOC105033852)		protein FAR1-RELATED SEQUENCE 5-like (LOC105053061)
				protein FAR1-RELATED SEQUENCE 5-like (LOC105040227)		protein FAR1-RELATED SEQUENCE 5-like (LOC105033852)		protein FAR1-RELATED SEQUENCE 5-like (LOC105053061)
				protein FAR1-RELATED SEQUENCE 5-like (LOC105040227)		protein FAR1-RELATED SEQUENCE 5-like (LOC105034306)		protein FAR1-RELATED SEQUENCE 5-like (LOC105053061)
				protein FAR1-RELATED SEQUENCE 5-like (LOC105051824)		protein FAR1-RELATED SEQUENCE 5-like (LOC105039957)		protein FAR1-RELATED SEQUENCE 6-like (LOC105051496)
				protein FAR1-RELATED SEQUENCE 5-like (LOC105051824)		protein FAR1-RELATED SEQUENCE 6-like (LOC105035093)
				protein FAR1-RELATED SEQUENCE 5-like (LOC105051824)		protein FAR1-RELATED SEQUENCE 6-like (LOC105035093)
				protein FAR1-RELATED SEQUENCE 5-like (LOC105051824)		protein FAR1-RELATED SEQUENCE 6-like (LOC105035093)
				protein FAR1-RELATED SEQUENCE 5-like (LOC105056694)		protein FAR1-RELATED SEQUENCE 6-like (LOC105035093)
				protein FAR1-RELATED SEQUENCE 6-like (LOC105038604)		protein FAR1-RELATED SEQUENCE 6-like (LOC105035093)
				protein FAR1-RELATED SEQUENCE 6-like (LOC105038604)		protein FAR1-RELATED SEQUENCE 6-like (LOC105035093)
LSD ONE LIKE 3 (LOL3)	LSD domain							protein LOL3-like (LOC105032023)	plant-specific TF, involved in programed cell death and biotic stress response	Coll et al., 2010
								protein LOL3-like (LOC105032023)		https://www.ncbi.nlm.nih.gov/Structure/cdd/wrpsb.cgi?seqinput=XP_010904647.1
NOTUM	bHLH family			protein notum homolog (LOC105044416)				protein notum homolog (LOC105060830)	apparently regulates cell fate and proliferation; data missing for plants but homologs extensively studied in animals…	general information on bHLH TFs: Toledo-Ortiz et al., 2003
				protein notum homolog (LOC105044416)				protein notum homolog (LOC105060830)
								protein notum homolog (LOC105060830)
								protein notum homolog (LOC105060830)
bHLH transcription factors	bHLH family	transcription factor bHLH49 (LOC105061094)	transcription factor bHLH49 (LOC105061094)	transcription factor bHLH57 (LOC105043257)	transcription factor bHLH94-like (LOC105048652)	transcription factor bHLH137-like (LOC105035052)	transcription factor bHLH111-like (LOC105044463)	transcription factor bHLH106-like (LOC105052426)	these TF regulate cell fate and proliferation; data missing for plants but homologs extensively studied in animals…	Toledo et al., 2003
		transcription factor bHLH49 (LOC105061094)	transcription factor bHLH49-like (LOC105049901)	transcription factor bHLH57-like (LOC105054373)		transcription factor bHLH48-like (LOC105039474)	transcription factor bHLH112-like (LOC105052674)	transcription factor bHLH110-like (LOC105058771)
		transcription factor bHLH49-like (LOC105050661)	transcription factor bHLH66-like (LOC105060198)	transcription factor bHLH62-like (LOC105032410)		transcription factor bHLH48-like (LOC105039474)	transcription factor bHLH115-like (LOC105055398)	transcription factor bHLH129-like (LOC105051406)
				transcription factor bHLH68-like (LOC105047360)		transcription factor bHLH48-like (LOC105039474)	transcription factor bHLH13 (LOC105038134)	transcription factor bHLH129-like (LOC105051406)
				transcription factor bHLH75-like (LOC105041228)		transcription factor bHLH48-like (LOC105050500)	transcription factor bHLH47-like (LOC105048795)	transcription factor bHLH147-like (LOC105044993)
				transcription factor bHLH75-like (LOC105041228)		transcription factor bHLH48-like (LOC105050500)	transcription factor bHLH74-like (LOC105061276)	transcription factor bHLH62 (LOC105033952)
				transcription factor bHLH75-like (LOC105041228)		transcription factor bHLH74-like (LOC105058196)	transcription factor bHLH74-like (LOC105061276)	transcription factor bHLH74-like (LOC105055878)
				transcription factor bHLH75-like (LOC105048427)		transcription factor bHLH74-like (LOC105058196)	transcription factor bHLH78-like (LOC105041992)	transcription factor bHLH93-like (LOC105061206)
				transcription factor bHLH78-like (LOC105038881)		transcription factor bHLH79-like (LOC105054255)	putative transcription factor bHLH056 (LOC105049473)	transcription factor bHLH93-like (LOC105061206)
				transcription factor bHLH78-like (LOC105038881)		transcription factor bHLH79-like (LOC105054255)	putative transcription factor bHLH056 (LOC105049473)
MYC4-like	bHLH family	transcription factor MYC4-like (LOC105055031)	transcription factor MYC2-like (LOC105059593)				transcription factor MYC4-like (LOC105035817)		putatively involved in calcium ion binding and hyperosmotic salinity response	http://planttfdb.cbi.pku.edu.cn/tf.php?sp=Egu&did=XP_010909816.1
SPATULA-like (SPT-like)	bHLH family			transcription factor SPATULA (LOC105052814)					SPT in A. thaliana is a SAM and RAM meristem growth modulator; acts in gynoecioum development.	http://planttfdb.cbi.pku.edu.cn/tf.php?sp=Egu&did=XP_010932049.1
BES1-interacting Myc-like protein 2-lik (BIM2-like)	bHLH family			transcription factor BIM2-like (LOC105050657)				transcription factor BIM2 (LOC105061069)	positively modulates the shade avoidance syndrome in Arabidopsis seedlings.	Heim et al., 2003; Cifuentes-Esquivel et al., 2013
				transcription factor BIM2-like (LOC105050657)				transcription factor BIM2 (LOC105061069)
				transcription factor BIM2-like (LOC105050657)				transcription factor BIM2 (LOC105061069)
				transcription factor BIM2-like (LOC105050657)				transcription factor BIM2-like (LOC105060302)
				transcription factor BIM2-like (LOC105050657)				transcription factor BIM2-like (LOC105060302)
				transcription factor BIM2-like (LOC105050657)
SACL-like ??	bHLH			transcription factor SAC51-like (LOC105041410)					unknown function	Heim et al., 2003
Phytochrome Interacting Factor3 (PIF3)	bHLH family						transcription factor PIF3-like (LOC105040114)		involved inphytochrome light sensing responses, anthocyanin synthesis	Shin et al., 2007
							transcription factor PIF3-like (LOC105040114)			http://planttfdb.cbi.pku.edu.cn/tf.php?sp=Egu&did=XP_010914796.1
							transcription factor PIF3-like (LOC105059744)
							transcription factor PIF3-like (LOC105059744)
							transcription factor PIF3-like (LOC105059744)
							transcription factor PIF3-like (LOC105059744)
UNFERTILIZED EMBRYO SAC 12 (UNE12)	bHLH family						transcription factor UNE12 (LOC105055797)		double fertilization forming a zygote and endosperm	http://www.arabidopsis.org/servlets/TairObject?id=129119&type=locus
							transcription factor UNE12 (LOC105055797)
Aborted microspores (AMS)	bHLH family							transcription factor ABORTED MICROSPORES (LOC105059653)	involved in tapetal cell development, that directly regulates MGT5 expression in tapetum cells. Loss of function mutations are male sterile.	Ferguson et al., 2016
IAA-LEUCINE RESISTANT3-like (ILR3-like)	bHLH family							transcription factor ILR3-like (LOC105046933)	related with Fe homeoestasis; involved with plant defense	http://www.arabidopsis.org/servlets/TairObject?id=132393&type=locus
ODORANT1-like (ODO1.-like)	MYB family					protein ODORANT1-like (LOC105054576)		protein ODORANT1-like (LOC105041083)	regulation of secondary cell wall biogenesis	http://www.arabidopsis.org/servlets/TairObject?id=129155&type=locus
CIRCADIAN1-LIKE (CIR1-LIKE)	MYB-related family			protein CCA1 (LOC105055259)					circadian rythm, seed germination and flower development	Dubos et al., 2010; Yanhui et al., 2006.
				protein CCA1 (LOC105055259)
				protein CCA1 (LOC105055259)
				protein CCA1-like (LOC105058870)
MYB-like	MYB family			myb-related protein 315-like (LOC105059740)	myb-related protein 306-like (LOC105052376) expressed in guard cells; controls stomata opening	myb-like protein Q (LOC105046315) GLABRA1-LIKE (E. guineensis)	myb-like protein A (LOC105059783) pollen tube development	myb-related protein 306 (LOC105058320)		Dubos et al., 2010; Yanhui et al., 2006.
				myb-related protein Hv1-like (LOC105055088)- UVB response	myb-related protein 3R-1-like (LOC105052225)	myb-related protein 305-like (LOC105048225)	myb-like protein X (LOC105061070)
					myb-related protein Hv33-like (LOC105046112)	myb-related protein 305-like (LOC105048425)	myb-related protein 306-like (LOC105052376)
						myb-related protein 305-like (LOC105048425)	myb-related protein 306-like (LOC105057904)
						myb-related protein 3R-1 (LOC105040829)	myb-related protein Hv33-like (LOC105047026)
						myb-related protein 3R-1 (LOC105040829)	myb-related protein Hv33-like (LOC105047026)
MYB-like	MYB family	transcription factor MYB44-like (LOC105050171) abiotic stress response		transcription factor MYB1R1-like (LOC105036987)	transcription factor MYB12 (LOC105049977)	transcription factor MYB44-like (LOC105045854)	transcription factor MYB108 (LOC105044973)	transcription factor MYB12 (LOC105039918)		Dubos et al., 2010; Yanhui et al., 2006.
		transcription factor MYB44-like (LOC105052936)		transcription factor MYB1R1-like (LOC105042957)			transcription factor MYB122-like (LOC105046084)	transcription factor MYB48 (LOC105043705)
		transcription factor MYB44-like (LOC105060999)					transcription factor MYB122-like (LOC105052363)
		transcription factor MYB82-like (LOC105044915)					transcription repressor MYB5-like (LOC105048057)
		transcription factor MYB82-like (LOC105044915)
		transcription factor MYB82-like (LOC105044915)
Asymmetric-leaves1-like (AS1-like)	MYB family				transcription factor AS1-like (LOC105045660)		transcription factor AS1-like (LOC105052226)		Involved in asymmetric cell divisions, it is expressed in various plant tissues, involved in establishing abaxial/adaxial polarity in leaves and other laminar organs. Also expressed in sepals and petals. Acts with AS2 to repress the expression of knox genes.	Byrne et al., 2000; Xu et al., 2008
					transcription factor AS1-like (LOC105045660)		transcription factor AS1-like (LOC105052226)
					transcription factor AS1-like (LOC105045660)
					transcription factor AS1-like (LOC105045660)
DIVARICATA-like (DIV-like)	MYB family			transcription factor DIVARICATA-like (LOC105032584)	transcription factor DIVARICATA (LOC105055455)		transcription factor DIVARICATA-like (LOC105034252)		based on other species,could be involved in dorso-ventral asymmetry in flowers	Galego and Almeida, 2002
					transcription factor DIVARICATA (LOC105055455)
					transcription factor DIVARICATA (LOC105055455)
					transcription factor DIVARICATA (LOC105055455)
					transcription factor DIVARICATA (LOC105055455)
CAPRICE (CPC)	MYB family			transcription factor CPC-like (LOC105046865)					involved in trichoblast and tricome differentiation	Schellmann et al., 2002
REGULATOR OF AXILLARY MERISTEMS1/2/3-like (RAX1/2/3-like)	MYB family							transcription factor RAX1-like (LOC105059234)	regulates axillary meristem formation. RAX1 is expressed in a small central domain within the boundary zone separating SAM and leaf primordia and interacts with LFY	Yanhui et al., 2006; Chahtane et al., 2013;
								transcription factor RAX2-like (LOC105055559)
								transcription factor RAX3 (LOC105039251)
LONG AFTER FAR-RED LIGHT 1-like (LAF1-like)	MYB family						transcription factor LAF1 (LOC105054880)		positive regulator of the phyA photoresponse	http://www.arabidopsis.org/servlets/TairObject?id=129051&type=locus
Ovate family protein7-like (OFP7-like	MYB family						transcription repressor OFP7-like (LOC105060975)		has "ovate" motif. involved in limiting lateral growth of organs.	https://www.ncbi.nlm.nih.gov/gene?term=15224185[PUID]%20OR%2075216724[PUID]%20OR%204218008[PUID]%20OR%2027754544[PUID]%20OR%2028394111[PUID]%20OR%20330251681[PUID]&RID=6VP8H9V101R&log$=genealign&blast_rank=2
TRANSPARENT TESTA2-like (TT2-like)	MYB family							transcription factor TT2-like (LOC105053101)	A. thaliana's homolog involved in the proanthocyanidin accumulation of developing seed	http://www.arabidopsis.org/servlets/TairObject?id=134022&type=locus
								transcription factor TT2-like (LOC105058636)
Gibberellin-MYB (GAMYB-related)	MYB family							transcription factor GAMYB-like (LOC105032078)	similar to myb-related protein 65 (A. thaliana); involved in gibberellin-mediated regulation and maybe in female gametopgyte development and flowering. Function unknown.	http://www.arabidopsis.org/servlets/TairObject?id=36693&type=locus
								transcription factor GAMYB-like (LOC105032078)
								transcription factor GAMYB-like (LOC105032078)
								transcription factor GAMYB-like (LOC105032078)
SHORT INTERNODES (SHI)	SRS family			protein SHORT INTERNODES-like (LOC105034831)					proteins from this family promote gynoecium, stamen and leaf development in Arabidopsis	http://www.arabidopsis.org/servlets/TairObject?id=132056&type=locus
	HB-other family						protein SAWADEE HOMEODOMAIN HOMOLOG 1-like (LOC105047440)		May play a role in the recruitment of Pol IV to genomic regions associated with K9 methylated histone H3 that are targets for RdDM. Cis-element	http://planttfdb.cbi.pku.edu.cn/tf.php?sp=Ath&did=AT3G18380.1
							protein SAWADEE HOMEODOMAIN HOMOLOG 1-like (LOC105047440)
							protein SAWADEE HOMEODOMAIN HOMOLOG 1-like (LOC105047440)
squamosa promoter-binding-like proteins (SPL)	SBP family	squamosa promoter-binding-like protein 12 (LOC105039362)				squamosa promoter-binding protein 1 (LOC105050687)		squamosa promoter-binding-like protein 15 (LOC105052876)	involved in regulating vegetative to reproductive transitions, as well as meristem maturation and lateral organ formation	Guo et al., 2008
		squamosa promoter-binding-like protein 14 (LOC105050210)				squamosa promoter-binding-like protein 15 (LOC105049373)		squamosa promoter-binding-like protein 9 (LOC105039790)
		squamosa promoter-binding-like protein 16 (LOC105038812)				squamosa promoter-binding-like protein 15 (LOC105049373)		squamosa promoter-binding-like protein 9 (LOC105039790)
		squamosa promoter-binding-like protein 17 (LOC105039459)						squamosa promoter-binding-like protein 9 (LOC105039790)
								squamosa promoter-binding-like protein 15 (LOC105052876)
								squamosa promoter-binding-like protein 9 (LOC105039790)
TEOSINTE BRANCHED, cycloidea and PCF-like genes	TCP family	transcription factor PCF5-like (LOC105040653)				transcription factor PCF2-like (LOC105043373)	transcription factor PCF5-like (LOC105047270)		unknown function, but TCP genes in general are involved in cell proliferation in developing tissues, such as embryo development, heterochronic leaf morphogenesis, development of lateral organs through boundary limitation, among other functions	Martín-Trillo and Cubas, 2010 http://www.arabidopsis.org/servlets/TairObject?id=27081&type=locus
		transcription factor PCF5-like (LOC105040653)					transcription factor PCF5-like (LOC105047270)
		transcription factor PCF5-like (LOC105040653)					transcription factor PCF6 (LOC105046788)
							transcription factor PCF6 (LOC105046788)
							transcription factor PCF6 (LOC105046788)
TEOSINTE BRANCHED, cycloidea and PCF-like gene	TCP family	transcription factor TCP15-like (LOC105058332)- TCP14. embryo dev			transcription factor TCP20-like (LOC105038793) TCP3	transcription factor TCP20-like (LOC105051012)	transcription factor TCP7-like (LOC105042785)	transcription factor TCP13 (LOC105058094)	unknown function, but TCP genes in general are involved in cell proliferation in developing tissues, such as embryo development, heterochronic leaf morphogenesis, development of lateral organs through boundary limitation, among other functions
		transcription factor TCP4-like (LOC105048170)			transcription factor TCP20-like (LOC105038793)	transcription factor TCP4-like (LOC105043724)		transcription factor TCP13 (LOC105058094)
		transcription factor TCP4-like (LOC105048170)			transcription factor TCP20-like (LOC105049715)	transcription factor TCP4-like (LOC105043724)
		transcription factor TCP7-like (LOC105053727)			transcription factor TCP8-like (LOC105038398)
		transcription factor TCP7-like (LOC105055447)
vascular plant one zinc finger protein1 (VOZ1)	VOZ family	transcription factor VOZ1 (LOC105047253)							homologs in A. thaliana are expressed in vascular tissue and are involved in abiotic stress responses as well as control of flowering time.	Mitsuda et al., 2004; Celesnik et al., 2013
		transcription factor VOZ1 (LOC105047253)
		transcription factor VOZ1 (LOC105047253)
		transcription factor VOZ1-like (LOC105032206)
GT-like genes	GT/Trihelix family		trihelix transcription factor GT-2-like (LOC105059522)		trihelix transcription factor GT-1-like (LOC105051360)				Unknown function. In general, GT factors regulate cell growth in various tissues and response to stress	Fang et al., 2010; http://www.arabidopsis.org/servlets/TairObject?id=30904&type=locus
			trihelix transcription factor GT-3b-like (LOC105059459)		trihelix transcription factor GT-3b-like (LOC105053542)
			trihelix transcription factor GT-3b-like (LOC105059459)
MAIGO2-like (MAG2-like)	Trihelix family					RINT1-like protein MAG2 (LOC105058342)			TFs; seem to be involved in chloroplast organization and Golgi vesicule transport, also "Encodes a member of the metallo-beta-lactamase protein family that plays a vital role in embryo morphogenesis and apical-basal pattern formation by regulating chloroplast development" (TAIR, AT5G63420)	Chen et al., 2015
similar to EMBRYO DEFECTIVE 2746 in A. thaliana	Trihelix family					RINT1-like protein MAG2 (LOC105058342)				http://planttfdb.cbi.pku.edu.cn/tf.php?sp=Vvi&did=GSVIVT01008515001
						RINT1-like protein MAG2 (LOC105058342)
						RINT1-like protein MAG2 (LOC105058342)
						RINT1-like protein MAG2 (LOC105058342)
						RINT1-like protein MAG2L (LOC105034900)
						RINT1-like protein MAG2L (LOC105034900)
ASIL1/2 like	trihelix family			trihelix transcription factor ASIL1-like (LOC105043993)	trihelix transcription factor ASIL2-like (LOC105053915)		trihelix transcription factor ASIL1-like (LOC105050340)		similar to two genes in A. thaliana: ASIL1 and alcohol deshidrogenase TF; unknown function	http://planttfdb.cbi.pku.edu.cn/tf.php?sp=Egu&did=XP_010933558.1
				trihelix transcription factor ASIL1-like (LOC105043993)						http://www.arabidopsis.org/servlets/TairObject?id=31889&type=locus
PETAL LOSS-like (PTL-like)	trihelix family						trihelix transcription factor PTL (LOC105035871)		involved in lateral organ formation, both vegetative and floral	http://www.arabidopsis.org/servlets/TairObject?id=130655&type=locus
GTL-1 like	trihelix family	trihelix transcription factor GTL1-like (LOC105043493)							TF in this family regulate cell growth; possibly involved in stamen development	http://www.arabidopsis.org/servlets/TairObject?id=30904&type=locus
		trihelix transcription factor GTL1-like (LOC105054073)
LEUNIG-like (LUG-like)	CPP family	transcriptional corepressor LEUNIG-like (LOC105047752)		transcriptional corepressor LEUNIG-like (LOC105044257)					regulates floral organ identity,gynoecium and ovule development. Negatively regulates AGAMOUS	Liu and Meyerowitz, 1995; Riechman et al., 2000
		transcriptional corepressor LEUNIG-like (LOC105047752)		transcriptional corepressor LEUNIG-like (LOC105055740)
		transcriptional corepressor LEUNIG-like (LOC105054458)		transcriptional corepressor LEUNIG-like (LOC105055740)
		transcriptional corepressor LEUNIG-like (LOC105054458)
		transcriptional corepressor LEUNIG-like (LOC105054458)
zinc finger homeodomain proteins	ZF-HD family	zinc-finger homeodomain protein 4-like (LOC105051563)	zinc-finger homeodomain protein 2 (LOC105058476)		zinc finger protein-like 1 homolog (LOC105060711)		zinc-finger homeodomain protein 2-like (LOC105051828)	zinc-finger homeodomain protein 4-like (LOC105049810)
FLORAL TRANSITION AT THE MERISTEM2; FTM2		zinc-finger homeodomain protein 6-like (LOC105058745)	zinc finger protein 598-like (LOC105057290)		zinc finger protein-like 1 homolog (LOC105060711)		zinc finger protein 622-like (LOC105050801)	zinc finger protein 3-like (LOC105056152)
		zinc-finger homeodomain protein 9-like (LOC105056583)			zinc-finger homeodomain protein 6-like (LOC105048349)		zinc finger protein 830 (LOC105052449)	zinc finger protein 7-like (LOC105058017)
					zinc-finger homeodomain protein 6-like (LOC105056264)		zinc finger protein 830 (LOC105052449)
					zinc finger protein 3-like (LOC105049582)		zinc finger protein 830 (LOC105052449)
					zinc finger protein 6-like (LOC105032825)		zinc finger protein 91-like (LOC105045430)
					zinc finger protein 6-like (LOC105041240)
CONSTANS-like BBOX8 protein	CO-like family	zinc finger protein CONSTANS-LIKE 10 (LOC105060757)					zinc finger protein CONSTANS-LIKE 1-like (LOC105047331)	zinc finger protein CONSTANS-LIKE 2-like (LOC105044184)	CO regulates transition to flowering, specific roles of other CO-like genes are still unknown	Khanna et al., 2009
		zinc finger protein CONSTANS-LIKE 10 (LOC105060757)						zinc finger protein CONSTANS-LIKE 4-like (LOC105054437)
		zinc finger protein CONSTANS-LIKE 10 (LOC105060757)
		zinc finger protein CONSTANS-LIKE 4 (LOC105039245)
YKT61	ARR-B family		VAMP-like protein YKT61 (LOC105038008)						vesicle transport from Golgi to other organelles; DNA binding, part of the SNARE complex	http://planttfdb.cbi.pku.edu.cn/tf.php?sp=Ote&did=Ote100252500041						http://www.arabidopsis.org/servlets/TairObject?id=132159&type=locus
Nonexpresser of PR genes (NPR)	ERF family			regulatory protein NPR1-like (LOC105040452)					involved in hormonal responses to stress, in particular in salicylic acid mediated systemic acquired response	http://www.arabidopsis.org/servlets/TairObject?id=27831&type=locus
				regulatory protein NPR1-like (LOC105040452)
				regulatory protein NPR1-like (LOC105047992)
				regulatory protein NPR5-like (LOC105052473)
WUSHEL-related (WUS-related)	WOX family	WUSCHEL-related homeobox 8-like (LOC105055233)	WUSCHEL-related homeobox 8-like (LOC105058860)		WUSCHEL-related homeobox 9 (LOC105047276)				involved in positive regulation of meristem proliferation and cell growth	https://www.ncbi.nlm.nih.gov/gene?term=30685885[PUID]%20OR%2061217281[PUID]%20OR%2037955182[PUID]%20OR%20330253808[PUID]&RID=6VS6BUY601R&log$=genealign&blast_rank=2
ENHANCER OF AG-2= HUA2	M-type MADS/PWWP domain	HUA2-like protein 2 (LOC105057763)	ENHANCER OF AG-4 protein 2-like= HUA2 (LOC105055432)						Control of vegetative to reproductive transition , regulation of AG, anthocyanin pathway	Chen et al., 1999; Doyle et al., 2004; Jali et al., 2014
		HUA2-like protein 3 (LOC105032495)
		HUA2-like protein 3 (LOC105032495)
		HUA2-like protein 3 (LOC105032495)
		HUA2-like protein 3 (LOC105032495)
		HUA2-like protein 3 (LOC105032495)
global transcription factor group E (GTE)	Bromodomain family					transcription factor GTE4 (LOC105040659)	transcription factor GTE7-like (LOC105039339)	transcription factor GTE9-like (LOC105053009)	positive regulation of cell cycle and QC identity	Airoldi et al., 2010; https://www.ncbi.nlm.nih.gov/gene?term=240256475[PUID]%20OR%20327488242[PUID]%20OR%20332010349[PUID]&RID=55XYMYNZ015&log$=genealign&blast_rank=2
	(bromo-plant1)					transcription factor GTE4 (LOC105040659)	transcription factor GTE7-like (LOC105050441)	transcription factor GTE9-like (LOC105061569)	protein similar to NPX1 (A. thaliana AT5G63320); this protein is involved in negative regulation of plant response to changes in environmental conditions through the control of abscisic acid-regulated gene expression.
						transcription factor GTE4 (LOC105040659)		transcription factor GTE9-like (LOC105061569)
						transcription factor GTE4 (LOC105040659)
						transcription factor GTE4 (LOC105040659)
						transcription factor GTE4-like (LOC105048172)
						transcription factor GTE6-like (LOC105038518)
						transcription factor GTE6-like (LOC105038518)
						transcription factor GTE9-like (LOC105051370)
						transcription factor GTE9-like (LOC105051370)
						transcription factor GTE9-like (LOC105051370)
						transcription factor GTE9-like (LOC105051370)
						transcription factor GTE9-like (LOC105051370)
						transcription factor GTE9-like (LOC105051370)
Pur-alpha 1-like	PUR-A domain family					transcription factor Pur-alpha 1-like (LOC105046078)			nucleic acid binding, involved in response to cadmium ion (predicted)
SWR1 complex (SWC)	YL1 domain family							SWR1 complex subunit 2 (LOC105061443)	similar to SWC2 of A. thaliana (AT2G36740.1): involved in flowering and plant development	Choi et al., 2007
								SWR1 complex subunit 2 (LOC105061443)
								SWR1 complex subunit 2 (LOC105061443)
ARABIDOPSIS THALIANA IWS1-like (IWS1-like	TFIIS-domain family						transcription factor IWS1-like (LOC105045649)		Involved in brassinosteroid-regulated gene expression	http://www.arabidopsis.org/servlets/TairObject?id=30139&type=locus
SEUSS-like (SEU-like)	LIM-domain family			transcriptional corepressor SEUSS-like (LOC105038496)					Encodes a transcriptional co-regulator of AGAMOUS, that functions with LEUNIG to repress AG in the outer floral whorls	Franks et al., 2002
				transcriptional corepressor SEUSS-like (LOC105038496)
				transcriptional corepressor SEUSS-like (LOC105038496)
				transcriptional corepressor SEUSS-like (LOC105038496)
				transcriptional corepressor SEUSS-like (LOC105051748)
ULTRAPETALA-like (ULT-like)	SAND-domain family						protein ULTRAPETALA 1-like (LOC105032452)		involved in inflorescence meristem development and determinancy; also involved in adaxial/abaxial patterning, it binds DNA although no particular motifs are described	Fletcher, 2001; Pires et al., 2014
