# Supplementary material for: Comparative analysis of whole flower transcriptomes in the Zingiberales
Source: PeerJ. 2018 Aug 24;6:e5490. doi: 10.7717/peerj.5490 (PMC6110254; doi:10.7717/peerj.5490)
Supplement: Supplemental Information 2 [file peerj-06-5490-s002.zip › Supplemental Material S2.xlsx]

## Sheet: Orthogroups
Almeida, AMRA; Piñeyro-Nelson, A.; Yockteng, R.; Specht, C. Comparative analysis of whole flower transcriptomes in the Zingiberales. PeerJ.
S2: All orthogroups
Orthogroups	Arabidopsis_pep	Calathea_longest_orfs	Canna_longest_orfs	Dichorisandra_longest_orfs	Elaeis_pep	Musa_longest_orfs	Musa_pep	Orchidantha_longest_orfs	Phoenix_pep	Zingiber_longest_orfs
OG0000000	AT1G06180.1, AT1G09540.1, AT1G35515.1, AT1G56650.1, AT1G57560.1, AT1G66230.1, AT1G66370.1, AT1G66380.1, AT1G66390.1, AT2G31180.1, AT3G02940.1, AT3G12720.1, AT3G13540.1, AT4G01680.1, AT4G01680.2, AT4G01680.3, AT4G09460.1, AT4G22680.1, AT4G25560.1, AT4G26930.1, AT4G38620.1, AT5G12870.1, AT5G14340.1, AT5G16770.1, AT5G16770.2, AT5G26660.1, AT5G35550.1, AT5G52260.1	Calathea104411_c0_seq1.p1, Calathea19855_c0_seq1.p1, Calathea21394_c0_seq1.p1, Calathea23054_c0_seq1.p1, Calathea258271_c0_seq1.p1, Calathea28113_c0_seq1.p1, Calathea28845_c0_seq1.p1, Calathea28845_c0_seq2.p1, Calathea29700_c1_seq2.p1, Calathea29960_c0_seq1.p1, Calathea32400_c0_seq2.p4, Calathea32400_c0_seq7.p2, Calathea33059_c0_seq1.p1, Calathea33059_c0_seq2.p1, Calathea33059_c0_seq3.p1, Calathe…	Canna_10376_c0_seq1.p1, Canna_10376_c1_seq1.p1, Canna_1072_c0_seq1.p1, Canna_11809_c0_seq1.p1, Canna_11861_c0_seq1.p1, Canna_11861_c0_seq2.p1, Canna_12004_c1_seq1.p1, Canna_12118_c0_seq1.p1, Canna_13284_c0_seq1.p1, Canna_13805_c0_seq1.p1, Canna_14005_c0_seq1.p1, Canna_14081_c1_seq1.p2, Canna_14081_c1_seq2.p3, Canna_14081_c1_seq3.p2, Canna_144157_c0_seq1.p1, Canna_15688_c0_seq1.p1, Canna_15688_c1_…	Dichorisandra_20338_c0_seq1.p1, Dichorisandra_28429_c0_seq1.p1, Dichorisandra_28429_c0_seq2.p1, Dichorisandra_29278_c0_seq1.p1, Dichorisandra_30900_c0_seq1.p1, Dichorisandra_36441_c0_seq1.p1, Dichorisandra_37422_c0_seq1.p1, Dichorisandra_37422_c0_seq2.p1, Dichorisandra_37422_c0_seq3.p1, Dichorisandra_37422_c0_seq5.p1, Dichorisandra_37885_c0_seq1.p1, Dichorisandra_37885_c0_seq2.p1, Dichorisandra_4…	Elaeis|743755726|ref|XP_010913057.1|, Elaeis|743759270|ref|XP_010931211.1|, Elaeis|743759348|ref|XP_010931683.1|, Elaeis|743759396|ref|XP_010932028.1|, Elaeis|743762986|ref|XP_010910804.1|, Elaeis|743764625|ref|XP_010912520.1|, Elaeis|743765606|ref|XP_010913029.1|, Elaeis|743769043|ref|XP_010914802.1|, Elaeis|743770206|ref|XP_010915396.1|, Elaeis|743771782|ref|XP_010916181.1|, Elaeis|743772108|re…	Musa_1225_c0_seq1.p1, Musa_13759_c0_seq1.p1, Musa_141011_c0_seq1.p1, Musa_14517_c0_seq1.p3, Musa_16269_c0_seq1.p1, Musa_16269_c0_seq2.p1, Musa_17956_c0_seq1.p1, Musa_17956_c1_seq1.p1, Musa_18030_c0_seq1.p1, Musa_18030_c1_seq1.p1, Musa_21512_c0_seq3.p1, Musa_22092_c0_seq1.p1, Musa_23140_c0_seq1.p1, Musa_23140_c0_seq2.p1, Musa_23969_c0_seq1.p1, Musa_25318_c0_seq1.p1, Musa_25491_c1_seq5.p1, Musa_254…	GSMUA_Achr10P04590_001, GSMUA_Achr10P14030_001, GSMUA_Achr10P16010_001, GSMUA_Achr10P19970_001, GSMUA_Achr10P29970_001, GSMUA_Achr11P00410_001, GSMUA_Achr11P00430_001, GSMUA_Achr11P07180_001, GSMUA_Achr11P15910_001, GSMUA_Achr11P23500_001, GSMUA_Achr1P02420_001, GSMUA_Achr1P07550_001, GSMUA_Achr1P09180_001, GSMUA_Achr1P17480_001, GSMUA_Achr1P18610_001, GSMUA_Achr1P18990_001, GSMUA_Achr1P22380_001…	Orchidantha_104933_c0_seq1.p1, Orchidantha_128970_c0_seq1.p1, Orchidantha_133288_c0_seq1.p1, Orchidantha_17240_c0_seq1.p1, Orchidantha_20394_c0_seq1.p1, Orchidantha_25652_c0_seq1.p1, Orchidantha_28297_c1_seq1.p1, Orchidantha_32635_c0_seq10.p1, Orchidantha_32635_c0_seq3.p1, Orchidantha_32635_c0_seq6.p1, Orchidantha_32635_c0_seq9.p2, Orchidantha_36387_c0_seq2.p1, Orchidantha_36387_c1_seq1.p1, Orchi…	Phoenix_30s1024561g012, Phoenix_30s1038161g002, Phoenix_30s1040171g001, Phoenix_30s1060231g010, Phoenix_30s1060901g002, Phoenix_30s1071311g001, Phoenix_30s1082721g001, Phoenix_30s1133011g004, Phoenix_30s1155881g001, Phoenix_30s1171331g002, Phoenix_30s1193341g001, Phoenix_30s1201411g005, Phoenix_30s1205581g003, Phoenix_30s6550955g009, Phoenix_30s6550963g005, Phoenix_30s699461g001, Phoenix_30s70947…	Zingiber_113457_c0_seq1.p1, Zingiber_115537_c0_seq1.p1, Zingiber_123861_c0_seq1.p1, Zingiber_12718_c0_seq1.p1, Zingiber_12864_c0_seq1.p1, Zingiber_143932_c0_seq1.p1, Zingiber_14898_c0_seq2.p1, Zingiber_151045_c0_seq1.p1, Zingiber_16513_c0_seq1.p1, Zingiber_20215_c0_seq1.p1, Zingiber_20371_c0_seq1.p1, Zingiber_22918_c0_seq1.p1, Zingiber_25202_c0_seq1.p1, Zingiber_30200_c0_seq2.p1, Zingiber_33129_c…
OG0000001	AT1G27360.1, AT1G27360.2, AT1G27360.3, AT1G27360.4, AT1G27370.1, AT1G27370.2, AT1G27370.3, AT1G27370.4, AT5G43270.1, AT5G43270.2, AT5G43270.3	Calathea35204_c0_seq1.p1, Calathea35204_c0_seq2.p1, Calathea36199_c0_seq1.p1, Calathea36199_c0_seq2.p1, Calathea36199_c0_seq3.p1, Calathea36199_c0_seq4.p1, Calathea36199_c0_seq5.p1, Calathea36199_c0_seq6.p1, Calathea38539_c2_seq1.p1, Calathea38539_c2_seq10.p1, Calathea38539_c2_seq11.p1, Calathea38539_c2_seq12.p1, Calathea38539_c2_seq13.p1, Calathea38539_c2_seq14.p1, Calathea38539_c2_seq15.p1, Cal…	Canna_26968_c1_seq1.p1, Canna_26968_c1_seq10.p1, Canna_26968_c1_seq11.p1, Canna_26968_c1_seq12.p1, Canna_26968_c1_seq13.p1, Canna_26968_c1_seq14.p1, Canna_26968_c1_seq15.p1, Canna_26968_c1_seq16.p1, Canna_26968_c1_seq17.p1, Canna_26968_c1_seq18.p1, Canna_26968_c1_seq19.p1, Canna_26968_c1_seq2.p1, Canna_26968_c1_seq20.p1, Canna_26968_c1_seq24.p1, Canna_26968_c1_seq25.p1, Canna_26968_c1_seq26.p1, C…	Dichorisandra_43919_c0_seq1.p1, Dichorisandra_43919_c0_seq2.p1, Dichorisandra_43919_c0_seq3.p1, Dichorisandra_47044_c1_seq1.p1, Dichorisandra_47044_c1_seq2.p1, Dichorisandra_47044_c1_seq3.p1, Dichorisandra_47044_c1_seq4.p1, Dichorisandra_47044_c1_seq5.p1, Dichorisandra_47044_c1_seq7.p1, Dichorisandra_47044_c1_seq8.p1, Dichorisandra_47044_c1_seq9.p1, Dichorisandra_48047_c0_seq1.p1, Dichorisandra_4…	Elaeis|743767108|ref|XP_010913805.1|, Elaeis|743809879|ref|XP_010928735.1|, Elaeis|743809884|ref|XP_010928736.1|, Elaeis|743809888|ref|XP_010928737.1|, Elaeis|743809892|ref|XP_010928738.1|	Musa_14227_c0_seq1.p1, Musa_16590_c0_seq1.p1, Musa_19031_c0_seq1.p1, Musa_19031_c0_seq2.p1, Musa_21517_c0_seq1.p1, Musa_21517_c0_seq2.p1, Musa_21517_c1_seq1.p1, Musa_21517_c1_seq2.p1, Musa_25620_c0_seq8.p1, Musa_28327_c1_seq1.p1, Musa_28414_c0_seq1.p1, Musa_28414_c0_seq10.p1, Musa_28414_c0_seq11.p1, Musa_28414_c0_seq12.p1, Musa_28414_c0_seq14.p1, Musa_28414_c0_seq2.p1, Musa_28414_c0_seq3.p1, Musa…	GSMUA_Achr10P02970_001, GSMUA_Achr10P23280_001, GSMUA_Achr3P05360_001, GSMUA_Achr3P27750_001, GSMUA_Achr4P05720_001, GSMUA_Achr4P12470_001, GSMUA_Achr5P21990_001, GSMUA_Achr5P22630_001, GSMUA_Achr6P36010_001, GSMUA_Achr8P23820_001, GSMUA_Achr9P14160_001, GSMUA_Achr9P23140_001	Orchidantha_33874_c0_seq2.p1, Orchidantha_33874_c0_seq4.p1, Orchidantha_37405_c0_seq1.p1, Orchidantha_37405_c0_seq10.p1, Orchidantha_37405_c0_seq11.p1, Orchidantha_37405_c0_seq12.p1, Orchidantha_37405_c0_seq13.p1, Orchidantha_37405_c0_seq14.p1, Orchidantha_37405_c0_seq15.p1, Orchidantha_37405_c0_seq16.p1, Orchidantha_37405_c0_seq17.p1, Orchidantha_37405_c0_seq18.p1, Orchidantha_37405_c0_seq19.p1,…	Phoenix_30s6550950g011, Phoenix_30s789261g001, Phoenix_30s789261g002, Phoenix_30s882821g001	Zingiber_11590_c0_seq1.p1, Zingiber_30827_c0_seq1.p1, Zingiber_30827_c0_seq2.p1, Zingiber_64766_c0_seq1.p1
OG0000002	ATMG00850.1	Calathea104441_c0_seq1.p1, Calathea10727_c0_seq1.p1, Calathea161903_c0_seq1.p1, Calathea1680_c0_seq1.p1, Calathea1680_c1_seq1.p1, Calathea171829_c0_seq1.p1, Calathea1755_c0_seq1.p1, Calathea176741_c0_seq1.p1, Calathea186945_c0_seq1.p1, Calathea24999_c0_seq1.p1, Calathea24999_c0_seq1.p2, Calathea24999_c0_seq2.p1, Calathea26080_c0_seq1.p1, Calathea26221_c2_seq1.p1, Calathea269166_c0_seq1.p1, Calath…	Canna_1085_c0_seq1.p1, Canna_152936_c0_seq1.p1, Canna_162381_c0_seq1.p1, Canna_236530_c0_seq1.p1, Canna_26315_c0_seq1.p1, Canna_26315_c0_seq2.p1, Canna_26315_c0_seq4.p1, Canna_95285_c0_seq1.p1	Dichorisandra_32793_c1_seq1.p1, Dichorisandra_32860_c0_seq1.p1, Dichorisandra_33321_c0_seq1.p1, Dichorisandra_34781_c0_seq1.p1, Dichorisandra_35834_c0_seq1.p1, Dichorisandra_46966_c0_seq1.p2, Dichorisandra_46966_c0_seq2.p1, Dichorisandra_49782_c1_seq1.p1, Dichorisandra_49782_c1_seq2.p1, Dichorisandra_49782_c1_seq3.p1, Dichorisandra_49782_c1_seq4.p1, Dichorisandra_49782_c1_seq5.p1, Dichorisandra_4…	Elaeis|743756020|ref|XP_010914586.1|, Elaeis|743757444|ref|XP_010922017.1|, Elaeis|743765327|ref|XP_010912882.1|, Elaeis|743803271|ref|XP_010926872.1|, Elaeis|743846337|ref|XP_010938809.1|, Elaeis|743868639|ref|XP_010905626.1|, Elaeis|743879410|ref|XP_010908396.1|, Elaeis|743893146|ref|XP_010911725.1|	Musa_100995_c0_seq1.p1, Musa_110642_c0_seq1.p1, Musa_11420_c0_seq1.p1, Musa_119276_c0_seq1.p1, Musa_17015_c0_seq1.p1, Musa_19179_c0_seq1.p1, Musa_22820_c0_seq1.p1, Musa_29424_c0_seq5.p1, Musa_58331_c0_seq1.p1		Orchidantha_100033_c0_seq1.p1, Orchidantha_10469_c0_seq1.p1, Orchidantha_109804_c0_seq1.p1, Orchidantha_11687_c0_seq1.p1, Orchidantha_23608_c0_seq1.p1, Orchidantha_25648_c0_seq1.p1, Orchidantha_27707_c0_seq1.p1, Orchidantha_28843_c1_seq1.p1, Orchidantha_32662_c0_seq1.p1, Orchidantha_32662_c0_seq2.p1, Orchidantha_37581_c0_seq1.p1, Orchidantha_4713_c0_seq1.p1, Orchidantha_5636_c0_seq1.p1, Orchidant…	Phoenix_30s1001351g002, Phoenix_30s1006241g001, Phoenix_30s1014961g003, Phoenix_30s1023501g001, Phoenix_30s1023851g001, Phoenix_30s1025681g001, Phoenix_30s1028501g007, Phoenix_30s1032791g003, Phoenix_30s1069781g001, Phoenix_30s1071861g001, Phoenix_30s1073501g001, Phoenix_30s1088991g001, Phoenix_30s1091391g001, Phoenix_30s1093691g001, Phoenix_30s1103061g001, Phoenix_30s1107351g001, Phoenix_30s1109…	Zingiber_101681_c0_seq1.p1, Zingiber_107477_c0_seq1.p1, Zingiber_11355_c0_seq1.p1, Zingiber_114202_c0_seq1.p2, Zingiber_125970_c0_seq1.p1, Zingiber_1370_c0_seq1.p1, Zingiber_143591_c0_seq1.p1, Zingiber_154171_c0_seq1.p1, Zingiber_161962_c0_seq1.p1, Zingiber_16309_c0_seq1.p1, Zingiber_164039_c0_seq1.p1, Zingiber_18356_c0_seq1.p1, Zingiber_215964_c0_seq1.p2, Zingiber_21676_c0_seq1.p1, Zingiber_2167…
OG0000003	AT1G03840.1, AT1G03840.2, AT1G14580.1, AT1G14580.2, AT1G55110.1, AT2G02080.1, AT2G02080.2, AT3G13810.1, AT3G13810.2, AT3G13810.3, AT3G45260.1, AT3G50700.1, AT4G02670.1, AT5G44160.1, AT5G60470.1, AT5G66730.1	Calathea13010_c0_seq1.p1, Calathea38087_c0_seq7.p1, Calathea38087_c7_seq4.p1, Calathea38087_c7_seq5.p1, Calathea39959_c0_seq1.p2, Calathea39959_c0_seq10.p1, Calathea39959_c0_seq11.p1, Calathea39959_c0_seq12.p1, Calathea39959_c0_seq13.p1, Calathea39959_c0_seq14.p1, Calathea39959_c0_seq16.p1, Calathea39959_c0_seq18.p1, Calathea39959_c0_seq19.p1, Calathea39959_c0_seq2.p2, Calathea39959_c0_seq20.p1, …	Canna_18238_c1_seq1.p1, Canna_23980_c0_seq1.p1, Canna_23980_c0_seq2.p1, Canna_23980_c0_seq3.p2, Canna_23980_c1_seq2.p1, Canna_23980_c1_seq3.p1, Canna_26381_c1_seq1.p1, Canna_26381_c1_seq4.p2, Canna_26765_c0_seq1.p1, Canna_26765_c1_seq1.p1, Canna_26765_c1_seq7.p2, Canna_27721_c0_seq1.p1, Canna_27721_c3_seq1.p1, Canna_27721_c3_seq2.p1, Canna_27721_c3_seq3.p1, Canna_2785_c0_seq1.p1	Dichorisandra_15293_c0_seq1.p1, Dichorisandra_20644_c0_seq1.p1, Dichorisandra_43389_c0_seq1.p1, Dichorisandra_43389_c0_seq2.p1, Dichorisandra_48371_c0_seq1.p1, Dichorisandra_48371_c0_seq10.p1, Dichorisandra_48371_c0_seq11.p1, Dichorisandra_48371_c0_seq2.p1, Dichorisandra_48371_c0_seq3.p1, Dichorisandra_48371_c0_seq4.p1, Dichorisandra_48371_c0_seq5.p1, Dichorisandra_48371_c0_seq6.p1, Dichorisandra…	Elaeis|743755375|ref|XP_010907204.1|, Elaeis|743756879|ref|XP_010919168.1|, Elaeis|743769969|ref|XP_010915276.1|, Elaeis|743769971|ref|XP_010915277.1|, Elaeis|743771488|ref|XP_010916031.1|, Elaeis|743774522|ref|XP_010917616.1|, Elaeis|743781829|ref|XP_010920989.1|, Elaeis|743787968|ref|XP_010922545.1|, Elaeis|743799364|ref|XP_010925456.1|, Elaeis|743824635|ref|XP_010932829.1|, Elaeis|743824638|re…	Musa_17290_c0_seq1.p1, Musa_17290_c0_seq2.p1, Musa_21912_c0_seq1.p1, Musa_21912_c1_seq1.p2, Musa_21912_c1_seq2.p1, Musa_22136_c0_seq1.p1, Musa_22136_c0_seq2.p1, Musa_22225_c1_seq1.p1, Musa_22666_c0_seq1.p1, Musa_24841_c0_seq1.p2, Musa_24841_c0_seq2.p1, Musa_24841_c0_seq3.p1, Musa_24841_c0_seq4.p1, Musa_26561_c0_seq1.p2, Musa_26561_c0_seq4.p1, Musa_26561_c0_seq5.p1, Musa_28953_c1_seq1.p1, Musa_289…	GSMUA_Achr10P07180_001, GSMUA_Achr10P15170_001, GSMUA_Achr10P21260_001, GSMUA_Achr11P01480_001, GSMUA_Achr11P05700_001, GSMUA_Achr11P07460_001, GSMUA_Achr1P02080_001, GSMUA_Achr1P07110_001, GSMUA_Achr1P17940_001, GSMUA_Achr2P08460_001, GSMUA_Achr2P08910_001, GSMUA_Achr2P16690_001, GSMUA_Achr3P13990_001, GSMUA_Achr3P25410_001, GSMUA_Achr4P04310_001, GSMUA_Achr4P11810_001, GSMUA_Achr5P06450_001, GS…	Orchidantha_13505_c0_seq1.p2, Orchidantha_24472_c0_seq1.p1, Orchidantha_28365_c0_seq1.p1, Orchidantha_35548_c1_seq2.p1, Orchidantha_35828_c0_seq1.p1, Orchidantha_35828_c0_seq2.p1, Orchidantha_35828_c0_seq2.p3, Orchidantha_35828_c0_seq3.p1, Orchidantha_35828_c0_seq4.p1, Orchidantha_35828_c0_seq5.p1, Orchidantha_35828_c0_seq6.p1	Phoenix_30s1082861g001, Phoenix_30s1094661g007, Phoenix_30s1131521g002, Phoenix_30s1131521g003, Phoenix_30s1145341g001, Phoenix_30s655061g002, Phoenix_30s686362g003, Phoenix_30s687521g002, Phoenix_30s716981g007, Phoenix_30s755201g001, Phoenix_30s760891g001, Phoenix_30s825821g005, Phoenix_30s827051g002, Phoenix_30s863771g001, Phoenix_30s877941g001, Phoenix_30s880071g005, Phoenix_30s884201g002, Pho…	Zingiber_113946_c0_seq1.p1, Zingiber_118306_c0_seq1.p1, Zingiber_12593_c0_seq1.p1, Zingiber_205797_c0_seq1.p2, Zingiber_30186_c0_seq1.p1, Zingiber_30186_c0_seq2.p1, Zingiber_30186_c0_seq3.p1, Zingiber_33584_c0_seq1.p1, Zingiber_33584_c0_seq11.p1, Zingiber_33584_c0_seq14.p1, Zingiber_33584_c0_seq15.p1, Zingiber_33584_c0_seq3.p1, Zingiber_33584_c0_seq5.p1, Zingiber_33584_c0_seq6.p1, Zingiber_33584_…
OG0000004	AT1G70430.1, AT1G79640.1, AT1G79640.2, AT4G10730.1, AT4G24100.1, AT5G14720.1	Calathea20277_c0_seq1.p1, Calathea36761_c0_seq1.p2, Calathea36761_c0_seq10.p2, Calathea36761_c0_seq11.p2, Calathea36761_c0_seq12.p2, Calathea36761_c0_seq13.p2, Calathea36761_c0_seq14.p2, Calathea36761_c0_seq15.p2, Calathea36761_c0_seq16.p2, Calathea36761_c0_seq17.p2, Calathea36761_c0_seq18.p2, Calathea36761_c0_seq19.p2, Calathea36761_c0_seq19.p4, Calathea36761_c0_seq2.p2, Calathea36761_c0_seq20.p…	Canna_17256_c0_seq1.p1, Canna_17256_c0_seq2.p1, Canna_17256_c0_seq3.p1, Canna_17256_c0_seq4.p1, Canna_25626_c0_seq1.p1, Canna_25626_c0_seq2.p1, Canna_25626_c0_seq3.p1, Canna_28307_c0_seq1.p1, Canna_28307_c0_seq2.p1	Dichorisandra_162176_c0_seq1.p1, Dichorisandra_37670_c0_seq1.p1, Dichorisandra_37670_c0_seq2.p1, Dichorisandra_37670_c0_seq2.p3, Dichorisandra_38613_c0_seq1.p1, Dichorisandra_44441_c1_seq1.p1, Dichorisandra_44441_c1_seq2.p1, Dichorisandra_47617_c0_seq1.p1, Dichorisandra_47617_c0_seq2.p1, Dichorisandra_47617_c0_seq3.p1, Dichorisandra_5665_c0_seq1.p1	Elaeis|743777787|ref|XP_010919333.1|, Elaeis|743777789|ref|XP_010919334.1|, Elaeis|743777791|ref|XP_010919335.1|, Elaeis|743794994|ref|XP_010924330.1|, Elaeis|743807085|ref|XP_010927968.1|, Elaeis|743807087|ref|XP_010927969.1|, Elaeis|743807089|ref|XP_010927970.1|, Elaeis|743807091|ref|XP_010927971.1|, Elaeis|743811588|ref|XP_010929201.1|, Elaeis|743811592|ref|XP_010929202.1|, Elaeis|743811596|re…	Musa_13399_c1_seq1.p1, Musa_13399_c2_seq1.p1, Musa_1865_c0_seq1.p1, Musa_24877_c0_seq1.p1, Musa_24877_c0_seq2.p1, Musa_24877_c0_seq3.p1, Musa_24877_c0_seq4.p1, Musa_29057_c0_seq1.p1, Musa_29057_c0_seq2.p1, Musa_29057_c0_seq3.p1, Musa_29057_c0_seq4.p1, Musa_6778_c0_seq1.p1, Musa_6778_c0_seq2.p1	GSMUA_Achr10P23900_001, GSMUA_Achr11P03450_001, GSMUA_Achr3P04830_001, GSMUA_Achr4P24470_001, GSMUA_Achr8P11800_001, GSMUA_Achr8P11810_001, GSMUA_Achr9P13440_001, GSMUA_Achr9P13450_001	Orchidantha_158176_c0_seq1.p1, Orchidantha_24718_c0_seq1.p1, Orchidantha_2692_c0_seq1.p1, Orchidantha_36004_c0_seq1.p1, Orchidantha_36004_c0_seq2.p1, Orchidantha_37348_c0_seq1.p1, Orchidantha_37348_c0_seq1.p2, Orchidantha_37348_c0_seq10.p1, Orchidantha_37348_c0_seq10.p2, Orchidantha_37348_c0_seq11.p1, Orchidantha_37348_c0_seq12.p1, Orchidantha_37348_c0_seq13.p2, Orchidantha_37348_c0_seq14.p1, Orc…	Phoenix_30s1116341g008, Phoenix_30s1116341g009, Phoenix_30s726571g002, Phoenix_30s726571g003, Phoenix_30s806321g009, Phoenix_30s806321g011, Phoenix_30s806321g012, Phoenix_30s846501g002, Phoenix_30s859091g007, Phoenix_30s866941g004, Phoenix_30s866941g005, Phoenix_30s949981g007	Zingiber_100160_c0_seq1.p1, Zingiber_15098_c0_seq1.p1, Zingiber_25961_c0_seq1.p1, Zingiber_64612_c0_seq1.p1, Zingiber_70328_c0_seq1.p1
OG0000005	AT1G20010.1, AT1G75780.1, AT2G29550.1, AT4G20890.1, AT5G12250.1, AT5G23860.1, AT5G23860.2, AT5G44340.1, AT5G62690.1, AT5G62700.1	Calathea37775_c0_seq1.p3, Calathea37775_c0_seq10.p2, Calathea37775_c0_seq11.p2, Calathea37775_c0_seq12.p1, Calathea37775_c0_seq13.p1, Calathea37775_c0_seq14.p2, Calathea37775_c0_seq15.p2, Calathea37775_c0_seq16.p1, Calathea37775_c0_seq18.p1, Calathea37775_c0_seq19.p1, Calathea37775_c0_seq2.p1, Calathea37775_c0_seq20.p1, Calathea37775_c0_seq21.p1, Calathea37775_c0_seq22.p1, Calathea37775_c0_seq23.…	Canna_14218_c0_seq1.p2, Canna_14218_c0_seq2.p2, Canna_24576_c0_seq1.p1, Canna_26346_c1_seq1.p1, Canna_26346_c1_seq2.p1, Canna_27575_c0_seq1.p2, Canna_27575_c0_seq2.p1, Canna_27575_c0_seq3.p1, Canna_27575_c0_seq4.p1, Canna_27575_c0_seq5.p1, Canna_27575_c0_seq6.p1, Canna_27575_c0_seq7.p1, Canna_27575_c0_seq8.p1, Canna_27888_c0_seq1.p2, Canna_27888_c0_seq2.p1, Canna_27888_c0_seq3.p1	Dichorisandra_47949_c0_seq1.p1, Dichorisandra_47949_c0_seq2.p1, Dichorisandra_47949_c0_seq3.p1, Dichorisandra_47949_c0_seq4.p1, Dichorisandra_47949_c0_seq5.p1, Dichorisandra_47949_c0_seq6.p1, Dichorisandra_47949_c0_seq7.p1, Dichorisandra_47949_c0_seq8.p1, Dichorisandra_49558_c0_seq1.p1, Dichorisandra_49558_c0_seq2.p1, Dichorisandra_49633_c0_seq1.p1, Dichorisandra_49633_c0_seq14.p2, Dichorisandra_…	Elaeis|743762066|ref|XP_010906251.1|, Elaeis|743772399|ref|XP_010916508.1|, Elaeis|743776286|ref|XP_010918546.1|, Elaeis|743785920|ref|XP_010922039.1|, Elaeis|743785924|ref|XP_010922040.1|, Elaeis|743792804|ref|XP_010923772.1|, Elaeis|743801937|ref|XP_010926477.1|, Elaeis|743803308|ref|XP_010926884.1|, Elaeis|743831625|ref|XP_010934750.1|, Elaeis|743831680|ref|XP_010934764.1|, Elaeis|743852745|re…	Musa_19303_c0_seq1.p1, Musa_27907_c5_seq1.p2, Musa_27907_c9_seq1.p1, Musa_29327_c0_seq1.p1, Musa_29327_c0_seq2.p1, Musa_29327_c0_seq3.p1, Musa_29327_c0_seq4.p1, Musa_29327_c0_seq5.p1, Musa_29955_c0_seq1.p1, Musa_29955_c0_seq10.p1, Musa_29955_c0_seq11.p1, Musa_29955_c0_seq12.p1, Musa_29955_c0_seq2.p1, Musa_29955_c0_seq20.p2, Musa_29955_c0_seq24.p2, Musa_29955_c0_seq3.p1, Musa_29955_c0_seq4.p1, Mus…	GSMUA_Achr10P12620_001, GSMUA_Achr11P25690_001, GSMUA_Achr3P18460_001, GSMUA_Achr4P05450_001, GSMUA_Achr4P11980_001, GSMUA_Achr4P26250_001, GSMUA_Achr6P04600_001, GSMUA_Achr6P08450_001, GSMUA_Achr6P16040_001, GSMUA_Achr6P19990_001	Orchidantha_24896_c0_seq1.p1, Orchidantha_37267_c0_seq1.p1, Orchidantha_37267_c0_seq2.p1, Orchidantha_37357_c0_seq1.p1, Orchidantha_37357_c0_seq2.p1, Orchidantha_37357_c0_seq3.p1, Orchidantha_37357_c0_seq4.p1, Orchidantha_37357_c0_seq5.p1, Orchidantha_37357_c0_seq6.p1	Phoenix_30s1001261g004, Phoenix_30s1041771g004, Phoenix_30s1088541g002, Phoenix_30s1091271g001, Phoenix_30s65509125g006, Phoenix_30s697331g005, Phoenix_30s708731g001, Phoenix_30s770201g001, Phoenix_30s837411g003, Phoenix_30s899131g004, Phoenix_30s901071g002, Phoenix_30s965611g001, Phoenix_30s992571g005	Zingiber_24884_c0_seq1.p1, Zingiber_28396_c1_seq1.p1, Zingiber_34049_c0_seq1.p1, Zingiber_34049_c0_seq10.p1, Zingiber_34049_c0_seq11.p1, Zingiber_34049_c0_seq12.p1, Zingiber_34049_c0_seq13.p1, Zingiber_34049_c0_seq14.p1, Zingiber_34049_c0_seq15.p1, Zingiber_34049_c0_seq16.p1, Zingiber_34049_c0_seq17.p1, Zingiber_34049_c0_seq18.p1, Zingiber_34049_c0_seq2.p1, Zingiber_34049_c0_seq20.p1, Zingiber_34…
OG0000006	AT5G64950.1	Calathea31228_c0_seq1.p1, Calathea31228_c0_seq2.p1, Calathea31440_c0_seq1.p2, Calathea38357_c0_seq1.p1, Calathea38357_c0_seq2.p1, Calathea38357_c0_seq4.p1, Calathea38357_c0_seq5.p1, Calathea39246_c0_seq1.p1, Calathea39246_c0_seq2.p2, Calathea39246_c0_seq3.p1, Calathea40205_c1_seq1.p1, Calathea40205_c1_seq1.p2, Calathea40205_c1_seq2.p1, Calathea40205_c1_seq2.p2, Calathea40267_c0_seq1.p1	Canna_14685_c0_seq1.p1, Canna_14685_c1_seq1.p2, Canna_15372_c0_seq1.p2, Canna_17121_c0_seq1.p1, Canna_17121_c1_seq1.p1, Canna_19072_c0_seq1.p1, Canna_19072_c0_seq10.p1, Canna_19072_c0_seq2.p1, Canna_19072_c0_seq3.p1, Canna_19072_c0_seq4.p1, Canna_19072_c0_seq5.p1, Canna_19072_c0_seq6.p1, Canna_19072_c0_seq7.p1, Canna_19072_c0_seq8.p1, Canna_19072_c0_seq9.p1, Canna_20617_c0_seq1.p1, Canna_20644_c0…	Dichorisandra_45643_c0_seq1.p1, Dichorisandra_45643_c0_seq3.p1, Dichorisandra_60863_c0_seq1.p1	Elaeis|743773297|ref|XP_010916987.1|, Elaeis|743803553|ref|XP_010926949.1|, Elaeis|743803812|ref|XP_010927031.1|, Elaeis|743839513|ref|XP_010937024.1|, Elaeis|743839517|ref|XP_010937025.1|, Elaeis|743839526|ref|XP_010937026.1|, Elaeis|743839530|ref|XP_010937027.1|, Elaeis|743839537|ref|XP_010937029.1|, Elaeis|743848477|ref|XP_010939369.1|, Elaeis|743848481|ref|XP_010939370.1|, Elaeis|743848485|re…	Musa_13098_c0_seq1.p1, Musa_147725_c0_seq1.p1, Musa_27668_c0_seq1.p1, Musa_27668_c0_seq2.p1, Musa_27668_c0_seq4.p1, Musa_27687_c0_seq1.p1, Musa_27705_c0_seq1.p1, Musa_27986_c0_seq1.p1, Musa_27986_c0_seq2.p1, Musa_27986_c0_seq3.p1, Musa_27986_c0_seq4.p1, Musa_28055_c0_seq1.p1, Musa_28055_c0_seq2.p1, Musa_28055_c0_seq3.p1, Musa_28055_c0_seq4.p1, Musa_29474_c0_seq1.p1, Musa_29474_c0_seq2.p1, Musa_29…	GSMUA_Achr10P23850_001, GSMUA_Achr10P24210_001, GSMUA_Achr10P24220_001, GSMUA_Achr10P24230_001, GSMUA_Achr10P24300_001, GSMUA_Achr10P24320_001, GSMUA_Achr10P24370_001, GSMUA_Achr10P24380_001, GSMUA_Achr10P24400_001, GSMUA_Achr10P24420_001, GSMUA_Achr10P24440_001, GSMUA_Achr10P30490_001, GSMUA_Achr10P30600_001, GSMUA_Achr11P09930_001, GSMUA_Achr4P00950_001, GSMUA_AchrUn_randomP26450_001, GSMUA_Ach…	Orchidantha_16833_c0_seq1.p1, Orchidantha_21773_c0_seq1.p1, Orchidantha_21773_c0_seq1.p2, Orchidantha_21773_c0_seq2.p1, Orchidantha_21773_c0_seq2.p2, Orchidantha_24085_c0_seq1.p1, Orchidantha_25909_c0_seq1.p1, Orchidantha_31621_c0_seq1.p1, Orchidantha_34852_c0_seq1.p1, Orchidantha_34852_c0_seq2.p1, Orchidantha_35736_c0_seq1.p1, Orchidantha_35736_c0_seq2.p1, Orchidantha_35736_c0_seq3.p1, Orchidant…	Phoenix_30s1133641g009, Phoenix_30s6550926g006, Phoenix_30s6550926g007, Phoenix_30s6550926g008, Phoenix_30s6550926g009, Phoenix_30s788411g001, Phoenix_30s788411g006, Phoenix_30s791261g007, Phoenix_30s826751g001, Phoenix_30s829971g001, Phoenix_30s842071g001, Phoenix_30s842071g002, Phoenix_30s884261g003, Phoenix_30s884261g004	Zingiber_102098_c0_seq1.p1, Zingiber_22708_c0_seq1.p1, Zingiber_27421_c0_seq1.p1, Zingiber_33808_c0_seq1.p1, Zingiber_33808_c0_seq11.p1, Zingiber_33808_c0_seq12.p2, Zingiber_33808_c0_seq2.p1, Zingiber_33808_c0_seq4.p1, Zingiber_33808_c0_seq5.p1, Zingiber_33808_c0_seq6.p1, Zingiber_33808_c0_seq8.p1, Zingiber_33808_c0_seq9.p1, Zingiber_34073_c0_seq1.p1, Zingiber_34073_c0_seq2.p1, Zingiber_34284_c1_…
OG0000007	AT2G28550.1, AT2G28550.2, AT2G28550.3, AT3G54990.1, AT3G54990.2, AT4G36920.1, AT4G36920.2, AT5G67180.1	Calathea35742_c3_seq1.p1, Calathea35742_c3_seq10.p1, Calathea35742_c3_seq16.p1, Calathea35742_c3_seq17.p1, Calathea35742_c3_seq2.p1, Calathea35742_c3_seq27.p1, Calathea35742_c3_seq28.p1, Calathea35742_c3_seq30.p1, Calathea35742_c3_seq36.p1, Calathea35742_c3_seq39.p1, Calathea35742_c3_seq4.p1, Calathea35742_c3_seq40.p1, Calathea35742_c3_seq41.p1, Calathea35742_c3_seq42.p1, Calathea35742_c3_seq43.p…	Canna_14188_c1_seq1.p1, Canna_14188_c1_seq2.p1, Canna_22181_c0_seq1.p1, Canna_22488_c0_seq1.p1, Canna_22488_c0_seq2.p1, Canna_25659_c0_seq2.p1, Canna_25659_c0_seq3.p1, Canna_25659_c0_seq4.p1, Canna_25659_c1_seq1.p1, Canna_27632_c0_seq3.p1, Canna_27632_c0_seq4.p1, Canna_27632_c0_seq5.p1, Canna_27632_c0_seq6.p1, Canna_27632_c0_seq7.p1, Canna_27632_c0_seq8.p1	Dichorisandra_160881_c0_seq1.p1, Dichorisandra_48695_c0_seq1.p1, Dichorisandra_48695_c0_seq2.p1, Dichorisandra_95443_c0_seq1.p1	Elaeis|743781691|ref|XP_010920948.1|, Elaeis|743781697|ref|XP_010920949.1|, Elaeis|743787766|ref|XP_010922496.1|, Elaeis|743808469|ref|XP_010928347.1|, Elaeis|743813969|ref|XP_010929882.1|, Elaeis|743813971|ref|XP_010929883.1|, Elaeis|743872466|ref|XP_010906558.1|, Elaeis|743876158|ref|XP_010907513.1|	Musa_11348_c0_seq1.p1, Musa_12766_c0_seq1.p1, Musa_26217_c0_seq1.p1, Musa_26217_c0_seq2.p1, Musa_26217_c0_seq3.p2, Musa_26217_c0_seq4.p2, Musa_63661_c0_seq1.p1, Musa_70962_c0_seq1.p1	GSMUA_Achr10P03230_001, GSMUA_Achr11P23870_001, GSMUA_Achr1P09830_001, GSMUA_Achr1P26080_001, GSMUA_Achr3P13180_001, GSMUA_Achr3P28340_001, GSMUA_Achr4P06100_001, GSMUA_Achr4P12860_001, GSMUA_Achr5P07270_001, GSMUA_Achr5P29290_001, GSMUA_Achr6P33140_001, GSMUA_Achr6P34420_001, GSMUA_Achr8P01980_001, GSMUA_Achr8P18550_001, GSMUA_Achr8P21030_001, GSMUA_Achr9P03060_001, GSMUA_Achr9P22540_001, GSMUA_…	Orchidantha_34321_c0_seq1.p1, Orchidantha_34321_c0_seq2.p1, Orchidantha_34321_c0_seq3.p1, Orchidantha_34321_c0_seq4.p1, Orchidantha_36912_c1_seq1.p1, Orchidantha_36912_c1_seq19.p1, Orchidantha_36912_c1_seq2.p1, Orchidantha_36912_c1_seq22.p1, Orchidantha_36912_c1_seq23.p1, Orchidantha_36912_c1_seq26.p1, Orchidantha_36912_c1_seq27.p1, Orchidantha_36912_c1_seq28.p1, Orchidantha_36912_c1_seq30.p2, Or…	Phoenix_30s655291g001, Phoenix_30s664961g002, Phoenix_30s749921g002, Phoenix_30s829431g004, Phoenix_30s987941g001	Zingiber_28117_c0_seq1.p1, Zingiber_33227_c0_seq20.p1, Zingiber_33227_c0_seq21.p1, Zingiber_8238_c0_seq1.p1, Zingiber_955_c0_seq1.p1
OG0000008		Calathea40137_c4_seq1.p1, Calathea40137_c4_seq10.p1, Calathea40137_c4_seq11.p1, Calathea40137_c4_seq12.p1, Calathea40137_c4_seq13.p1, Calathea40137_c4_seq14.p1, Calathea40137_c4_seq15.p1, Calathea40137_c4_seq16.p1, Calathea40137_c4_seq17.p1, Calathea40137_c4_seq18.p1, Calathea40137_c4_seq19.p1, Calathea40137_c4_seq2.p1, Calathea40137_c4_seq20.p1, Calathea40137_c4_seq21.p1, Calathea40137_c4_seq22.…	Canna_120861_c0_seq1.p1		Elaeis|743760859|ref|XP_010939226.1|, Elaeis|743760861|ref|XP_010939237.1|, Elaeis|743760920|ref|XP_010939580.1|, Elaeis|743760922|ref|XP_010939596.1|, Elaeis|743760924|ref|XP_010939607.1|, Elaeis|743763461|ref|XP_010911916.1|, Elaeis|743763463|ref|XP_010911917.1|, Elaeis|743763465|ref|XP_010911918.1|, Elaeis|743763741|ref|XP_010912067.1|, Elaeis|743768073|ref|XP_010914311.1|, Elaeis|743768657|re…	Musa_116797_c0_seq1.p1, Musa_21510_c0_seq1.p1, Musa_27601_c0_seq1.p1, Musa_27601_c0_seq3.p1, Musa_27601_c0_seq4.p1, Musa_29823_c0_seq1.p1, Musa_29823_c0_seq2.p2, Musa_29823_c0_seq3.p2	GSMUA_Achr10P07050_001, GSMUA_Achr10P07100_001, GSMUA_Achr10P07120_001, GSMUA_Achr10P07140_001, GSMUA_Achr10P07150_001, GSMUA_Achr11P07440_001, GSMUA_Achr1P12540_001, GSMUA_Achr1P12550_001, GSMUA_Achr1P12560_001, GSMUA_Achr1P14020_001, GSMUA_Achr1P14030_001, GSMUA_Achr2P03610_001, GSMUA_Achr2P11320_001, GSMUA_Achr3P27790_001, GSMUA_Achr3P27810_001, GSMUA_Achr3P27817_001, GSMUA_Achr3P27820_001, GS…	Orchidantha_15927_c0_seq1.p1, Orchidantha_222839_c0_seq1.p1, Orchidantha_25357_c1_seq1.p1, Orchidantha_63759_c1_seq1.p1	Phoenix_30s1002171g001, Phoenix_30s1003291g001, Phoenix_30s1013271g006, Phoenix_30s1019801g002, Phoenix_30s1046131g002, Phoenix_30s1056761g001, Phoenix_30s1066021g001, Phoenix_30s1070441g012, Phoenix_30s1091921g001, Phoenix_30s1096821g001, Phoenix_30s1102701g001, Phoenix_30s1104121g001, Phoenix_30s1107561g001, Phoenix_30s1121861g001, Phoenix_30s1152931g001, Phoenix_30s1153731g001, Phoenix_30s1158…	Zingiber_23450_c0_seq1.p1, Zingiber_33591_c0_seq1.p1, Zingiber_33591_c0_seq2.p1, Zingiber_33591_c0_seq3.p1
OG0000009	AT4G13320.1	Calathea11406_c0_seq1.p1, Calathea116303_c0_seq1.p1, Calathea126560_c0_seq1.p1, Calathea134_c0_seq1.p1, Calathea181950_c0_seq1.p1, Calathea2047_c0_seq1.p1, Calathea22430_c0_seq1.p1, Calathea2267_c0_seq1.p1, Calathea23082_c0_seq1.p1, Calathea25340_c0_seq1.p1, Calathea25460_c0_seq1.p1, Calathea28174_c0_seq1.p1, Calathea28412_c0_seq1.p1, Calathea28837_c0_seq1.p1, Calathea32620_c2_seq1.p1, Calathea32…	Canna_130857_c0_seq1.p1, Canna_13252_c0_seq1.p1, Canna_13252_c0_seq2.p1, Canna_7014_c0_seq1.p1, Canna_7014_c1_seq1.p1	Dichorisandra_33710_c0_seq1.p1	Elaeis|743846022|ref|XP_010938727.1|, Elaeis|743851636|ref|XP_010940186.1|, Elaeis|743865995|ref|XP_010904963.1|, Elaeis|743870359|ref|XP_010906023.1|, Elaeis|743873989|ref|XP_010906962.1|, Elaeis|743880064|ref|XP_010908548.1|, Elaeis|743887261|ref|XP_010910339.1|, Elaeis|743890561|ref|XP_010911115.1|, Elaeis|743892356|ref|XP_010911530.1|, Elaeis|743893323|ref|XP_010911775.1|	Musa_15717_c0_seq1.p1, Musa_15717_c0_seq2.p1, Musa_80627_c0_seq1.p1		Orchidantha_149010_c0_seq1.p1, Orchidantha_15982_c0_seq1.p1, Orchidantha_19779_c0_seq1.p1, Orchidantha_25974_c0_seq1.p1, Orchidantha_25974_c0_seq2.p1, Orchidantha_27543_c0_seq1.p1, Orchidantha_27543_c0_seq2.p1, Orchidantha_29009_c0_seq1.p1, Orchidantha_32806_c0_seq1.p1, Orchidantha_33044_c0_seq1.p1, Orchidantha_36794_c0_seq1.p1, Orchidantha_36794_c0_seq2.p1, Orchidantha_36855_c0_seq1.p1, Orchidan…	Phoenix_30s1002331g001, Phoenix_30s1004001g001, Phoenix_30s1018041g001, Phoenix_30s1025691g001, Phoenix_30s1034011g001, Phoenix_30s1044831g002, Phoenix_30s1044831g003, Phoenix_30s1049221g004, Phoenix_30s1057581g001, Phoenix_30s1097031g001, Phoenix_30s1098791g001, Phoenix_30s1123911g001, Phoenix_30s1126911g001, Phoenix_30s1129771g002, Phoenix_30s1138881g003, Phoenix_30s1144311g001, Phoenix_30s1149…	Zingiber_124416_c0_seq1.p1, Zingiber_16158_c0_seq1.p1, Zingiber_22922_c0_seq1.p1, Zingiber_31752_c0_seq1.p1, Zingiber_95224_c0_seq1.p1
OG0000010	AT1G51520.1, AT1G51520.2, AT3G21100.1, AT3G21100.2, AT3G51950.1, AT3G51950.2	Calathea30741_c0_seq1.p1, Calathea30741_c0_seq2.p1, Calathea30741_c0_seq3.p1, Calathea30741_c0_seq4.p1, Calathea35663_c1_seq1.p1, Calathea39368_c0_seq100.p1, Calathea39368_c0_seq12.p1, Calathea39368_c0_seq126.p1, Calathea39368_c0_seq17.p1, Calathea39368_c0_seq70.p1, Calathea39368_c0_seq72.p1, Calathea39368_c0_seq77.p1, Calathea39368_c0_seq80.p1, Calathea39368_c0_seq87.p1, Calathea39368_c0_seq88.p…	Canna_16748_c1_seq1.p1, Canna_16748_c1_seq2.p1, Canna_26934_c2_seq1.p1, Canna_26934_c2_seq2.p1, Canna_27791_c0_seq1.p1, Canna_27791_c0_seq2.p1, Canna_27791_c0_seq3.p1, Canna_27791_c0_seq4.p1, Canna_27791_c0_seq5.p1, Canna_27791_c0_seq6.p1, Canna_27791_c0_seq7.p1, Canna_27791_c0_seq8.p1, Canna_27791_c0_seq9.p1, Canna_28186_c0_seq1.p1, Canna_28186_c0_seq2.p1, Canna_28186_c0_seq3.p1, Canna_28186_c0_…	Dichorisandra_48697_c1_seq1.p1, Dichorisandra_48697_c1_seq10.p1, Dichorisandra_48697_c1_seq11.p1, Dichorisandra_48697_c1_seq12.p1, Dichorisandra_48697_c1_seq13.p1, Dichorisandra_48697_c1_seq14.p1, Dichorisandra_48697_c1_seq15.p1, Dichorisandra_48697_c1_seq16.p1, Dichorisandra_48697_c1_seq2.p1, Dichorisandra_48697_c1_seq21.p1, Dichorisandra_48697_c1_seq23.p1, Dichorisandra_48697_c1_seq3.p1, Dichor…	Elaeis|743782909|ref|XP_010921272.1|, Elaeis|743782913|ref|XP_010921273.1|, Elaeis|743782918|ref|XP_010921274.1|, Elaeis|743782922|ref|XP_010921275.1|, Elaeis|743782926|ref|XP_010921276.1|, Elaeis|743782930|ref|XP_010921277.1|, Elaeis|743789250|ref|XP_010922861.1|, Elaeis|743789252|ref|XP_010922863.1|, Elaeis|743789255|ref|XP_010922864.1|, Elaeis|743843583|ref|XP_010938110.1|	Musa_22311_c1_seq1.p1, Musa_28997_c1_seq1.p1, Musa_28997_c1_seq4.p1, Musa_28997_c1_seq5.p1, Musa_29235_c3_seq1.p1, Musa_29235_c3_seq1.p2, Musa_29235_c3_seq10.p2, Musa_29235_c3_seq11.p2, Musa_29235_c3_seq12.p2, Musa_29235_c3_seq13.p1, Musa_29235_c3_seq14.p1, Musa_29235_c3_seq15.p2, Musa_29235_c3_seq16.p2, Musa_29235_c3_seq17.p2, Musa_29235_c3_seq18.p1, Musa_29235_c3_seq18.p2, Musa_29235_c3_seq19.p…	GSMUA_Achr10P01680_001, GSMUA_Achr10P05040_001, GSMUA_Achr11P25030_001, GSMUA_Achr5P27800_001, GSMUA_Achr6P32350_001, GSMUA_Achr8P09370_001, GSMUA_Achr8P21460_001	Orchidantha_31288_c0_seq1.p1, Orchidantha_31288_c0_seq2.p1, Orchidantha_31288_c1_seq1.p1, Orchidantha_33625_c0_seq1.p1, Orchidantha_37110_c1_seq1.p1, Orchidantha_37110_c1_seq2.p1	Phoenix_30s1200671g001, Phoenix_30s771011g001, Phoenix_30s942051g001	Zingiber_27961_c0_seq1.p1, Zingiber_32354_c0_seq1.p1, Zingiber_32354_c0_seq2.p1, Zingiber_32408_c0_seq1.p1, Zingiber_32408_c0_seq2.p1, Zingiber_34158_c0_seq1.p1, Zingiber_34158_c0_seq2.p1
OG0000011	AT1G48360.1, AT1G48360.2, AT1G48360.3	Calathea38298_c0_seq1.p1, Calathea38298_c0_seq1.p3, Calathea38298_c0_seq10.p1, Calathea38298_c0_seq10.p3, Calathea38298_c0_seq11.p1, Calathea38298_c0_seq11.p3, Calathea38298_c0_seq12.p1, Calathea38298_c0_seq12.p2, Calathea38298_c0_seq12.p3, Calathea38298_c0_seq13.p1, Calathea38298_c0_seq13.p3, Calathea38298_c0_seq14.p1, Calathea38298_c0_seq15.p1, Calathea38298_c0_seq15.p2, Calathea38298_c0_seq16.…	Canna_158129_c0_seq1.p1, Canna_21993_c0_seq1.p1, Canna_21993_c0_seq1.p2, Canna_21993_c0_seq2.p1, Canna_21993_c0_seq2.p2, Canna_21993_c0_seq3.p1, Canna_21993_c0_seq4.p1, Canna_21993_c0_seq4.p2, Canna_21993_c0_seq5.p1, Canna_21993_c0_seq6.p1	Dichorisandra_16397_c0_seq1.p1, Dichorisandra_16397_c0_seq1.p2	Elaeis|743813854|ref|XP_010929846.1|	Musa_10266_c0_seq1.p1, Musa_10266_c0_seq2.p1, Musa_120193_c0_seq1.p1, Musa_63080_c0_seq1.p1	GSMUA_Achr6P11920_001	Orchidantha_34368_c0_seq1.p1, Orchidantha_34368_c0_seq1.p2, Orchidantha_34368_c0_seq1.p3, Orchidantha_34368_c0_seq10.p1, Orchidantha_34368_c0_seq10.p2, Orchidantha_34368_c0_seq11.p1, Orchidantha_34368_c0_seq12.p1, Orchidantha_34368_c0_seq12.p2, Orchidantha_34368_c0_seq12.p3, Orchidantha_34368_c0_seq13.p1, Orchidantha_34368_c0_seq13.p2, Orchidantha_34368_c0_seq14.p1, Orchidantha_34368_c0_seq14.p2,…	Phoenix_30s1037201g001, Phoenix_30s735171g001, Phoenix_30s959501g001	Zingiber_107827_c0_seq1.p1, Zingiber_20698_c0_seq1.p1
OG0000012	AT1G64230.1, AT1G64230.2, AT1G64230.3, AT2G16740.1, AT3G08690.1, AT3G08690.2, AT3G08700.1, AT4G27960.1, AT4G27960.2, AT5G41700.1, AT5G41700.2, AT5G41700.4, AT5G41700.5, AT5G53300.1, AT5G53300.2, AT5G53300.4, AT5G56150.1, AT5G56150.2	Calathea29354_c0_seq1.p1, Calathea29811_c0_seq2.p1, Calathea30588_c1_seq1.p1, Calathea37450_c0_seq12.p1, Calathea37508_c1_seq2.p1, Calathea38642_c4_seq1.p2, Calathea39107_c3_seq14.p1, Calathea39107_c3_seq16.p1, Calathea39107_c3_seq17.p1, Calathea39107_c3_seq20.p1, Calathea39107_c3_seq21.p1, Calathea39107_c3_seq22.p1, Calathea39107_c3_seq24.p1, Calathea39107_c3_seq29.p1	Canna_15613_c0_seq1.p1, Canna_16409_c0_seq1.p1, Canna_17460_c0_seq1.p1, Canna_17460_c0_seq2.p1, Canna_19102_c0_seq1.p1, Canna_20075_c0_seq1.p1, Canna_23181_c1_seq1.p1, Canna_23181_c1_seq11.p1, Canna_23181_c1_seq12.p1, Canna_23181_c1_seq13.p1, Canna_23181_c1_seq14.p1, Canna_23181_c1_seq15.p1, Canna_23181_c1_seq16.p1, Canna_23181_c1_seq18.p1, Canna_23181_c1_seq2.p1, Canna_23181_c1_seq22.p1, Canna_2…	Dichorisandra_29744_c0_seq1.p1, Dichorisandra_35507_c0_seq1.p1, Dichorisandra_37698_c1_seq1.p1, Dichorisandra_37698_c1_seq2.p1, Dichorisandra_40790_c0_seq1.p1, Dichorisandra_40790_c0_seq2.p1, Dichorisandra_42054_c1_seq1.p1, Dichorisandra_46398_c0_seq1.p1, Dichorisandra_46398_c0_seq2.p1, Dichorisandra_48586_c0_seq1.p1, Dichorisandra_48586_c0_seq2.p1, Dichorisandra_48586_c0_seq3.p1, Dichorisandra_4…	Elaeis|743755946|ref|XP_010914183.1|, Elaeis|743755948|ref|XP_010914192.1|, Elaeis|743766081|ref|XP_010913269.1|, Elaeis|743766088|ref|XP_010913273.1|, Elaeis|743767469|ref|XP_010913997.1|, Elaeis|743767471|ref|XP_010913998.1|, Elaeis|743767473|ref|XP_010913999.1|, Elaeis|743770850|ref|XP_010915711.1|, Elaeis|743779313|ref|XP_010920121.1|, Elaeis|743788880|ref|XP_010922778.1|, Elaeis|743788883|re…	Musa_16110_c0_seq1.p1, Musa_19502_c0_seq1.p2, Musa_24694_c0_seq1.p1, Musa_24989_c0_seq1.p1, Musa_27588_c3_seq1.p1, Musa_27588_c3_seq10.p1, Musa_27588_c3_seq11.p1, Musa_27588_c3_seq12.p1, Musa_27588_c3_seq13.p1, Musa_27588_c3_seq14.p1, Musa_27588_c3_seq15.p1, Musa_27588_c3_seq2.p1, Musa_27588_c3_seq3.p1, Musa_27588_c3_seq4.p1, Musa_27588_c3_seq5.p1, Musa_27588_c3_seq6.p1, Musa_27588_c3_seq8.p1, Mu…	GSMUA_Achr10P01120_001, GSMUA_Achr3P15810_001, GSMUA_Achr3P26650_001, GSMUA_Achr4P02490_001, GSMUA_Achr4P10380_001, GSMUA_Achr4P15590_001, GSMUA_Achr4P19400_001, GSMUA_Achr6P05720_001, GSMUA_Achr6P36250_001, GSMUA_Achr7P17820_001, GSMUA_Achr7P24690_001, GSMUA_Achr8P27940_001, GSMUA_Achr9P05290_001, GSMUA_Achr9P12710_001, GSMUA_Achr9P12740_001, GSMUA_Achr9P28860_001	Orchidantha_24293_c0_seq1.p1, Orchidantha_29726_c0_seq1.p1, Orchidantha_29925_c1_seq1.p1, Orchidantha_32319_c0_seq1.p1, Orchidantha_34427_c0_seq1.p1, Orchidantha_34427_c0_seq3.p1, Orchidantha_34427_c0_seq4.p1, Orchidantha_34427_c0_seq6.p1, Orchidantha_34427_c0_seq7.p1, Orchidantha_34427_c0_seq9.p1	Phoenix_30s65509158g001, Phoenix_30s655093g006, Phoenix_30s714681g007, Phoenix_30s726641g001, Phoenix_30s790671g003, Phoenix_30s808451g003, Phoenix_30s923921g003, Phoenix_30s960261g003	Zingiber_17967_c0_seq1.p1, Zingiber_33029_c0_seq1.p1, Zingiber_33029_c0_seq11.p1, Zingiber_33029_c0_seq13.p1, Zingiber_33029_c0_seq14.p1, Zingiber_33029_c0_seq2.p1, Zingiber_33029_c0_seq21.p1, Zingiber_33029_c0_seq22.p1, Zingiber_33029_c0_seq3.p1, Zingiber_33029_c0_seq5.p1, Zingiber_33029_c0_seq7.p1, Zingiber_33029_c0_seq8.p1, Zingiber_33029_c0_seq9.p1, Zingiber_33690_c0_seq1.p1, Zingiber_33690_c…
OG0000013	AT5G07290.1, AT5G61960.1, AT5G61960.2	Calathea38761_c0_seq1.p1, Calathea38761_c0_seq10.p1, Calathea38761_c0_seq101.p1, Calathea38761_c0_seq102.p1, Calathea38761_c0_seq103.p1, Calathea38761_c0_seq11.p1, Calathea38761_c0_seq12.p1, Calathea38761_c0_seq13.p1, Calathea38761_c0_seq15.p1, Calathea38761_c0_seq16.p1, Calathea38761_c0_seq17.p1, Calathea38761_c0_seq18.p1, Calathea38761_c0_seq2.p1, Calathea38761_c0_seq20.p1, Calathea38761_c0_seq…	Canna_17654_c0_seq1.p1, Canna_25891_c2_seq1.p1, Canna_25891_c2_seq2.p1, Canna_27381_c0_seq1.p1, Canna_28645_c0_seq15.p1, Canna_28645_c0_seq16.p1, Canna_28645_c0_seq17.p1, Canna_28645_c0_seq18.p1	Dichorisandra_48864_c0_seq1.p1, Dichorisandra_48864_c0_seq11.p1, Dichorisandra_48864_c0_seq2.p1, Dichorisandra_48864_c0_seq3.p1, Dichorisandra_48864_c0_seq4.p1, Dichorisandra_48864_c0_seq5.p1, Dichorisandra_49686_c0_seq11.p1, Dichorisandra_49686_c0_seq12.p1, Dichorisandra_49686_c0_seq14.p1, Dichorisandra_49686_c0_seq15.p1, Dichorisandra_49686_c0_seq16.p1, Dichorisandra_49686_c0_seq17.p1, Dichoris…	Elaeis|743813342|ref|XP_010929684.1|, Elaeis|743813346|ref|XP_010929685.1|, Elaeis|743858616|ref|XP_010942396.1|, Elaeis|743863616|ref|XP_010943835.1|, Elaeis|743863620|ref|XP_010943837.1|, Elaeis|743863624|ref|XP_010943838.1|, Elaeis|743863628|ref|XP_010943839.1|, Elaeis|743863632|ref|XP_010943840.1|, Elaeis|743863636|ref|XP_010943841.1|, Elaeis|743863642|ref|XP_010943842.1|, Elaeis|743863646|re…	Musa_20433_c0_seq1.p1, Musa_29264_c0_seq1.p1, Musa_29264_c0_seq10.p1, Musa_29264_c0_seq11.p1, Musa_29264_c0_seq12.p1, Musa_29264_c0_seq13.p1, Musa_29264_c0_seq2.p1, Musa_29264_c0_seq3.p1, Musa_29264_c0_seq4.p1, Musa_29264_c0_seq5.p1, Musa_29264_c0_seq6.p1, Musa_29264_c0_seq7.p1, Musa_29264_c0_seq8.p1, Musa_29264_c0_seq9.p1	GSMUA_Achr10P12130_001, GSMUA_Achr10P18340_001, GSMUA_Achr2P21440_001, GSMUA_Achr6P11050_001	Orchidantha_18796_c0_seq1.p1, Orchidantha_18796_c0_seq2.p1, Orchidantha_36584_c0_seq1.p2, Orchidantha_36584_c1_seq1.p1, Orchidantha_37071_c0_seq1.p1, Orchidantha_37071_c0_seq10.p1, Orchidantha_37071_c0_seq14.p1, Orchidantha_37071_c0_seq2.p1, Orchidantha_37071_c0_seq3.p1, Orchidantha_37071_c0_seq4.p1, Orchidantha_37071_c0_seq5.p2, Orchidantha_37071_c0_seq6.p3, Orchidantha_37071_c0_seq7.p1, Orchida…	Phoenix_30s1211461g001, Phoenix_30s1211461g002, Phoenix_30s669151g001, Phoenix_30s669151g002, Phoenix_30s768151g001	Zingiber_22647_c0_seq1.p1, Zingiber_34077_c0_seq1.p1, Zingiber_34077_c0_seq2.p1, Zingiber_34077_c0_seq3.p1, Zingiber_34077_c0_seq4.p1, Zingiber_34384_c0_seq1.p1, Zingiber_34384_c0_seq2.p1, Zingiber_34384_c0_seq3.p1, Zingiber_34384_c0_seq4.p1, Zingiber_34384_c0_seq5.p1, Zingiber_34384_c0_seq6.p1, Zingiber_34384_c0_seq7.p1, Zingiber_34384_c0_seq8.p1
OG0000014	AT1G08010.1, AT1G08010.2, AT3G24050.1, AT3G45170.1, AT3G51080.1, AT3G54810.1, AT3G54810.2, AT4G34680.1, AT4G34680.2, AT4G36240.1, AT5G66320.1, AT5G66320.2	Calathea28988_c0_seq1.p3, Calathea28988_c0_seq2.p1, Calathea35443_c0_seq2.p2, Calathea35443_c1_seq1.p1, Calathea37024_c2_seq1.p3, Calathea37024_c2_seq1.p4, Calathea37024_c2_seq10.p1, Calathea37024_c2_seq11.p1, Calathea37024_c2_seq12.p1, Calathea37024_c2_seq13.p1, Calathea37024_c2_seq14.p1, Calathea37024_c2_seq15.p1, Calathea37024_c2_seq16.p1, Calathea37024_c2_seq17.p1, Calathea37024_c2_seq18.p1, …	Canna_12928_c0_seq1.p2, Canna_13595_c0_seq1.p1, Canna_13970_c0_seq1.p1, Canna_19245_c2_seq1.p1, Canna_20310_c0_seq1.p1, Canna_20310_c0_seq2.p1, Canna_24942_c0_seq1.p1, Canna_24942_c0_seq2.p1, Canna_25392_c0_seq1.p1, Canna_25392_c0_seq2.p1, Canna_27411_c0_seq1.p2	Dichorisandra_20525_c0_seq1.p1, Dichorisandra_20766_c0_seq1.p1, Dichorisandra_20766_c1_seq1.p2, Dichorisandra_30334_c0_seq1.p1, Dichorisandra_36782_c1_seq1.p1, Dichorisandra_36782_c1_seq2.p1, Dichorisandra_37948_c0_seq1.p1, Dichorisandra_39042_c0_seq1.p1, Dichorisandra_40050_c0_seq1.p2, Dichorisandra_40050_c1_seq1.p1, Dichorisandra_41374_c2_seq1.p1, Dichorisandra_41374_c2_seq2.p1, Dichorisandra_4…	Elaeis|743776882|ref|XP_010918855.1|, Elaeis|743777878|ref|XP_010919380.1|, Elaeis|743817176|ref|XP_010930849.1|, Elaeis|743826029|ref|XP_010933167.1|, Elaeis|743828058|ref|XP_010933757.1|, Elaeis|743835635|ref|XP_010935873.1|, Elaeis|743872285|ref|XP_010906504.1|, Elaeis|743872289|ref|XP_010906505.1|	Musa_15508_c0_seq1.p1, Musa_17249_c0_seq1.p1, Musa_17369_c0_seq1.p1, Musa_17369_c0_seq2.p1, Musa_21024_c0_seq1.p1, Musa_21024_c0_seq2.p1, Musa_21438_c0_seq1.p1, Musa_28227_c0_seq10.p1, Musa_28227_c0_seq11.p1, Musa_28227_c0_seq12.p1, Musa_28227_c0_seq13.p1, Musa_28227_c0_seq14.p2, Musa_28227_c0_seq15.p4, Musa_28227_c0_seq3.p1, Musa_28227_c0_seq4.p1, Musa_28227_c0_seq5.p1, Musa_28227_c0_seq6.p1, Mu…	GSMUA_Achr11P17140_001, GSMUA_Achr11P17770_001, GSMUA_Achr1P08980_001, GSMUA_Achr2P02830_001, GSMUA_Achr3P18320_001, GSMUA_Achr4P24760_001, GSMUA_Achr4P29140_001, GSMUA_Achr5P13580_001, GSMUA_Achr5P15220_001, GSMUA_Achr5P19930_001, GSMUA_Achr5P20930_001	Orchidantha_19318_c0_seq1.p3, Orchidantha_24912_c0_seq1.p1, Orchidantha_24912_c0_seq3.p1, Orchidantha_26812_c0_seq1.p1, Orchidantha_33423_c0_seq1.p1, Orchidantha_33423_c0_seq2.p1, Orchidantha_33423_c0_seq3.p1, Orchidantha_33423_c0_seq4.p2, Orchidantha_34884_c0_seq1.p3, Orchidantha_34884_c0_seq2.p1, Orchidantha_34884_c0_seq3.p2, Orchidantha_34884_c0_seq4.p1, Orchidantha_35437_c0_seq1.p1, Orchidant…	Phoenix_30s1049951g004, Phoenix_30s686401g001, Phoenix_30s808501g001, Phoenix_30s904221g005, Phoenix_30s970021g002	Zingiber_12498_c0_seq1.p1, Zingiber_12498_c0_seq2.p1, Zingiber_34324_c1_seq1.p1, Zingiber_34324_c1_seq1.p4, Zingiber_34324_c1_seq10.p1, Zingiber_34324_c1_seq11.p1, Zingiber_34324_c1_seq12.p1, Zingiber_34324_c1_seq13.p1, Zingiber_34324_c1_seq14.p1, Zingiber_34324_c1_seq15.p1, Zingiber_34324_c1_seq15.p4, Zingiber_34324_c1_seq16.p1, Zingiber_34324_c1_seq17.p2, Zingiber_34324_c1_seq18.p1, Zingiber_34…
OG0000015	AT1G18140.1, AT2G29130.1, AT2G30210.1, AT2G38080.1, AT2G40370.1, AT2G46570.1, AT3G09220.1, AT5G01040.1, AT5G01050.1, AT5G01190.1, AT5G03260.1, AT5G05390.1, AT5G07130.1, AT5G09360.1, AT5G48100.1, AT5G58910.1, AT5G60020.1	Calathea149261_c0_seq1.p2, Calathea18154_c0_seq1.p1, Calathea18154_c1_seq1.p2, Calathea25009_c0_seq1.p1, Calathea26799_c0_seq1.p2, Calathea27501_c0_seq1.p1, Calathea30650_c1_seq1.p1, Calathea37282_c0_seq10.p3, Calathea37282_c0_seq11.p2, Calathea37282_c0_seq14.p3, Calathea37282_c0_seq15.p1, Calathea37282_c0_seq16.p1, Calathea37282_c0_seq17.p3, Calathea37282_c0_seq18.p3, Calathea37282_c0_seq19.p3, …	Canna_25950_c0_seq1.p1, Canna_26859_c0_seq4.p1, Canna_27358_c0_seq1.p1, Canna_27358_c1_seq1.p1, Canna_27358_c1_seq2.p1, Canna_4350_c0_seq1.p1, Canna_46086_c0_seq1.p1	Dichorisandra_140101_c0_seq1.p1, Dichorisandra_140411_c0_seq1.p1, Dichorisandra_2310_c0_seq1.p1, Dichorisandra_28784_c0_seq1.p1, Dichorisandra_32490_c0_seq1.p1, Dichorisandra_35892_c0_seq1.p1, Dichorisandra_43138_c0_seq1.p1, Dichorisandra_43138_c0_seq2.p1	Elaeis|743758285|ref|XP_010926015.1|, Elaeis|743772935|ref|XP_010916790.1|, Elaeis|743777683|ref|XP_010919279.1|, Elaeis|743780553|ref|XP_010920538.1|, Elaeis|743780559|ref|XP_010920540.1|, Elaeis|743782046|ref|XP_010921047.1|, Elaeis|743786908|ref|XP_010922290.1|, Elaeis|743786912|ref|XP_010922291.1|, Elaeis|743786936|ref|XP_010922297.1|, Elaeis|743788363|ref|XP_010922645.1|, Elaeis|743790257|re…	Musa_12509_c0_seq1.p1, Musa_15978_c0_seq1.p2, Musa_15978_c1_seq3.p1, Musa_183110_c0_seq1.p2, Musa_4962_c0_seq1.p1	GSMUA_Achr11P03330_001, GSMUA_Achr11P24220_001, GSMUA_Achr2P16380_001, GSMUA_Achr3P09960_001, GSMUA_Achr3P15320_001, GSMUA_Achr3P21410_001, GSMUA_Achr5P15130_001, GSMUA_Achr6P05000_001, GSMUA_Achr6P33600_001, GSMUA_Achr6P33870_001, GSMUA_Achr6P33880_001, GSMUA_Achr6P34080_001, GSMUA_Achr6P35680_001, GSMUA_Achr8P20780_001, GSMUA_Achr9P03350_001, GSMUA_Achr9P03380_001, GSMUA_Achr9P03700_001, GSMUA_…	Orchidantha_28087_c0_seq1.p1, Orchidantha_28087_c0_seq1.p2, Orchidantha_29154_c0_seq1.p1, Orchidantha_29710_c0_seq1.p1	Phoenix_30s1079711g002, Phoenix_30s1079711g003, Phoenix_30s1145531g002, Phoenix_30s1145531g004, Phoenix_30s1170901g001, Phoenix_30s1182231g001, Phoenix_30s1185931g008, Phoenix_30s6550951g006, Phoenix_30s65509587g002, Phoenix_30s661361g002, Phoenix_30s693681g002, Phoenix_30s693681g003, Phoenix_30s704661g011, Phoenix_30s717461g003, Phoenix_30s732171g003, Phoenix_30s732171g004, Phoenix_30s801611g001…	Zingiber_105116_c0_seq1.p1, Zingiber_18370_c0_seq1.p2
OG0000016	AT5G50570.1, AT5G50570.2, AT5G50670.1	Calathea33029_c1_seq1.p2, Calathea33029_c1_seq2.p2, Calathea33029_c1_seq3.p1, Calathea33029_c1_seq5.p1, Calathea33029_c1_seq5.p3, Calathea33029_c1_seq6.p1, Calathea35735_c1_seq1.p1, Calathea35735_c2_seq3.p1, Calathea38423_c1_seq1.p1, Calathea38423_c1_seq1.p2, Calathea38423_c1_seq2.p1, Calathea38423_c1_seq3.p1, Calathea39010_c1_seq1.p1, Calathea39010_c1_seq2.p1, Calathea39010_c1_seq3.p1, Calathea3…	Canna_17857_c0_seq1.p1, Canna_17857_c0_seq2.p1, Canna_17857_c1_seq1.p1, Canna_25683_c0_seq1.p1, Canna_25683_c1_seq1.p1, Canna_26779_c1_seq1.p1, Canna_26779_c1_seq10.p1, Canna_26779_c1_seq2.p1, Canna_26779_c1_seq3.p1, Canna_26779_c1_seq3.p2, Canna_26779_c1_seq4.p1, Canna_26779_c1_seq5.p1, Canna_26779_c1_seq6.p1, Canna_26779_c1_seq6.p2, Canna_26779_c1_seq7.p1, Canna_26779_c1_seq8.p1, Canna_26779_c1…	Dichorisandra_2675_c0_seq1.p1, Dichorisandra_33591_c0_seq1.p1, Dichorisandra_3659_c0_seq1.p1, Dichorisandra_37160_c0_seq1.p1, Dichorisandra_37160_c1_seq1.p1, Dichorisandra_37160_c1_seq2.p1, Dichorisandra_37188_c0_seq1.p1, Dichorisandra_37188_c1_seq1.p1, Dichorisandra_40296_c0_seq1.p1, Dichorisandra_40296_c0_seq2.p1, Dichorisandra_40296_c1_seq1.p1, Dichorisandra_45153_c0_seq1.p1, Dichorisandra_451…	Elaeis|743765590|ref|XP_010913020.1|, Elaeis|743774405|ref|XP_010917554.1|, Elaeis|743774407|ref|XP_010917555.1|, Elaeis|743774409|ref|XP_010917556.1|, Elaeis|743803139|ref|XP_010926841.1|, Elaeis|743806648|ref|XP_010927740.1|	Musa_10186_c0_seq1.p1, Musa_144053_c0_seq1.p1, Musa_15518_c0_seq1.p1, Musa_19677_c0_seq1.p1, Musa_19677_c1_seq1.p1, Musa_19677_c1_seq2.p1, Musa_21703_c0_seq1.p1, Musa_26526_c0_seq1.p1, Musa_26526_c0_seq2.p1, Musa_26526_c0_seq3.p1, Musa_26526_c1_seq1.p1, Musa_26526_c1_seq2.p1, Musa_28785_c1_seq1.p1, Musa_28785_c1_seq12.p1, Musa_28785_c1_seq13.p2, Musa_28785_c1_seq15.p1, Musa_28785_c1_seq17.p1, Mus…	GSMUA_Achr11P19580_001, GSMUA_Achr2P06150_001, GSMUA_Achr5P25090_001, GSMUA_Achr6P06030_001, GSMUA_Achr6P27520_001, GSMUA_Achr7P22940_001, GSMUA_Achr9P01380_001, GSMUA_Achr9P29330_001, GSMUA_AchrUn_randomP05850_001, GSMUA_AchrUn_randomP08380_001, GSMUA_AchrUn_randomP21900_001	Orchidantha_19543_c0_seq1.p1, Orchidantha_20058_c0_seq1.p1, Orchidantha_25774_c0_seq1.p1, Orchidantha_25774_c0_seq2.p1, Orchidantha_30843_c0_seq1.p1, Orchidantha_30843_c1_seq1.p1, Orchidantha_32578_c0_seq1.p1, Orchidantha_33469_c0_seq1.p1, Orchidantha_33469_c1_seq1.p1, Orchidantha_33469_c1_seq2.p1, Orchidantha_33469_c1_seq3.p1, Orchidantha_33469_c1_seq6.p1, Orchidantha_33469_c1_seq7.p1, Orchidant…	Phoenix_30s1139181g002, Phoenix_30s951441g001	Zingiber_105562_c0_seq1.p1, Zingiber_121220_c0_seq1.p1, Zingiber_129036_c0_seq1.p1, Zingiber_17956_c0_seq1.p1, Zingiber_29776_c0_seq1.p1, Zingiber_29776_c0_seq2.p1, Zingiber_29776_c0_seq3.p1, Zingiber_29776_c0_seq4.p1, Zingiber_29776_c0_seq5.p1, Zingiber_62769_c0_seq1.p1, Zingiber_66839_c0_seq1.p1, Zingiber_79495_c0_seq1.p1
OG0000017	AT1G31810.1, AT3G32400.1, AT5G07780.1	Calathea31304_c0_seq1.p1, Calathea31304_c0_seq2.p1, Calathea31304_c0_seq3.p1, Calathea32996_c0_seq1.p1, Calathea39203_c4_seq1.p1, Calathea39203_c4_seq11.p1, Calathea39203_c4_seq12.p1, Calathea39203_c4_seq13.p1, Calathea39203_c4_seq15.p1, Calathea39203_c4_seq16.p1, Calathea39203_c4_seq17.p1, Calathea39203_c4_seq18.p1, Calathea39203_c4_seq19.p1, Calathea39203_c4_seq2.p1, Calathea39203_c4_seq20.p1, …	Canna_15172_c0_seq1.p1, Canna_18623_c0_seq1.p1, Canna_18623_c0_seq2.p1, Canna_21680_c0_seq1.p1, Canna_21680_c0_seq2.p1, Canna_21680_c0_seq3.p1, Canna_21680_c0_seq4.p1, Canna_22774_c0_seq1.p1, Canna_23247_c0_seq1.p1, Canna_27667_c0_seq1.p2	Dichorisandra_19752_c1_seq1.p1, Dichorisandra_20006_c0_seq1.p1, Dichorisandra_40106_c0_seq1.p1, Dichorisandra_40376_c0_seq1.p1, Dichorisandra_40376_c0_seq2.p1, Dichorisandra_46478_c0_seq1.p1, Dichorisandra_46478_c0_seq2.p1, Dichorisandra_46478_c0_seq3.p1, Dichorisandra_46478_c0_seq5.p1	Elaeis|743760906|ref|XP_010939483.1|, Elaeis|743777854|ref|XP_010919367.1|, Elaeis|743837797|ref|XP_010936508.1|	Musa_11389_c0_seq1.p1, Musa_11389_c0_seq2.p1, Musa_16129_c0_seq1.p1, Musa_18127_c0_seq1.p1, Musa_24401_c0_seq1.p1, Musa_24401_c0_seq2.p1, Musa_24401_c0_seq3.p1, Musa_24401_c0_seq4.p1, Musa_24401_c0_seq5.p1, Musa_24401_c0_seq6.p1, Musa_24401_c0_seq7.p1, Musa_24401_c0_seq8.p1, Musa_24920_c0_seq1.p1, Musa_24920_c0_seq2.p1, Musa_24920_c0_seq3.p1, Musa_24920_c0_seq4.p1	GSMUA_Achr1P25960_001, GSMUA_Achr3P13430_001, GSMUA_Achr5P13600_001, GSMUA_Achr7P26410_001	Orchidantha_26028_c0_seq1.p1, Orchidantha_36908_c0_seq1.p1, Orchidantha_36908_c0_seq2.p1, Orchidantha_36908_c0_seq3.p1, Orchidantha_36908_c0_seq6.p1, Orchidantha_36908_c0_seq7.p1, Orchidantha_36908_c0_seq8.p1, Orchidantha_37048_c0_seq10.p1, Orchidantha_37048_c0_seq11.p2, Orchidantha_37048_c0_seq12.p1, Orchidantha_37048_c0_seq13.p2, Orchidantha_37048_c0_seq15.p1, Orchidantha_37048_c0_seq17.p1, Orc…	Phoenix_30s1150791g009, Phoenix_30s695731g001, Phoenix_30s821841g003, Phoenix_30s912181g003	Zingiber_26815_c0_seq1.p1, Zingiber_33756_c0_seq1.p1, Zingiber_33756_c0_seq2.p1, Zingiber_89757_c0_seq1.p1
OG0000018	AT1G05700.1, AT1G07560.1, AT1G49100.1, AT1G51790.1, AT1G51800.1, AT1G51805.1, AT1G51805.2, AT1G51810.1, AT1G51820.1, AT1G51830.1, AT1G51850.1, AT1G51860.1, AT1G51870.1, AT1G51880.1, AT1G51890.1, AT1G51890.2, AT1G51910.1, AT2G04300.1, AT2G14440.1, AT2G14510.1, AT2G19190.1, AT2G19210.1, AT2G19230.1, AT2G28960.1, AT2G28990.1, AT3G21340.1, AT3G46330.1, AT3G46420.1, AT4G29180.1, AT4G29180.2, AT4G29450…	Calathea104941_c0_seq1.p1, Calathea26953_c0_seq1.p1, Calathea31467_c0_seq1.p1, Calathea31467_c0_seq2.p1, Calathea31467_c0_seq3.p1, Calathea31467_c0_seq4.p1, Calathea38607_c1_seq4.p1, Calathea38607_c1_seq5.p1, Calathea40013_c0_seq1.p1, Calathea40013_c0_seq10.p1, Calathea40013_c0_seq11.p1, Calathea40013_c0_seq12.p1, Calathea40013_c0_seq13.p1, Calathea40013_c0_seq14.p1, Calathea40013_c0_seq15.p1, Ca…	Canna_116734_c0_seq1.p1, Canna_11902_c0_seq1.p1, Canna_11902_c1_seq1.p1, Canna_128359_c0_seq1.p1, Canna_13045_c0_seq1.p1, Canna_16008_c0_seq1.p1, Canna_165603_c0_seq1.p2, Canna_23828_c0_seq1.p1, Canna_23866_c0_seq1.p2, Canna_23866_c0_seq15.p1, Canna_23866_c0_seq17.p1, Canna_23866_c0_seq2.p2, Canna_23866_c0_seq21.p1, Canna_23866_c0_seq23.p1, Canna_23866_c0_seq24.p1, Canna_23866_c0_seq26.p1, Canna_…	Dichorisandra_190396_c0_seq1.p1, Dichorisandra_32565_c0_seq1.p1, Dichorisandra_32886_c0_seq1.p1	Elaeis|743756036|ref|XP_010914741.1|, Elaeis|743756519|ref|XP_010917219.1|, Elaeis|743876154|ref|XP_010907512.1|, Elaeis|743884470|ref|XP_010909696.1|, Elaeis|743886737|ref|XP_010910219.1|, Elaeis|743889751|ref|XP_010910920.1|	Musa_114191_c0_seq1.p1, Musa_137774_c0_seq1.p1, Musa_149388_c0_seq1.p2, Musa_15782_c0_seq1.p1, Musa_17098_c1_seq1.p1, Musa_25435_c0_seq1.p1, Musa_87974_c0_seq1.p1, Musa_95276_c0_seq1.p1	GSMUA_Achr10P27590_001, GSMUA_Achr1P20880_001, GSMUA_Achr2P09320_001, GSMUA_Achr2P16490_001, GSMUA_Achr2P16500_001, GSMUA_Achr4P15370_001, GSMUA_Achr4P15400_001, GSMUA_Achr6P26210_001, GSMUA_Achr6P26440_001, GSMUA_Achr6P26450_001, GSMUA_Achr6P26470_001, GSMUA_Achr6P26490_001, GSMUA_Achr7P12710_001, GSMUA_Achr7P25040_001, GSMUA_Achr8P27600_001, GSMUA_Achr9P05950_001, GSMUA_Achr9P05970_001, GSMUA_A…	Orchidantha_115395_c0_seq1.p1, Orchidantha_181206_c0_seq1.p1, Orchidantha_21882_c0_seq5.p1, Orchidantha_37114_c0_seq1.p1, Orchidantha_37114_c0_seq2.p1, Orchidantha_37114_c0_seq3.p1, Orchidantha_37114_c0_seq4.p1, Orchidantha_37114_c0_seq5.p1, Orchidantha_37114_c0_seq5.p2, Orchidantha_37114_c0_seq6.p1, Orchidantha_37114_c0_seq6.p2	Phoenix_30s1049021g001, Phoenix_30s745071g001	Zingiber_139102_c0_seq1.p1, Zingiber_15156_c0_seq1.p2, Zingiber_24454_c0_seq1.p1, Zingiber_26486_c0_seq1.p1
OG0000019	AT1G14440.1, AT1G14440.2, AT1G69600.1, AT4G24660.1	Calathea13996_c0_seq1.p1, Calathea37988_c1_seq1.p1, Calathea38769_c2_seq1.p1, Calathea38769_c2_seq10.p1, Calathea38769_c2_seq11.p2, Calathea38769_c2_seq12.p2, Calathea38769_c2_seq13.p2, Calathea38769_c2_seq14.p2, Calathea38769_c2_seq15.p1, Calathea38769_c2_seq16.p2, Calathea38769_c2_seq18.p2, Calathea38769_c2_seq19.p2, Calathea38769_c2_seq2.p2, Calathea38769_c2_seq22.p1, Calathea38769_c2_seq23.p1…	Canna_18814_c1_seq1.p1, Canna_23954_c0_seq1.p3, Canna_23954_c0_seq2.p3, Canna_23954_c0_seq3.p2, Canna_23954_c0_seq4.p2, Canna_23954_c0_seq5.p2, Canna_23954_c0_seq6.p2, Canna_23954_c0_seq7.p2, Canna_23954_c0_seq8.p1, Canna_25077_c1_seq1.p1, Canna_25077_c1_seq2.p1, Canna_25077_c1_seq3.p1, Canna_25077_c1_seq8.p1, Canna_27739_c1_seq3.p1, Canna_28026_c3_seq5.p1	Dichorisandra_1805_c0_seq1.p1, Dichorisandra_19795_c0_seq1.p1, Dichorisandra_34859_c1_seq1.p1, Dichorisandra_37451_c0_seq1.p1, Dichorisandra_37451_c0_seq2.p2, Dichorisandra_37451_c0_seq3.p2, Dichorisandra_42831_c1_seq1.p2, Dichorisandra_45021_c0_seq1.p1, Dichorisandra_45021_c0_seq2.p1, Dichorisandra_45021_c0_seq3.p1, Dichorisandra_45021_c0_seq4.p1, Dichorisandra_45021_c0_seq5.p1, Dichorisandra_45…	Elaeis|743762438|ref|XP_010908151.1|, Elaeis|743765002|ref|XP_010912718.1|, Elaeis|743765004|ref|XP_010912719.1|, Elaeis|743765006|ref|XP_010912720.1|, Elaeis|743806905|ref|XP_010927875.1|, Elaeis|743815541|ref|XP_010930367.1|, Elaeis|743849858|ref|XP_010939727.1|	Musa_18959_c0_seq1.p1, Musa_25373_c3_seq1.p1, Musa_25373_c3_seq2.p1, Musa_25373_c3_seq3.p1, Musa_25373_c3_seq4.p1, Musa_27652_c1_seq1.p1, Musa_27652_c1_seq10.p1, Musa_27652_c1_seq11.p1, Musa_27652_c1_seq12.p1, Musa_27652_c1_seq13.p1, Musa_27652_c1_seq14.p1, Musa_27652_c1_seq15.p1, Musa_27652_c1_seq16.p1, Musa_27652_c1_seq17.p1, Musa_27652_c1_seq18.p1, Musa_27652_c1_seq19.p1, Musa_27652_c1_seq2.p1…	GSMUA_Achr10P11020_001, GSMUA_Achr10P30290_001, GSMUA_Achr1P13300_001, GSMUA_Achr3P16680_001, GSMUA_Achr3P20390_001, GSMUA_Achr5P05500_001, GSMUA_Achr6P02170_001, GSMUA_Achr6P17420_001, GSMUA_Achr6P28870_001, GSMUA_Achr7P19060_001, GSMUA_Achr9P08090_001, GSMUA_AchrUn_randomP03390_001	Orchidantha_165054_c0_seq1.p1, Orchidantha_21484_c0_seq1.p2	Phoenix_30s1011711g001, Phoenix_30s1048841g022, Phoenix_30s682511g006, Phoenix_30s833101g001, Phoenix_30s873591g002, Phoenix_30s919341g001	Zingiber_33949_c1_seq10.p1, Zingiber_33949_c1_seq5.p1, Zingiber_33949_c1_seq8.p1, Zingiber_34373_c2_seq6.p2
OG0000020	AT1G16090.1, AT1G16120.1, AT1G16130.1, AT1G16160.1, AT1G16260.1, AT1G16260.2, AT1G17910.1, AT1G21210.1, AT1G21230.1, AT1G21240.1, AT1G21250.1, AT1G21270.1, AT1G22720.1, AT1G69730.1, AT1G79670.1, AT1G79670.2, AT1G79680.1, AT3G25490.1	Calathea105285_c0_seq1.p1, Calathea13187_c0_seq1.p1, Calathea182701_c0_seq1.p1, Calathea20759_c0_seq1.p1, Calathea2437_c0_seq1.p1, Calathea26030_c0_seq1.p1, Calathea26969_c2_seq1.p1, Calathea35432_c0_seq1.p1, Calathea35432_c0_seq3.p1, Calathea37554_c3_seq1.p1, Calathea38170_c1_seq1.p1, Calathea38170_c1_seq2.p1, Calathea39253_c1_seq11.p2, Calathea39253_c1_seq12.p2, Calathea39253_c1_seq13.p1, Calat…	Canna_120283_c0_seq1.p1, Canna_18391_c0_seq1.p1	Dichorisandra_11913_c0_seq1.p1, Dichorisandra_131833_c0_seq1.p1, Dichorisandra_141791_c0_seq1.p1, Dichorisandra_33988_c0_seq1.p1, Dichorisandra_38307_c0_seq1.p1, Dichorisandra_38307_c0_seq2.p1, Dichorisandra_39755_c0_seq1.p1, Dichorisandra_39755_c1_seq1.p1, Dichorisandra_39755_c1_seq2.p1, Dichorisandra_49461_c0_seq1.p1, Dichorisandra_49801_c0_seq18.p1	Elaeis|743775613|ref|XP_010918190.1|, Elaeis|743775615|ref|XP_010918192.1|, Elaeis|743775619|ref|XP_010918194.1|, Elaeis|743779222|ref|XP_010920074.1|, Elaeis|743779224|ref|XP_010920075.1|, Elaeis|743779226|ref|XP_010920076.1|, Elaeis|743780356|ref|XP_010920488.1|, Elaeis|743805443|ref|XP_010927440.1|, Elaeis|743805447|ref|XP_010927441.1|, Elaeis|743805537|ref|XP_010927469.1|, Elaeis|743830341|re…	Musa_22307_c0_seq1.p1, Musa_2629_c0_seq1.p1, Musa_4680_c0_seq1.p1, Musa_6593_c0_seq1.p1, Musa_72200_c0_seq1.p1, Musa_73472_c0_seq1.p1	GSMUA_Achr11P06310_001, GSMUA_Achr11P06320_001, GSMUA_Achr1P09210_001, GSMUA_Achr1P19940_001, GSMUA_Achr1P19950_001, GSMUA_Achr1P19960_001, GSMUA_Achr1P19970_001, GSMUA_Achr1P19980_001, GSMUA_Achr2P02850_001, GSMUA_Achr2P10840_001, GSMUA_Achr2P10850_001, GSMUA_Achr2P10870_001, GSMUA_Achr2P10880_001, GSMUA_Achr2P11100_001, GSMUA_Achr3P11200_001, GSMUA_Achr4P29760_001, GSMUA_Achr4P29810_001, GSMUA_…	Orchidantha_109538_c0_seq1.p1, Orchidantha_32124_c0_seq1.p1, Orchidantha_6534_c0_seq1.p1, Orchidantha_83422_c0_seq1.p1	Phoenix_30s1002111g001, Phoenix_30s1010681g008, Phoenix_30s1020021g002, Phoenix_30s1033241g001, Phoenix_30s1069471g002, Phoenix_30s1138811g001, Phoenix_30s1187171g001, Phoenix_30s1187171g002, Phoenix_30s718711g001, Phoenix_30s749151g011, Phoenix_30s749151g012, Phoenix_30s749151g026, Phoenix_30s749151g027, Phoenix_30s773371g001, Phoenix_30s844971g004, Phoenix_30s844971g005, Phoenix_30s901071g005, …	Zingiber_108813_c0_seq1.p1, Zingiber_131959_c0_seq1.p1, Zingiber_149902_c0_seq1.p1, Zingiber_25969_c0_seq1.p1, Zingiber_5696_c0_seq1.p1
OG0000021	AT1G33710.1, AT1G50080.1, AT1G60720.1, AT2G19146.1, AT3G25720.1, AT3G26855.1, AT4G10613.1, AT5G16486.1		Canna_10062_c0_seq1.p1, Canna_11452_c0_seq1.p1, Canna_114693_c0_seq1.p1, Canna_118410_c0_seq1.p1, Canna_120302_c0_seq1.p1, Canna_12253_c3_seq1.p1, Canna_126494_c0_seq1.p1, Canna_12815_c1_seq1.p1, Canna_13501_c0_seq1.p1, Canna_136763_c0_seq1.p1, Canna_13813_c0_seq1.p1, Canna_144203_c0_seq1.p1, Canna_14521_c0_seq1.p4, Canna_145274_c0_seq1.p1, Canna_147777_c0_seq1.p1, Canna_149199_c0_seq1.p1, Canna_…	Dichorisandra_100525_c0_seq1.p1, Dichorisandra_109524_c0_seq1.p1, Dichorisandra_112489_c0_seq1.p1, Dichorisandra_120734_c0_seq1.p1, Dichorisandra_122111_c0_seq1.p1, Dichorisandra_123209_c0_seq1.p1, Dichorisandra_133440_c0_seq1.p2, Dichorisandra_135914_c0_seq1.p1, Dichorisandra_139602_c0_seq1.p1, Dichorisandra_145317_c0_seq1.p1, Dichorisandra_159855_c0_seq1.p1, Dichorisandra_1692_c0_seq1.p1, Dicho…	Elaeis|743759390|ref|XP_010931994.1|	Musa_29305_c3_seq1.p1, Musa_29305_c3_seq2.p1		Orchidantha_121344_c0_seq1.p1, Orchidantha_13907_c0_seq1.p1, Orchidantha_146705_c0_seq1.p2, Orchidantha_18672_c0_seq1.p1, Orchidantha_23539_c0_seq1.p1, Orchidantha_26842_c0_seq1.p1, Orchidantha_27288_c0_seq1.p1, Orchidantha_28786_c0_seq1.p1, Orchidantha_28786_c0_seq2.p1, Orchidantha_31988_c0_seq2.p1, Orchidantha_32505_c0_seq1.p2, Orchidantha_35736_c0_seq2.p2, Orchidantha_36094_c0_seq10.p1, Orchid…	Phoenix_30s661191g018, Phoenix_30s717741g001
OG0000022	AT1G67800.1, AT1G67800.2, AT1G67800.3, AT1G67800.4, AT1G79380.1, AT3G01650.1, AT5G14420.1, AT5G14420.2, AT5G14420.3, AT5G14420.4	Calathea23621_c0_seq1.p1, Calathea23621_c1_seq1.p1, Calathea28671_c0_seq1.p1, Calathea28671_c0_seq2.p1, Calathea28671_c0_seq3.p1, Calathea30219_c0_seq1.p1, Calathea30219_c0_seq2.p1, Calathea30219_c0_seq3.p1, Calathea30219_c0_seq4.p1, Calathea31335_c0_seq1.p1, Calathea31335_c0_seq2.p1, Calathea31335_c0_seq3.p1, Calathea31335_c0_seq4.p1, Calathea31335_c0_seq5.p2, Calathea31335_c0_seq6.p2, Calathea3…	Canna_22761_c0_seq2.p1, Canna_25832_c1_seq1.p1, Canna_25832_c1_seq10.p1, Canna_25832_c1_seq11.p1, Canna_25832_c1_seq12.p1, Canna_25832_c1_seq13.p1, Canna_25832_c1_seq14.p1, Canna_25832_c1_seq15.p1, Canna_25832_c1_seq2.p1, Canna_25832_c1_seq3.p1, Canna_25832_c1_seq4.p1, Canna_25832_c1_seq5.p1, Canna_25832_c1_seq6.p1, Canna_25832_c1_seq7.p1, Canna_25832_c1_seq8.p1, Canna_25832_c1_seq9.p1, Canna_276…	Dichorisandra_121613_c0_seq1.p1, Dichorisandra_172241_c0_seq1.p1, Dichorisandra_172241_c0_seq2.p1, Dichorisandra_30208_c0_seq1.p1, Dichorisandra_30208_c0_seq2.p1, Dichorisandra_4501_c0_seq1.p1, Dichorisandra_48303_c0_seq10.p1, Dichorisandra_48303_c0_seq12.p1, Dichorisandra_48303_c0_seq13.p1, Dichorisandra_48303_c0_seq16.p1, Dichorisandra_48303_c0_seq19.p1, Dichorisandra_48303_c0_seq2.p1, Dichoris…	Elaeis|743765434|ref|XP_010912939.1|, Elaeis|743805883|ref|XP_010927538.1|, Elaeis|743805887|ref|XP_010927540.1|, Elaeis|743805893|ref|XP_010927542.1|, Elaeis|743805897|ref|XP_010927543.1|, Elaeis|743805901|ref|XP_010927544.1|, Elaeis|743805905|ref|XP_010927545.1|, Elaeis|743805909|ref|XP_010927546.1|, Elaeis|743807224|ref|XP_010928039.1|, Elaeis|743807227|ref|XP_010928040.1|, Elaeis|743807229|re…	Musa_24297_c0_seq1.p1, Musa_24928_c1_seq1.p1, Musa_25086_c1_seq1.p1, Musa_29414_c1_seq1.p1, Musa_3604_c0_seq1.p2, Musa_510_c0_seq1.p2, Musa_62570_c0_seq1.p1, Musa_73950_c0_seq1.p1	GSMUA_Achr2P05470_001, GSMUA_Achr4P09310_001, GSMUA_Achr5P25940_001, GSMUA_Achr6P06710_001, GSMUA_Achr7P03440_001, GSMUA_Achr7P20180_001, GSMUA_Achr8P01300_001, GSMUA_Achr9P12830_001, GSMUA_Achr9P29460_001, GSMUA_AchrUn_randomP22410_001	Orchidantha_34169_c1_seq10.p1, Orchidantha_34169_c1_seq11.p1, Orchidantha_34169_c1_seq14.p1, Orchidantha_34169_c1_seq16.p1, Orchidantha_34169_c1_seq18.p1, Orchidantha_34169_c1_seq19.p1, Orchidantha_34169_c1_seq20.p1, Orchidantha_34169_c1_seq5.p1, Orchidantha_34169_c1_seq6.p1, Orchidantha_34169_c1_seq7.p1, Orchidantha_34169_c1_seq8.p1, Orchidantha_34169_c1_seq9.p1, Orchidantha_34230_c1_seq1.p1, Or…	Phoenix_30s658331g005, Phoenix_30s658331g006, Phoenix_30s773851g004, Phoenix_30s839171g001	Zingiber_216652_c0_seq1.p1, Zingiber_29481_c0_seq1.p1, Zingiber_29481_c0_seq2.p1, Zingiber_32889_c2_seq1.p1, Zingiber_32889_c2_seq2.p1, Zingiber_32889_c2_seq3.p1, Zingiber_33260_c0_seq3.p1, Zingiber_62972_c0_seq1.p1
OG0000023	AT1G49240.1, AT2G37620.1, AT2G37620.2, AT2G42100.1, AT2G42170.1, AT3G12110.1, AT3G18780.1, AT3G18780.2, AT3G46520.1, AT3G53750.1, AT5G09810.1, AT5G59370.1, AT5G59370.2	Calathea36578_c0_seq1.p1, Calathea36578_c0_seq10.p1, Calathea36578_c0_seq11.p1, Calathea36578_c0_seq12.p1, Calathea36578_c0_seq13.p1, Calathea36578_c0_seq3.p1, Calathea36578_c0_seq4.p1, Calathea36578_c0_seq5.p1, Calathea36578_c0_seq7.p1, Calathea36578_c0_seq8.p1, Calathea36578_c0_seq9.p1, Calathea37636_c3_seq1.p1	Canna_15559_c0_seq1.p1, Canna_17096_c1_seq1.p1, Canna_19013_c0_seq1.p1, Canna_19013_c0_seq2.p1, Canna_27011_c0_seq1.p1, Canna_27011_c0_seq2.p1, Canna_27011_c0_seq3.p1	Dichorisandra_48541_c1_seq1.p1, Dichorisandra_48541_c1_seq10.p1, Dichorisandra_48541_c1_seq13.p1, Dichorisandra_48541_c1_seq2.p1, Dichorisandra_48541_c1_seq3.p1, Dichorisandra_48541_c1_seq4.p1, Dichorisandra_48541_c1_seq5.p1, Dichorisandra_48541_c1_seq6.p1, Dichorisandra_48541_c1_seq7.p1, Dichorisandra_48541_c1_seq8.p1, Dichorisandra_48541_c1_seq9.p1, Dichorisandra_49620_c0_seq1.p1, Dichorisandra…	Elaeis|743763559|ref|XP_010911969.1|, Elaeis|743764405|ref|XP_010912406.1|, Elaeis|743764407|ref|XP_010912407.1|, Elaeis|743781029|ref|XP_010920725.1|, Elaeis|743787428|ref|XP_010922415.1|, Elaeis|743787432|ref|XP_010922416.1|, Elaeis|743787436|ref|XP_010922417.1|, Elaeis|743787440|ref|XP_010922418.1|, Elaeis|743787444|ref|XP_010922420.1|, Elaeis|743805211|ref|XP_010927382.1|, Elaeis|743817635|re…	Musa_23368_c0_seq1.p1, Musa_29754_c0_seq1.p1, Musa_29754_c0_seq2.p1, Musa_29754_c0_seq3.p1, Musa_29754_c0_seq4.p1, Musa_29754_c0_seq5.p1, Musa_29754_c0_seq6.p1	GSMUA_Achr10P03730_001, GSMUA_Achr10P25960_001, GSMUA_Achr11P12570_001, GSMUA_Achr11P23960_001, GSMUA_Achr1P05990_001, GSMUA_Achr1P20200_001, GSMUA_Achr2P15150_001, GSMUA_Achr2P16160_001, GSMUA_Achr3P02960_001, GSMUA_Achr4P31250_001, GSMUA_Achr5P29190_001, GSMUA_Achr6P25350_001, GSMUA_Achr7P10410_001, GSMUA_Achr7P18630_001, GSMUA_Achr8P02660_001, GSMUA_Achr8P16150_001, GSMUA_Achr9P03170_001, GSMU…	Orchidantha_16406_c0_seq1.p1, Orchidantha_36466_c1_seq2.p1, Orchidantha_37380_c0_seq1.p1, Orchidantha_37380_c0_seq10.p1, Orchidantha_37380_c0_seq11.p1, Orchidantha_37380_c0_seq12.p1, Orchidantha_37380_c0_seq13.p1, Orchidantha_37380_c0_seq14.p1, Orchidantha_37380_c0_seq15.p1, Orchidantha_37380_c0_seq16.p1, Orchidantha_37380_c0_seq17.p1, Orchidantha_37380_c0_seq18.p1, Orchidantha_37380_c0_seq19.p1,…	Phoenix_30s1043681g001, Phoenix_30s1070141g012, Phoenix_30s1092831g001, Phoenix_30s1199281g001, Phoenix_30s1206871g001, Phoenix_30s717671g011, Phoenix_30s773871g004, Phoenix_30s794481g001, Phoenix_30s844721g006, Phoenix_30s929831g004, Phoenix_30s951221g005	Zingiber_32116_c0_seq1.p1, Zingiber_34556_c0_seq1.p1, Zingiber_34556_c0_seq10.p1, Zingiber_34556_c0_seq11.p1, Zingiber_34556_c0_seq13.p1, Zingiber_34556_c0_seq16.p1, Zingiber_34556_c0_seq2.p1, Zingiber_34556_c0_seq3.p1, Zingiber_34556_c0_seq4.p1, Zingiber_34556_c0_seq5.p1, Zingiber_34556_c0_seq6.p1, Zingiber_34556_c0_seq7.p1, Zingiber_34556_c0_seq8.p1, Zingiber_34556_c0_seq9.p1
OG0000024	AT1G02890.1, AT1G02890.2, AT1G64110.1, AT1G64110.2, AT1G64110.3, AT4G02480.1, AT4G28000.1, AT5G52882.1	Calathea32294_c0_seq1.p1, Calathea32294_c0_seq2.p1, Calathea32294_c1_seq1.p1, Calathea32941_c0_seq1.p1, Calathea39053_c0_seq1.p1, Calathea39053_c0_seq10.p1, Calathea39053_c0_seq11.p1, Calathea39053_c0_seq12.p1, Calathea39053_c0_seq13.p1, Calathea39053_c0_seq14.p1, Calathea39053_c0_seq15.p1, Calathea39053_c0_seq16.p2, Calathea39053_c0_seq17.p1, Calathea39053_c0_seq18.p1, Calathea39053_c0_seq19.p1,…	Canna_12194_c0_seq1.p1, Canna_12194_c1_seq1.p1, Canna_21383_c1_seq1.p1, Canna_21383_c1_seq2.p1, Canna_21383_c2_seq1.p1, Canna_21383_c2_seq2.p1, Canna_21383_c2_seq3.p1, Canna_216651_c0_seq1.p1, Canna_23735_c0_seq1.p1, Canna_25493_c0_seq1.p1, Canna_25493_c0_seq1.p2, Canna_27660_c1_seq25.p1, Canna_54178_c0_seq1.p2, Canna_9375_c0_seq1.p1	Dichorisandra_109222_c0_seq1.p1, Dichorisandra_29163_c0_seq1.p1, Dichorisandra_46087_c0_seq2.p1, Dichorisandra_46087_c0_seq4.p1, Dichorisandra_46087_c0_seq5.p1, Dichorisandra_46087_c0_seq6.p1, Dichorisandra_47145_c0_seq1.p1, Dichorisandra_47145_c0_seq2.p1, Dichorisandra_47145_c0_seq3.p1, Dichorisandra_47145_c0_seq4.p1, Dichorisandra_49572_c0_seq1.p1, Dichorisandra_49572_c0_seq2.p1, Dichorisandra_…	Elaeis|743756482|ref|XP_010917020.1|, Elaeis|743756484|ref|XP_010917029.1|, Elaeis|743756486|ref|XP_010917036.1|, Elaeis|743768304|ref|XP_010914430.1|, Elaeis|743768306|ref|XP_010914431.1|, Elaeis|743768308|ref|XP_010914432.1|, Elaeis|743768310|ref|XP_010914433.1|, Elaeis|743770951|ref|XP_010915761.1|, Elaeis|743770953|ref|XP_010915762.1|, Elaeis|743785082|ref|XP_010921817.1|, Elaeis|743796618|re…	Musa_10436_c0_seq1.p1, Musa_11724_c0_seq1.p1, Musa_29712_c0_seq1.p1, Musa_29712_c0_seq10.p1, Musa_29712_c0_seq11.p1, Musa_29712_c0_seq2.p1, Musa_29712_c0_seq3.p1, Musa_29712_c0_seq4.p1, Musa_29712_c0_seq4.p2, Musa_29712_c0_seq5.p1, Musa_29712_c0_seq5.p2, Musa_29712_c0_seq6.p1, Musa_29712_c0_seq7.p1, Musa_29712_c0_seq7.p2, Musa_29712_c0_seq8.p1, Musa_29712_c0_seq8.p2, Musa_29712_c0_seq9.p1, Musa_6…	GSMUA_Achr11P05650_001, GSMUA_Achr11P05660_001, GSMUA_Achr11P15820_001, GSMUA_Achr11P20320_001, GSMUA_Achr11P20330_001, GSMUA_Achr3P00740_001, GSMUA_Achr7P14270_001, GSMUA_Achr8P10090_001, GSMUA_Achr8P33760_001, GSMUA_Achr9P05420_001	Orchidantha_15224_c0_seq1.p1, Orchidantha_20260_c0_seq1.p1, Orchidantha_25411_c0_seq1.p1, Orchidantha_29108_c0_seq2.p1, Orchidantha_36979_c0_seq1.p1, Orchidantha_36979_c0_seq2.p1, Orchidantha_36979_c0_seq3.p1, Orchidantha_36979_c0_seq4.p1, Orchidantha_36979_c0_seq5.p1, Orchidantha_93787_c0_seq1.p1	Phoenix_30s1114991g005, Phoenix_30s65509652g004, Phoenix_30s65509652g005, Phoenix_30s655123g007, Phoenix_30s672571g002, Phoenix_30s792541g002, Phoenix_30s792541g003, Phoenix_30s792542g001, Phoenix_30s990591g001, Phoenix_30s990591g002	Zingiber_27694_c0_seq1.p1, Zingiber_33009_c0_seq1.p1, Zingiber_34221_c0_seq1.p1, Zingiber_34221_c0_seq2.p1, Zingiber_73424_c0_seq1.p1
OG0000025	AT1G23000.1, AT3G06130.1, AT3G06130.2, AT5G19090.1, AT5G19090.2, AT5G19090.3, AT5G27690.1	Calathea17724_c0_seq1.p1, Calathea17724_c0_seq2.p1, Calathea23331_c0_seq1.p1, Calathea29635_c0_seq1.p1, Calathea30616_c0_seq2.p1, Calathea35799_c0_seq2.p1, Calathea37022_c0_seq2.p1, Calathea37022_c0_seq4.p1, Calathea37776_c2_seq1.p1, Calathea38295_c3_seq108.p1, Calathea38718_c4_seq1.p2, Calathea39368_c0_seq66.p1, Calathea39368_c0_seq92.p1, Calathea39437_c0_seq1.p1, Calathea39437_c2_seq1.p1	Canna_10519_c1_seq1.p1, Canna_12807_c0_seq1.p1, Canna_12933_c0_seq1.p1, Canna_17755_c0_seq1.p1, Canna_17755_c0_seq2.p1, Canna_17834_c0_seq1.p1, Canna_17948_c2_seq1.p1, Canna_20474_c0_seq1.p1, Canna_26429_c2_seq1.p1, Canna_26429_c3_seq1.p2, Canna_26429_c3_seq3.p1, Canna_26429_c3_seq4.p1, Canna_27509_c0_seq2.p1, Canna_27523_c0_seq1.p1, Canna_27523_c0_seq2.p1, Canna_27523_c0_seq3.p1, Canna_27523_c0_…	Dichorisandra_33956_c0_seq1.p1, Dichorisandra_40715_c0_seq1.p1, Dichorisandra_43121_c0_seq1.p1, Dichorisandra_47447_c0_seq6.p1, Dichorisandra_47477_c0_seq3.p1, Dichorisandra_47869_c0_seq1.p1, Dichorisandra_47869_c0_seq2.p1, Dichorisandra_47869_c0_seq3.p1, Dichorisandra_47869_c0_seq4.p1, Dichorisandra_47869_c0_seq5.p1, Dichorisandra_47869_c0_seq6.p1, Dichorisandra_47869_c0_seq7.p1, Dichorisandra_4…	Elaeis|743757565|ref|XP_010922573.1|, Elaeis|743762294|ref|XP_010907378.1|, Elaeis|743768276|ref|XP_010914416.1|, Elaeis|743785056|ref|XP_010921811.1|, Elaeis|743819813|ref|XP_010931631.1|, Elaeis|743821113|ref|XP_010931956.1|, Elaeis|743844776|ref|XP_010938427.1|, Elaeis|743846195|ref|XP_010938773.1|, Elaeis|743858929|ref|XP_010942489.1|, Elaeis|743874035|ref|XP_010906973.1|	Musa_100494_c0_seq1.p1, Musa_21581_c0_seq1.p1, Musa_23991_c1_seq1.p1, Musa_23991_c1_seq2.p2, Musa_26625_c0_seq3.p1, Musa_26625_c0_seq4.p1, Musa_26625_c0_seq5.p1, Musa_26625_c0_seq6.p1, Musa_26625_c0_seq7.p1, Musa_26845_c1_seq1.p1, Musa_26845_c1_seq2.p1, Musa_26845_c1_seq3.p1, Musa_26845_c1_seq5.p1, Musa_27831_c9_seq1.p1, Musa_27831_c9_seq2.p1, Musa_27831_c9_seq3.p1, Musa_27831_c9_seq4.p2, Musa_27…	GSMUA_Achr10P05190_001, GSMUA_Achr11P05680_001, GSMUA_Achr11P14410_001, GSMUA_Achr11P15430_001, GSMUA_Achr11P15760_001, GSMUA_Achr11P20010_001, GSMUA_Achr1P23080_001, GSMUA_Achr2P02310_001, GSMUA_Achr3P09060_001, GSMUA_Achr8P00190_001, GSMUA_Achr8P00380_001, GSMUA_Achr8P08580_001, GSMUA_Achr8P21830_001, GSMUA_Achr8P31620_001, GSMUA_Achr9P19310_001, GSMUA_Achr9P30980_001	Orchidantha_17858_c0_seq1.p2, Orchidantha_35567_c0_seq1.p1, Orchidantha_35567_c0_seq2.p1, Orchidantha_35567_c0_seq2.p2, Orchidantha_35567_c0_seq3.p1, Orchidantha_35567_c0_seq4.p1, Orchidantha_69676_c0_seq1.p1	Phoenix_30s1204801g002, Phoenix_30s678102g001, Phoenix_30s783991g002, Phoenix_30s839701g002, Phoenix_30s839701g003, Phoenix_30s915521g001, Phoenix_30s915681g002, Phoenix_30s917391g001, Phoenix_30s979591g001	Zingiber_24238_c0_seq1.p1, Zingiber_24238_c0_seq2.p2, Zingiber_25141_c0_seq1.p1, Zingiber_27618_c0_seq1.p1, Zingiber_27618_c0_seq2.p1, Zingiber_29637_c0_seq1.p1, Zingiber_30872_c1_seq1.p1, Zingiber_30872_c1_seq2.p1, Zingiber_31518_c0_seq1.p1, Zingiber_31518_c0_seq2.p1, Zingiber_33760_c0_seq1.p1, Zingiber_33760_c0_seq2.p1, Zingiber_33760_c0_seq3.p1, Zingiber_33760_c0_seq4.p1, Zingiber_33760_c0_seq…
OG0000026	ATMG00810.1	Calathea25454_c0_seq1.p1, Calathea31443_c1_seq1.p1, Calathea38913_c1_seq2.p2, Calathea38913_c1_seq8.p1, Calathea39786_c3_seq1.p1, Calathea39967_c0_seq8.p1, Calathea40279_c0_seq10.p1, Calathea40279_c0_seq11.p1, Calathea40283_c0_seq10.p1, Calathea40283_c0_seq8.p1, Calathea40283_c0_seq9.p1, Calathea40291_c0_seq4.p2, Calathea40291_c0_seq9.p1, Calathea86139_c0_seq1.p1	Canna_10186_c1_seq1.p1, Canna_1024_c1_seq1.p1, Canna_10393_c0_seq1.p1, Canna_10393_c0_seq2.p1, Canna_1286_c0_seq1.p1, Canna_13303_c0_seq1.p1, Canna_14022_c0_seq1.p1, Canna_14707_c0_seq1.p1, Canna_14707_c0_seq4.p1, Canna_148962_c0_seq1.p1, Canna_14971_c0_seq1.p1, Canna_16004_c0_seq1.p1, Canna_16354_c0_seq1.p1, Canna_17331_c0_seq1.p1, Canna_20978_c0_seq1.p2, Canna_296366_c0_seq1.p1, Canna_33788_c0_…	Dichorisandra_43882_c0_seq1.p1	Elaeis|743763735|ref|XP_010912064.1|, Elaeis|743859764|ref|XP_010942834.1|, Elaeis|743860159|ref|XP_010942938.1|, Elaeis|743875023|ref|XP_010907230.1|	Musa_136387_c0_seq1.p1, Musa_17863_c0_seq1.p1, Musa_23113_c0_seq1.p1, Musa_26173_c0_seq3.p1, Musa_26173_c0_seq4.p1	GSMUA_Achr9P15670_001	Orchidantha_32161_c0_seq1.p1, Orchidantha_37531_c0_seq1.p5, Orchidantha_37531_c0_seq10.p2, Orchidantha_37531_c0_seq11.p4, Orchidantha_37531_c0_seq12.p2, Orchidantha_37531_c0_seq13.p4, Orchidantha_37531_c0_seq14.p4, Orchidantha_37531_c0_seq15.p4, Orchidantha_37531_c0_seq16.p4, Orchidantha_37531_c0_seq17.p2, Orchidantha_37531_c0_seq18.p2, Orchidantha_37531_c0_seq2.p5, Orchidantha_37531_c0_seq23.p3,…	Phoenix_30s1013491g004, Phoenix_30s1028461g002, Phoenix_30s1059481g014, Phoenix_30s1067151g002, Phoenix_30s1086731g005, Phoenix_30s1141531g007, Phoenix_30s1168691g002, Phoenix_30s1171181g001, Phoenix_30s1180991g001, Phoenix_30s1202121g002, Phoenix_30s1204391g002, Phoenix_30s65509109g004, Phoenix_30s6550915g002, Phoenix_30s65509551g004, Phoenix_30s669481g002, Phoenix_30s679991g001, Phoenix_30s6833…	Zingiber_141902_c0_seq1.p1, Zingiber_144403_c0_seq1.p1, Zingiber_22098_c0_seq1.p1, Zingiber_2218_c0_seq1.p1, Zingiber_28280_c0_seq1.p1, Zingiber_28280_c0_seq2.p1, Zingiber_2885_c0_seq1.p1, Zingiber_29231_c0_seq1.p1, Zingiber_30435_c0_seq1.p1, Zingiber_30435_c0_seq2.p1, Zingiber_31941_c0_seq1.p1, Zingiber_32484_c0_seq1.p1, Zingiber_33094_c2_seq2.p1, Zingiber_34248_c0_seq3.p1, Zingiber_34551_c0_seq…
OG0000027	AT1G33540.1, AT1G73270.1, AT1G73280.1, AT1G73290.1, AT1G73300.1, AT1G73310.1, AT2G22920.1, AT2G22920.2, AT2G22920.3, AT2G22960.1, AT2G22970.1, AT2G22970.2, AT2G22970.3, AT2G22980.1, AT2G22980.2, AT2G22980.3, AT2G22980.4, AT2G22990.1, AT2G22990.2, AT2G22990.3, AT2G22990.4, AT2G22990.5, AT2G22990.6, AT2G23000.1, AT2G23010.1, AT2G23010.2, AT3G10450.1, AT3G10450.2, AT3G12203.1, AT3G12220.1, AT3G12230…	Calathea34431_c0_seq1.p1, Calathea35343_c0_seq1.p1, Calathea35343_c0_seq12.p1, Calathea35343_c0_seq2.p1, Calathea35343_c0_seq7.p1, Calathea38888_c0_seq1.p1, Calathea38888_c0_seq10.p1, Calathea38888_c0_seq11.p1, Calathea38888_c0_seq12.p1, Calathea38888_c0_seq13.p1, Calathea38888_c0_seq2.p1, Calathea38888_c0_seq3.p1, Calathea38888_c0_seq4.p1, Calathea38888_c0_seq5.p1, Calathea38888_c0_seq6.p1, Cala…	Canna_21786_c0_seq1.p1, Canna_21786_c0_seq2.p1, Canna_21786_c0_seq3.p1	Dichorisandra_30242_c0_seq1.p1, Dichorisandra_30242_c0_seq2.p1, Dichorisandra_30459_c0_seq1.p1, Dichorisandra_36161_c0_seq1.p1, Dichorisandra_49679_c0_seq1.p1, Dichorisandra_49679_c0_seq10.p1, Dichorisandra_49679_c0_seq11.p1, Dichorisandra_49679_c0_seq12.p1, Dichorisandra_49679_c0_seq13.p1, Dichorisandra_49679_c0_seq14.p1, Dichorisandra_49679_c0_seq15.p1, Dichorisandra_49679_c0_seq16.p1, Dichoris…	Elaeis|743836582|ref|XP_010936145.1|, Elaeis|743836584|ref|XP_010936146.1|, Elaeis|743836588|ref|XP_010936147.1|, Elaeis|743836592|ref|XP_010936148.1|, Elaeis|743836596|ref|XP_010936150.1|, Elaeis|743836600|ref|XP_010936151.1|, Elaeis|743836604|ref|XP_010936152.1|, Elaeis|743836606|ref|XP_010936153.1|, Elaeis|743836608|ref|XP_010936154.1|, Elaeis|743836610|ref|XP_010936155.1|, Elaeis|743836612|re…	Musa_115442_c0_seq1.p1, Musa_24254_c0_seq1.p1, Musa_53888_c0_seq1.p1	GSMUA_Achr11P01090_001, GSMUA_Achr11P11520_001, GSMUA_Achr11P22550_001, GSMUA_Achr1P04560_001, GSMUA_Achr3P25740_001, GSMUA_Achr4P01330_001	Orchidantha_31927_c0_seq1.p1, Orchidantha_31927_c0_seq2.p1, Orchidantha_31927_c0_seq3.p1, Orchidantha_31927_c0_seq5.p1, Orchidantha_31927_c0_seq7.p1, Orchidantha_31927_c0_seq9.p1, Orchidantha_35074_c0_seq1.p1, Orchidantha_35074_c0_seq2.p1, Orchidantha_35074_c0_seq3.p1, Orchidantha_35074_c0_seq4.p1, Orchidantha_35074_c0_seq5.p1, Orchidantha_35074_c0_seq6.p1, Orchidantha_35074_c0_seq7.p1, Orchidant…	Phoenix_30s1198801g001, Phoenix_30s706551g002, Phoenix_30s771971g001, Phoenix_30s791541g001, Phoenix_30s934031g001	Zingiber_26303_c0_seq1.p1, Zingiber_26303_c0_seq2.p1, Zingiber_32322_c0_seq1.p1
OG0000028		Calathea39999_c0_seq1.p1, Calathea39999_c0_seq3.p1, Calathea39999_c0_seq4.p1	Canna_10771_c0_seq1.p1, Canna_10866_c1_seq1.p1, Canna_114108_c0_seq1.p1, Canna_13077_c0_seq1.p1, Canna_14107_c0_seq1.p4, Canna_14107_c0_seq2.p4, Canna_14439_c0_seq5.p1, Canna_145264_c0_seq1.p1, Canna_15699_c0_seq1.p2, Canna_15699_c0_seq2.p2, Canna_168854_c0_seq1.p1, Canna_170654_c0_seq1.p1, Canna_18499_c1_seq1.p2, Canna_19278_c1_seq3.p1, Canna_19278_c1_seq4.p1, Canna_19391_c0_seq1.p1, Canna_19391…	Dichorisandra_114501_c0_seq1.p1, Dichorisandra_137602_c0_seq1.p1, Dichorisandra_178_c0_seq1.p1	Elaeis|743776530|ref|XP_010918676.1|, Elaeis|743799220|ref|XP_010925424.1|, Elaeis|743799625|ref|XP_010925527.1|, Elaeis|743837753|ref|XP_010936494.1|, Elaeis|743838851|ref|XP_010936825.1|, Elaeis|743861767|ref|XP_010943370.1|	Musa_26382_c0_seq1.p1		Orchidantha_21995_c0_seq1.p1, Orchidantha_26171_c0_seq1.p1, Orchidantha_26171_c0_seq2.p1, Orchidantha_33493_c0_seq1.p2, Orchidantha_94321_c0_seq1.p1	Phoenix_30s1009901g001, Phoenix_30s1018461g002, Phoenix_30s1030181g011, Phoenix_30s1045391g001, Phoenix_30s1057821g001, Phoenix_30s1058491g003, Phoenix_30s1060841g003, Phoenix_30s1069711g001, Phoenix_30s1086411g001, Phoenix_30s1090111g004, Phoenix_30s1097871g002, Phoenix_30s1099671g002, Phoenix_30s1157681g001, Phoenix_30s1164091g001, Phoenix_30s1167841g002, Phoenix_30s1189211g008, Phoenix_30s1189…	Zingiber_244889_c0_seq1.p1, Zingiber_34343_c1_seq1.p2, Zingiber_34343_c1_seq3.p2, Zingiber_34493_c0_seq1.p2, Zingiber_34493_c0_seq2.p2, Zingiber_34493_c0_seq3.p1
OG0000029	ATMG00820.1	Calathea38480_c0_seq1.p1, Calathea38913_c1_seq1.p2, Calathea40279_c0_seq13.p1, Calathea40283_c0_seq12.p1, Calathea40283_c0_seq14.p1, Calathea40283_c0_seq5.p1, Calathea40291_c0_seq4.p1	Canna_10186_c0_seq1.p1, Canna_11012_c0_seq1.p1, Canna_11270_c0_seq1.p1, Canna_117228_c0_seq1.p1, Canna_117841_c0_seq1.p1, Canna_12023_c0_seq1.p1, Canna_12023_c0_seq2.p1, Canna_12023_c0_seq3.p1, Canna_12023_c0_seq4.p1, Canna_13303_c1_seq1.p1, Canna_13373_c0_seq1.p1, Canna_13373_c0_seq2.p1, Canna_17331_c1_seq1.p2, Canna_17331_c1_seq2.p1, Canna_20978_c0_seq1.p1, Canna_28647_c0_seq1.p1, Canna_28647_c…	Dichorisandra_40335_c0_seq1.p1	Elaeis|743772977|ref|XP_010916812.1|, Elaeis|743774901|ref|XP_010917818.1|, Elaeis|743791243|ref|XP_010923376.1|, Elaeis|743861911|ref|XP_010943407.1|, Elaeis|743872401|ref|XP_010906539.1|, Elaeis|743881158|ref|XP_010908833.1|, Elaeis|743887608|ref|XP_010910420.1|, Elaeis|743891393|ref|XP_010911300.1|	Musa_12080_c0_seq1.p1, Musa_15436_c0_seq1.p1, Musa_26173_c0_seq1.p1, Musa_26173_c0_seq2.p1, Musa_87171_c0_seq1.p1		Orchidantha_14812_c0_seq1.p1, Orchidantha_14812_c0_seq2.p1, Orchidantha_210150_c0_seq1.p2, Orchidantha_24786_c0_seq1.p1, Orchidantha_28853_c0_seq1.p1, Orchidantha_36468_c0_seq3.p2, Orchidantha_36468_c0_seq4.p3, Orchidantha_37531_c0_seq19.p2, Orchidantha_37531_c0_seq20.p2, Orchidantha_37531_c0_seq28.p2, Orchidantha_37531_c0_seq29.p2, Orchidantha_37531_c0_seq30.p2, Orchidantha_37531_c0_seq34.p2, Or…	Phoenix_30s1007331g001, Phoenix_30s1012731g002, Phoenix_30s1037691g001, Phoenix_30s1048351g002, Phoenix_30s1079591g002, Phoenix_30s1108341g001, Phoenix_30s1135241g001, Phoenix_30s1144631g001, Phoenix_30s1150591g005, Phoenix_30s1168921g003, Phoenix_30s6550915g003, Phoenix_30s65509170g001, Phoenix_30s65509382g001, Phoenix_30s663101g008, Phoenix_30s672291g002, Phoenix_30s687971g002, Phoenix_30s70689…	Zingiber_107739_c0_seq1.p1, Zingiber_118769_c0_seq1.p1, Zingiber_123543_c0_seq1.p1, Zingiber_15884_c0_seq1.p1, Zingiber_16970_c0_seq1.p1, Zingiber_182935_c0_seq1.p1, Zingiber_25270_c0_seq1.p1, Zingiber_25853_c1_seq1.p1, Zingiber_26093_c0_seq1.p1, Zingiber_28074_c0_seq1.p1, Zingiber_28074_c0_seq2.p1, Zingiber_28126_c0_seq1.p1, Zingiber_30101_c0_seq1.p1, Zingiber_30757_c0_seq1.p1, Zingiber_30757_c0…
OG0000030	AT2G38280.1, AT2G38280.2	Calathea22700_c0_seq1.p1, Calathea37861_c0_seq1.p1, Calathea37861_c0_seq10.p1, Calathea37861_c0_seq11.p1, Calathea37861_c0_seq11.p3, Calathea37861_c0_seq12.p1, Calathea37861_c0_seq13.p1, Calathea37861_c0_seq14.p1, Calathea37861_c0_seq15.p1, Calathea37861_c0_seq2.p1, Calathea37861_c0_seq20.p1, Calathea37861_c0_seq21.p1, Calathea37861_c0_seq23.p1, Calathea37861_c0_seq23.p2, Calathea37861_c0_seq25.p…	Canna_11265_c1_seq1.p1, Canna_11265_c2_seq1.p1, Canna_26439_c0_seq1.p1, Canna_26439_c0_seq1.p2, Canna_26439_c0_seq1.p3, Canna_26439_c0_seq10.p1, Canna_26439_c0_seq10.p2, Canna_26439_c0_seq11.p1, Canna_26439_c0_seq11.p2, Canna_26439_c0_seq2.p1, Canna_26439_c0_seq2.p2, Canna_26439_c0_seq3.p1, Canna_26439_c0_seq3.p2, Canna_26439_c0_seq3.p3, Canna_26439_c0_seq4.p1, Canna_26439_c0_seq4.p2, Canna_26439…	Dichorisandra_49305_c0_seq1.p1, Dichorisandra_49305_c0_seq2.p1, Dichorisandra_49305_c0_seq3.p1, Dichorisandra_49305_c0_seq4.p1, Dichorisandra_49305_c0_seq5.p1, Dichorisandra_49305_c0_seq6.p1, Dichorisandra_82448_c0_seq1.p1, Dichorisandra_88938_c0_seq1.p1	Elaeis|743781207|ref|XP_010920819.1|, Elaeis|743842694|ref|XP_010937877.1|, Elaeis|743842704|ref|XP_010937878.1|, Elaeis|743842709|ref|XP_010937879.1|, Elaeis|743842713|ref|XP_010937880.1|, Elaeis|743842717|ref|XP_010937881.1|, Elaeis|743890322|ref|XP_010911048.1|	Musa_29807_c0_seq1.p1, Musa_29807_c0_seq2.p1, Musa_29807_c0_seq3.p1, Musa_29807_c0_seq4.p1, Musa_29807_c0_seq5.p1, Musa_29807_c0_seq6.p1, Musa_29807_c0_seq7.p1, Musa_29807_c0_seq8.p1, Musa_29807_c0_seq9.p1	GSMUA_Achr10P13080_001, GSMUA_Achr11P24770_001, GSMUA_Achr6P15650_001	Orchidantha_37318_c0_seq1.p1, Orchidantha_37318_c0_seq10.p1, Orchidantha_37318_c0_seq11.p1, Orchidantha_37318_c0_seq12.p1, Orchidantha_37318_c0_seq13.p1, Orchidantha_37318_c0_seq14.p1, Orchidantha_37318_c0_seq15.p1, Orchidantha_37318_c0_seq16.p1, Orchidantha_37318_c0_seq17.p1, Orchidantha_37318_c0_seq18.p1, Orchidantha_37318_c0_seq19.p1, Orchidantha_37318_c0_seq2.p1, Orchidantha_37318_c0_seq20.p1…	Phoenix_30s903161g001, Phoenix_30s903161g002	Zingiber_30481_c0_seq1.p1, Zingiber_30481_c0_seq2.p1, Zingiber_30481_c0_seq3.p1, Zingiber_31896_c0_seq1.p1, Zingiber_31896_c0_seq2.p1
OG0000031	AT1G34120.1, AT1G34120.2, AT1G34120.3, AT1G71710.1, AT1G71710.2	Calathea35868_c0_seq1.p1, Calathea35868_c0_seq10.p1, Calathea35868_c0_seq10.p2, Calathea35868_c0_seq11.p1, Calathea35868_c0_seq11.p2, Calathea35868_c0_seq12.p1, Calathea35868_c0_seq12.p2, Calathea35868_c0_seq13.p1, Calathea35868_c0_seq14.p1, Calathea35868_c0_seq14.p2, Calathea35868_c0_seq15.p1, Calathea35868_c0_seq16.p1, Calathea35868_c0_seq16.p2, Calathea35868_c0_seq17.p1, Calathea35868_c0_seq18…	Canna_13286_c0_seq1.p1, Canna_13286_c1_seq1.p1, Canna_27327_c0_seq1.p1, Canna_27327_c0_seq2.p1, Canna_27327_c0_seq3.p1, Canna_27327_c0_seq4.p1, Canna_27327_c0_seq5.p1, Canna_27327_c0_seq6.p1	Dichorisandra_172553_c0_seq1.p1, Dichorisandra_18918_c0_seq1.p1, Dichorisandra_46390_c0_seq1.p1, Dichorisandra_49025_c0_seq1.p1, Dichorisandra_49025_c0_seq1.p2, Dichorisandra_49025_c0_seq10.p1, Dichorisandra_49025_c0_seq2.p1, Dichorisandra_49025_c0_seq2.p2, Dichorisandra_49025_c0_seq3.p1, Dichorisandra_49025_c0_seq3.p2, Dichorisandra_49025_c0_seq4.p1, Dichorisandra_49025_c0_seq5.p1, Dichorisandra…	Elaeis|743755002|ref|XP_010928639.1|, Elaeis|743755005|ref|XP_010928756.1|, Elaeis|743755007|ref|XP_010928838.1|, Elaeis|743755009|ref|XP_010928915.1|, Elaeis|743769682|ref|XP_010915131.1|, Elaeis|743797818|ref|XP_010925075.1|, Elaeis|743797822|ref|XP_010925076.1|, Elaeis|743797826|ref|XP_010925077.1|, Elaeis|743798290|ref|XP_010925190.1|	Musa_1316_c0_seq1.p1, Musa_153244_c0_seq1.p1, Musa_28795_c1_seq1.p1, Musa_28795_c1_seq1.p2, Musa_28795_c1_seq2.p1, Musa_28795_c1_seq3.p1, Musa_28795_c1_seq3.p2, Musa_28795_c1_seq4.p1, Musa_28795_c1_seq5.p1, Musa_28795_c1_seq6.p1, Musa_28795_c1_seq7.p1	GSMUA_Achr10P21060_001, GSMUA_Achr4P08910_001, GSMUA_Achr7P13350_001, GSMUA_AchrUn_randomP21520_001	Orchidantha_29090_c0_seq1.p2, Orchidantha_29090_c0_seq3.p1, Orchidantha_32487_c0_seq1.p1, Orchidantha_32487_c0_seq2.p1, Orchidantha_72489_c0_seq1.p1, Orchidantha_72489_c0_seq1.p2, Orchidantha_98765_c0_seq1.p2	Phoenix_30s665281g007, Phoenix_30s828131g001, Phoenix_30s828131g002	Zingiber_163138_c0_seq1.p1, Zingiber_267289_c0_seq1.p1, Zingiber_291_c0_seq1.p1
OG0000032		Calathea129792_c0_seq1.p1, Calathea198611_c0_seq1.p1, Calathea2161_c0_seq1.p1, Calathea24999_c1_seq1.p1, Calathea28257_c0_seq1.p1, Calathea28257_c0_seq2.p1, Calathea28529_c0_seq1.p1, Calathea39527_c1_seq1.p1, Calathea39527_c1_seq1.p2, Calathea39527_c2_seq1.p2, Calathea39527_c2_seq2.p2, Calathea39931_c0_seq1.p1, Calathea39931_c0_seq2.p1, Calathea83951_c0_seq1.p1, Calathea9884_c0_seq1.p1	Canna_118278_c0_seq1.p1, Canna_126770_c0_seq1.p1, Canna_147682_c0_seq1.p1, Canna_170823_c0_seq1.p1, Canna_4460_c0_seq1.p1, Canna_6973_c0_seq1.p1, Canna_74772_c0_seq1.p1, Canna_98475_c0_seq1.p1	Dichorisandra_198494_c0_seq1.p1, Dichorisandra_24231_c0_seq1.p1, Dichorisandra_27157_c0_seq1.p1, Dichorisandra_30602_c0_seq1.p1, Dichorisandra_31806_c1_seq1.p1, Dichorisandra_32092_c0_seq1.p1, Dichorisandra_34812_c0_seq1.p1, Dichorisandra_41302_c0_seq1.p2, Dichorisandra_41302_c0_seq2.p1, Dichorisandra_41650_c0_seq1.p1, Dichorisandra_49349_c0_seq1.p1, Dichorisandra_49638_c0_seq2.p1, Dichorisandra_…	Elaeis|743768274|ref|XP_010914415.1|, Elaeis|743815864|ref|XP_010930470.1|, Elaeis|743886808|ref|XP_010910238.1|	Musa_138551_c0_seq1.p1, Musa_20165_c0_seq1.p1, Musa_29980_c0_seq8.p1, Musa_86014_c0_seq1.p1		Orchidantha_158849_c0_seq1.p1, Orchidantha_22089_c0_seq1.p1, Orchidantha_23288_c0_seq1.p1, Orchidantha_25366_c0_seq1.p1, Orchidantha_27758_c0_seq1.p1, Orchidantha_31460_c0_seq2.p1, Orchidantha_33263_c0_seq1.p1, Orchidantha_33263_c0_seq2.p1, Orchidantha_3664_c0_seq1.p1, Orchidantha_37484_c0_seq1.p1, Orchidantha_37484_c0_seq2.p1, Orchidantha_37484_c0_seq3.p1, Orchidantha_37589_c0_seq1.p1, Orchidant…	Phoenix_30s1008821g004, Phoenix_30s1012041g001, Phoenix_30s1021431g001, Phoenix_30s1027221g002, Phoenix_30s1044831g001, Phoenix_30s1047791g001, Phoenix_30s1063001g001, Phoenix_30s1073471g002, Phoenix_30s1077261g001, Phoenix_30s1080381g001, Phoenix_30s1090471g004, Phoenix_30s1090711g001, Phoenix_30s1103021g002, Phoenix_30s1113071g002, Phoenix_30s1119961g002, Phoenix_30s1125151g001, Phoenix_30s1143…	Zingiber_15122_c0_seq1.p1, Zingiber_155554_c0_seq1.p1, Zingiber_17393_c0_seq1.p1, Zingiber_21676_c1_seq1.p1, Zingiber_21694_c0_seq1.p1, Zingiber_23007_c0_seq1.p1, Zingiber_239606_c0_seq1.p1, Zingiber_29250_c0_seq1.p1, Zingiber_30960_c0_seq1.p1, Zingiber_31247_c0_seq1.p1, Zingiber_31247_c0_seq2.p1, Zingiber_31838_c0_seq1.p1, Zingiber_34582_c1_seq1.p1, Zingiber_34582_c1_seq2.p1, Zingiber_34582_c1_s…
OG0000033	AT5G18310.1, AT5G18310.2, AT5G48500.1	Calathea20738_c0_seq1.p1, Calathea31134_c0_seq1.p1, Calathea35548_c0_seq1.p2, Calathea35548_c0_seq2.p2, Calathea35548_c0_seq3.p2, Calathea35548_c0_seq4.p2, Calathea35548_c0_seq5.p2, Calathea35548_c0_seq6.p3, Calathea38195_c9_seq11.p1, Calathea38195_c9_seq12.p1, Calathea38195_c9_seq13.p1, Calathea38195_c9_seq14.p1, Calathea38195_c9_seq3.p1, Calathea38195_c9_seq4.p1, Calathea38784_c1_seq1.p2, Calat…	Canna_14828_c0_seq1.p1, Canna_15003_c1_seq1.p1, Canna_15003_c1_seq2.p1, Canna_17280_c0_seq1.p1, Canna_17280_c0_seq2.p1, Canna_17420_c0_seq1.p1, Canna_17420_c0_seq2.p1, Canna_20704_c0_seq1.p1, Canna_20704_c0_seq3.p1, Canna_28613_c1_seq18.p1, Canna_28613_c1_seq20.p1, Canna_28613_c1_seq5.p1, Canna_28613_c1_seq6.p1, Canna_28613_c1_seq7.p1, Canna_28613_c1_seq8.p1	Dichorisandra_39348_c0_seq1.p1, Dichorisandra_39348_c0_seq2.p1, Dichorisandra_42265_c0_seq1.p1, Dichorisandra_42265_c0_seq2.p1, Dichorisandra_42265_c0_seq3.p1, Dichorisandra_42265_c0_seq4.p1, Dichorisandra_42265_c0_seq5.p1, Dichorisandra_42265_c0_seq6.p1, Dichorisandra_44800_c0_seq1.p1, Dichorisandra_44800_c0_seq2.p1, Dichorisandra_44800_c0_seq3.p1, Dichorisandra_44800_c0_seq4.p1, Dichorisandra_4…	Elaeis|743802568|ref|XP_010926648.1|, Elaeis|743802678|ref|XP_010926680.1|, Elaeis|743806328|ref|XP_010927649.1|, Elaeis|743876501|ref|XP_010907597.1|, Elaeis|743876505|ref|XP_010907598.1|, Elaeis|743887306|ref|XP_010910347.1|, Elaeis|743887310|ref|XP_010910348.1|, Elaeis|743892750|ref|XP_010911630.1|	Musa_18468_c0_seq1.p1, Musa_21328_c0_seq1.p1, Musa_21328_c0_seq2.p1, Musa_21328_c0_seq3.p1, Musa_21328_c0_seq4.p1, Musa_21328_c0_seq5.p1, Musa_21328_c0_seq6.p1, Musa_22486_c0_seq1.p1, Musa_23122_c0_seq1.p2, Musa_23122_c0_seq2.p1, Musa_24819_c1_seq1.p1, Musa_24819_c1_seq2.p1, Musa_71792_c0_seq1.p2, Musa_9598_c0_seq1.p1	GSMUA_Achr10P11210_001, GSMUA_Achr2P06070_001, GSMUA_Achr3P18910_001, GSMUA_Achr6P17080_001, GSMUA_Achr6P27840_001, GSMUA_Achr8P01000_001, GSMUA_Achr8P08860_001, GSMUA_Achr8P28450_001	Orchidantha_33156_c0_seq1.p1	Phoenix_30s1049491g002, Phoenix_30s1122641g001, Phoenix_30s733291g001, Phoenix_30s801041g001	Zingiber_120580_c0_seq1.p2, Zingiber_14360_c0_seq1.p1, Zingiber_15042_c0_seq1.p1, Zingiber_15042_c0_seq2.p1, Zingiber_25643_c0_seq1.p1, Zingiber_30707_c0_seq3.p1, Zingiber_30707_c0_seq4.p1, Zingiber_30707_c0_seq5.p1, Zingiber_30707_c0_seq6.p1, Zingiber_33227_c0_seq24.p1
OG0000034	AT2G25480.1, AT2G35880.1, AT4G32330.1, AT4G32330.2, AT4G32330.3	Calathea29428_c0_seq1.p1, Calathea29428_c0_seq1.p2, Calathea29428_c0_seq2.p1, Calathea29428_c0_seq2.p2, Calathea29428_c0_seq3.p1, Calathea29428_c0_seq3.p2, Calathea29428_c0_seq4.p1, Calathea36988_c0_seq1.p1, Calathea36988_c0_seq1.p2, Calathea36988_c0_seq10.p1, Calathea36988_c0_seq10.p2, Calathea36988_c0_seq11.p1, Calathea36988_c0_seq11.p2, Calathea36988_c0_seq12.p1, Calathea36988_c0_seq12.p2, Cal…	Canna_18360_c0_seq1.p1, Canna_27113_c0_seq1.p1, Canna_27113_c0_seq1.p2, Canna_27113_c0_seq2.p1, Canna_27113_c0_seq2.p2, Canna_27113_c0_seq3.p1, Canna_27113_c0_seq3.p2, Canna_27113_c0_seq4.p1, Canna_27113_c0_seq4.p2, Canna_27113_c0_seq5.p1, Canna_27113_c0_seq6.p1, Canna_27113_c0_seq6.p2, Canna_27113_c0_seq7.p1, Canna_27113_c0_seq7.p2, Canna_27113_c0_seq8.p1, Canna_27113_c0_seq8.p2, Canna_27113_c0_…	Dichorisandra_217_c0_seq1.p2, Dichorisandra_36344_c1_seq1.p1, Dichorisandra_43439_c0_seq1.p1, Dichorisandra_43439_c1_seq1.p1, Dichorisandra_43439_c1_seq2.p1, Dichorisandra_43439_c1_seq2.p2, Dichorisandra_43439_c1_seq3.p1, Dichorisandra_43439_c1_seq4.p1, Dichorisandra_43439_c1_seq4.p2, Dichorisandra_43439_c1_seq5.p1, Dichorisandra_43439_c1_seq6.p1, Dichorisandra_43439_c1_seq7.p1, Dichorisandra_481…	Elaeis|743775100|ref|XP_010917924.1|, Elaeis|743775102|ref|XP_010917925.1|	Musa_19692_c0_seq1.p1, Musa_19692_c2_seq1.p1, Musa_29087_c0_seq1.p1, Musa_29087_c0_seq10.p1, Musa_29087_c0_seq11.p1, Musa_29087_c0_seq13.p2, Musa_29087_c0_seq2.p1, Musa_29087_c0_seq3.p1, Musa_29087_c0_seq4.p1, Musa_29087_c0_seq5.p1, Musa_29087_c0_seq6.p1, Musa_29087_c0_seq7.p1, Musa_29087_c0_seq9.p1, Musa_29756_c3_seq4.p1, Musa_29756_c3_seq5.p1	GSMUA_Achr1P24590_001, GSMUA_Achr1P24600_001, GSMUA_Achr3P15030_001, GSMUA_Achr3P15040_001, GSMUA_Achr6P03260_001, GSMUA_Achr8P04730_001, GSMUA_Achr8P26650_001	Orchidantha_2762_c0_seq1.p1, Orchidantha_28303_c0_seq1.p1, Orchidantha_31720_c0_seq1.p1, Orchidantha_35713_c0_seq1.p1, Orchidantha_35713_c0_seq1.p2, Orchidantha_35713_c0_seq2.p1, Orchidantha_35713_c0_seq2.p2, Orchidantha_35713_c0_seq3.p1, Orchidantha_35713_c0_seq3.p2, Orchidantha_35713_c0_seq4.p1, Orchidantha_35713_c0_seq4.p2, Orchidantha_35713_c0_seq5.p1, Orchidantha_35713_c0_seq5.p2, Orchidanth…	Phoenix_30s655081g004, Phoenix_30s677071g001, Phoenix_30s913281g001	Zingiber_26893_c0_seq1.p1, Zingiber_28143_c0_seq1.p1, Zingiber_28143_c0_seq2.p1, Zingiber_30293_c0_seq1.p1, Zingiber_30293_c1_seq1.p1
OG0000035	AT1G30210.1, AT1G30210.2, AT4G18390.1, AT4G18390.2	Calathea37522_c0_seq1.p1, Calathea37522_c0_seq10.p1, Calathea37522_c0_seq11.p1, Calathea37522_c0_seq12.p1, Calathea37522_c0_seq13.p1, Calathea37522_c0_seq14.p1, Calathea37522_c0_seq15.p1, Calathea37522_c0_seq16.p1, Calathea37522_c0_seq2.p1, Calathea37522_c0_seq3.p1, Calathea37522_c0_seq4.p1, Calathea37522_c0_seq5.p1, Calathea37522_c0_seq6.p1, Calathea37522_c0_seq7.p1, Calathea37522_c0_seq8.p1, Ca…	Canna_27090_c0_seq1.p1, Canna_27090_c0_seq2.p1	Dichorisandra_135234_c0_seq1.p1, Dichorisandra_43132_c0_seq1.p1, Dichorisandra_48177_c0_seq1.p1, Dichorisandra_48177_c0_seq10.p1, Dichorisandra_48177_c0_seq2.p1, Dichorisandra_48177_c0_seq3.p1, Dichorisandra_48177_c0_seq4.p1, Dichorisandra_48177_c0_seq5.p1, Dichorisandra_48177_c0_seq6.p1, Dichorisandra_48177_c0_seq7.p1, Dichorisandra_48177_c0_seq8.p1, Dichorisandra_48177_c0_seq9.p1	Elaeis|743761181|ref|XP_010940957.1|, Elaeis|743761183|ref|XP_010940963.1|, Elaeis|743761185|ref|XP_010940967.1|, Elaeis|743792986|ref|XP_010923815.1|, Elaeis|743792990|ref|XP_010923816.1|, Elaeis|743792994|ref|XP_010923817.1|	Musa_29714_c0_seq1.p1, Musa_29714_c0_seq10.p1, Musa_29714_c0_seq11.p1, Musa_29714_c0_seq12.p1, Musa_29714_c0_seq13.p1, Musa_29714_c0_seq14.p1, Musa_29714_c0_seq15.p1, Musa_29714_c0_seq16.p1, Musa_29714_c0_seq17.p1, Musa_29714_c0_seq18.p1, Musa_29714_c0_seq19.p1, Musa_29714_c0_seq2.p1, Musa_29714_c0_seq20.p1, Musa_29714_c0_seq21.p1, Musa_29714_c0_seq22.p1, Musa_29714_c0_seq23.p1, Musa_29714_c0_seq…	GSMUA_Achr2P12990_001, GSMUA_Achr4P22960_001, GSMUA_Achr4P31520_001, GSMUA_Achr5P02530_001, GSMUA_Achr7P01160_001	Orchidantha_28404_c0_seq1.p1, Orchidantha_28404_c1_seq1.p1, Orchidantha_35555_c0_seq1.p1, Orchidantha_35555_c0_seq2.p1	Phoenix_30s735481g001, Phoenix_30s880811g004	Zingiber_34127_c0_seq1.p1, Zingiber_34127_c0_seq10.p1, Zingiber_34127_c0_seq11.p1, Zingiber_34127_c0_seq12.p1, Zingiber_34127_c0_seq13.p1, Zingiber_34127_c0_seq14.p1, Zingiber_34127_c0_seq15.p1, Zingiber_34127_c0_seq16.p1, Zingiber_34127_c0_seq17.p1, Zingiber_34127_c0_seq18.p1, Zingiber_34127_c0_seq19.p1, Zingiber_34127_c0_seq2.p1, Zingiber_34127_c0_seq20.p1, Zingiber_34127_c0_seq21.p1, Zingiber_…
OG0000036	AT1G52360.1, AT1G52360.2, AT1G79990.1, AT1G79990.3, AT1G79990.5, AT3G15980.1, AT3G15980.2, AT3G15980.3, AT3G15980.4, AT3G15980.5	Calathea38723_c1_seq1.p1, Calathea38723_c1_seq10.p1, Calathea38723_c1_seq11.p1, Calathea38723_c1_seq13.p1, Calathea38723_c1_seq14.p1, Calathea38723_c1_seq15.p1, Calathea38723_c1_seq2.p1, Calathea38723_c1_seq20.p1, Calathea38723_c1_seq21.p1, Calathea38723_c1_seq22.p1, Calathea38723_c1_seq23.p1, Calathea38723_c1_seq24.p1, Calathea38723_c1_seq25.p1, Calathea38723_c1_seq26.p1, Calathea38723_c1_seq27.…	Canna_28076_c0_seq1.p1, Canna_28076_c0_seq10.p1, Canna_28076_c0_seq11.p1, Canna_28076_c0_seq12.p1, Canna_28076_c0_seq13.p1, Canna_28076_c0_seq14.p1, Canna_28076_c0_seq2.p1, Canna_28076_c0_seq3.p1, Canna_28076_c0_seq4.p1, Canna_28076_c0_seq5.p1, Canna_28076_c0_seq6.p1, Canna_28076_c0_seq7.p1, Canna_28076_c0_seq8.p1, Canna_28076_c0_seq9.p1	Dichorisandra_49739_c0_seq1.p1, Dichorisandra_49739_c0_seq10.p1, Dichorisandra_49739_c0_seq11.p1, Dichorisandra_49739_c0_seq12.p1, Dichorisandra_49739_c0_seq13.p1, Dichorisandra_49739_c0_seq14.p1, Dichorisandra_49739_c0_seq15.p1, Dichorisandra_49739_c0_seq16.p1, Dichorisandra_49739_c0_seq17.p1, Dichorisandra_49739_c0_seq18.p1, Dichorisandra_49739_c0_seq19.p1, Dichorisandra_49739_c0_seq2.p1, Dicho…	Elaeis|743754598|ref|XP_010921576.1|, Elaeis|743754606|ref|XP_010924472.1|, Elaeis|743754610|ref|XP_010925961.1|, Elaeis|743754614|ref|XP_010927411.1|, Elaeis|743797892|ref|XP_010925094.1|, Elaeis|743797896|ref|XP_010925095.1|, Elaeis|743798793|ref|XP_010925323.1|, Elaeis|743798797|ref|XP_010925324.1|	Musa_29957_c0_seq1.p1, Musa_29957_c0_seq10.p1, Musa_29957_c0_seq11.p1, Musa_29957_c0_seq12.p1, Musa_29957_c0_seq13.p1, Musa_29957_c0_seq14.p1, Musa_29957_c0_seq15.p1, Musa_29957_c0_seq16.p1, Musa_29957_c0_seq17.p1, Musa_29957_c0_seq2.p1, Musa_29957_c0_seq3.p1, Musa_29957_c0_seq4.p1, Musa_29957_c0_seq5.p1, Musa_29957_c0_seq6.p1, Musa_29957_c0_seq7.p1, Musa_29957_c0_seq8.p1, Musa_29957_c0_seq9.p1	GSMUA_Achr2P15850_001, GSMUA_Achr6P05400_001, GSMUA_Achr7P09840_001	Orchidantha_30890_c0_seq1.p1, Orchidantha_37566_c0_seq1.p1, Orchidantha_37566_c0_seq10.p1, Orchidantha_37566_c0_seq12.p1, Orchidantha_37566_c0_seq13.p1, Orchidantha_37566_c0_seq14.p1, Orchidantha_37566_c0_seq15.p1, Orchidantha_37566_c0_seq16.p1, Orchidantha_37566_c0_seq19.p1, Orchidantha_37566_c0_seq2.p1, Orchidantha_37566_c0_seq20.p1, Orchidantha_37566_c0_seq22.p1, Orchidantha_37566_c0_seq23.p1,…	Phoenix_30s1052251g003, Phoenix_30s1126301g002, Phoenix_30s784341g002	Zingiber_34560_c0_seq1.p1, Zingiber_34560_c0_seq2.p1, Zingiber_34560_c0_seq3.p1, Zingiber_34560_c0_seq4.p1, Zingiber_34560_c0_seq5.p1
OG0000037	AT2G22800.1, AT2G44910.1, AT3G60390.1, AT4G16780.1, AT4G17460.1, AT4G37790.1, AT5G06710.1, AT5G06710.2, AT5G47370.1	Calathea24472_c0_seq1.p1, Calathea24472_c0_seq2.p2, Calathea34870_c0_seq1.p1, Calathea34870_c0_seq2.p1, Calathea35153_c1_seq1.p1, Calathea35153_c1_seq2.p1, Calathea35153_c1_seq3.p1, Calathea54254_c0_seq1.p1, Calathea93973_c0_seq1.p1	Canna_13511_c0_seq1.p1, Canna_15313_c0_seq1.p2, Canna_16019_c0_seq1.p2, Canna_16982_c0_seq1.p1, Canna_16982_c0_seq2.p1, Canna_2244_c0_seq1.p1, Canna_26627_c0_seq1.p1, Canna_26627_c0_seq2.p1, Canna_26627_c0_seq3.p1, Canna_26627_c0_seq4.p1, Canna_26627_c0_seq5.p1, Canna_2714_c0_seq1.p2, Canna_44961_c0_seq1.p1	Dichorisandra_303148_c0_seq1.p1, Dichorisandra_37254_c0_seq1.p1, Dichorisandra_37254_c0_seq2.p1, Dichorisandra_46226_c0_seq12.p1, Dichorisandra_46226_c0_seq13.p1, Dichorisandra_46226_c0_seq14.p1, Dichorisandra_46226_c0_seq15.p1, Dichorisandra_46226_c0_seq16.p1, Dichorisandra_46226_c0_seq17.p1, Dichorisandra_46226_c0_seq7.p1, Dichorisandra_47306_c0_seq1.p1, Dichorisandra_47306_c0_seq2.p1, Dichoris…	Elaeis|743761667|ref|XP_010943413.1|, Elaeis|743773827|ref|XP_010917267.1|, Elaeis|743778401|ref|XP_010919661.1|, Elaeis|743827586|ref|XP_010933626.1|, Elaeis|743831311|ref|XP_010934651.1|, Elaeis|743836783|ref|XP_010936202.1|, Elaeis|743848315|ref|XP_010939328.1|, Elaeis|743854786|ref|XP_010941065.1|, Elaeis|743856862|ref|XP_010941970.1|	Musa_13896_c0_seq1.p2, Musa_15283_c0_seq2.p1, Musa_18294_c2_seq1.p2, Musa_29647_c0_seq1.p2, Musa_29647_c0_seq1.p3, Musa_29647_c0_seq12.p1, Musa_29647_c0_seq13.p1, Musa_29647_c0_seq14.p1, Musa_29647_c0_seq15.p1, Musa_29647_c0_seq16.p1, Musa_29647_c0_seq19.p5, Musa_29647_c0_seq2.p1, Musa_29647_c0_seq20.p1, Musa_29647_c0_seq21.p1, Musa_29647_c0_seq22.p2, Musa_29647_c0_seq23.p1, Musa_29647_c0_seq24.p…	GSMUA_Achr10P23440_001, GSMUA_Achr11P20960_001, GSMUA_Achr1P04360_001, GSMUA_Achr2P10040_001, GSMUA_Achr3P07740_001, GSMUA_Achr3P15190_001, GSMUA_Achr4P21600_001, GSMUA_Achr5P13530_001, GSMUA_Achr7P02380_001, GSMUA_Achr7P06950_001, GSMUA_Achr7P15910_001, GSMUA_Achr8P05100_001, GSMUA_Achr8P22800_001, GSMUA_Achr8P26480_001, GSMUA_Achr9P15710_001, GSMUA_AchrUn_randomP09030_001	Orchidantha_23623_c0_seq1.p1, Orchidantha_28466_c0_seq1.p1, Orchidantha_33408_c1_seq1.p1, Orchidantha_33408_c1_seq2.p1, Orchidantha_33408_c1_seq3.p1	Phoenix_30s1035821g001, Phoenix_30s1150591g001, Phoenix_30s682841g002, Phoenix_30s769341g001, Phoenix_30s794751g001, Phoenix_30s826431g001, Phoenix_30s953701g001	Zingiber_12398_c0_seq1.p1, Zingiber_14274_c0_seq1.p1, Zingiber_21701_c0_seq1.p1, Zingiber_21701_c0_seq2.p1, Zingiber_28749_c1_seq1.p1, Zingiber_33367_c1_seq1.p1, Zingiber_33367_c1_seq2.p1, Zingiber_33367_c1_seq3.p1, Zingiber_33367_c1_seq4.p1, Zingiber_33367_c1_seq5.p1, Zingiber_33367_c1_seq6.p1, Zingiber_33367_c1_seq8.p1, Zingiber_64621_c0_seq1.p1
OG0000038	AT1G07540.1, AT3G12560.1, AT3G46590.1, AT3G46590.2, AT3G46590.3, AT3G53790.1, AT5G13820.1, AT5G59430.1, AT5G59430.2, AT5G59430.3, AT5G59430.4	Calathea32268_c0_seq1.p1, Calathea32268_c0_seq1.p2, Calathea32268_c0_seq2.p1, Calathea35841_c0_seq1.p1, Calathea35841_c0_seq1.p2, Calathea35841_c0_seq10.p1, Calathea35841_c0_seq10.p2, Calathea35841_c0_seq11.p1, Calathea35841_c0_seq12.p1, Calathea35841_c0_seq13.p1, Calathea35841_c0_seq13.p2, Calathea35841_c0_seq14.p1, Calathea35841_c0_seq15.p1, Calathea35841_c0_seq16.p1, Calathea35841_c0_seq2.p1, …	Canna_25461_c0_seq1.p1, Canna_25461_c0_seq2.p1, Canna_25461_c0_seq3.p1, Canna_26373_c0_seq1.p1, Canna_26373_c0_seq1.p2, Canna_26373_c0_seq2.p1, Canna_26373_c0_seq3.p1, Canna_26373_c0_seq3.p2, Canna_26373_c0_seq4.p1	Dichorisandra_19408_c0_seq1.p1, Dichorisandra_28018_c0_seq1.p1, Dichorisandra_40574_c0_seq1.p1, Dichorisandra_48898_c1_seq1.p1, Dichorisandra_48898_c1_seq10.p1, Dichorisandra_48898_c1_seq11.p1, Dichorisandra_48898_c1_seq2.p1, Dichorisandra_48898_c1_seq3.p1, Dichorisandra_48898_c1_seq4.p1, Dichorisandra_48898_c1_seq5.p1, Dichorisandra_48898_c1_seq6.p1, Dichorisandra_48898_c1_seq7.p1, Dichorisandra…	Elaeis|743780654|ref|XP_010920568.1|, Elaeis|743780658|ref|XP_010920569.1|, Elaeis|743780662|ref|XP_010920570.1|, Elaeis|743780665|ref|XP_010920571.1|, Elaeis|743786953|ref|XP_010922302.1|, Elaeis|743786957|ref|XP_010922303.1|, Elaeis|743818640|ref|XP_010931281.1|, Elaeis|743818644|ref|XP_010931282.1|, Elaeis|743818648|ref|XP_010931283.1|, Elaeis|743818652|ref|XP_010931284.1|, Elaeis|743818656|re…	Musa_110669_c0_seq1.p1, Musa_13648_c0_seq1.p1, Musa_19552_c0_seq1.p1, Musa_27920_c0_seq1.p1, Musa_27920_c0_seq2.p1, Musa_60209_c0_seq1.p1	GSMUA_Achr10P22620_001, GSMUA_Achr7P15090_001, GSMUA_Achr8P20810_001, GSMUA_Achr9P03910_001	Orchidantha_13738_c0_seq1.p1, Orchidantha_37254_c0_seq1.p1, Orchidantha_37254_c0_seq10.p1, Orchidantha_37254_c0_seq10.p2, Orchidantha_37254_c0_seq11.p1, Orchidantha_37254_c0_seq12.p1, Orchidantha_37254_c0_seq12.p2, Orchidantha_37254_c0_seq13.p1, Orchidantha_37254_c0_seq14.p1, Orchidantha_37254_c0_seq15.p1, Orchidantha_37254_c0_seq16.p1, Orchidantha_37254_c0_seq17.p1, Orchidantha_37254_c0_seq18.p1…	Phoenix_30s672181g003, Phoenix_30s692531g012, Phoenix_30s945381g005	Zingiber_100326_c0_seq1.p1, Zingiber_186626_c0_seq1.p1, Zingiber_22970_c0_seq1.p1, Zingiber_29519_c0_seq1.p1, Zingiber_29519_c0_seq2.p1, Zingiber_29519_c0_seq3.p1
OG0000039	AT1G08070.1, AT3G08820.1, AT3G47530.1, AT3G62890.1, AT4G14820.1, AT4G37380.1, AT5G06540.1, AT5G40405.1, AT5G59200.1	Calathea105833_c0_seq1.p1, Calathea1580_c0_seq1.p1, Calathea18633_c0_seq1.p1, Calathea18633_c0_seq2.p1, Calathea18683_c0_seq1.p1, Calathea22548_c0_seq1.p1, Calathea22548_c1_seq1.p1, Calathea22950_c1_seq1.p1, Calathea24323_c0_seq1.p1, Calathea29209_c0_seq1.p1, Calathea29661_c0_seq1.p1, Calathea30421_c1_seq1.p1, Calathea30421_c1_seq2.p1, Calathea37128_c2_seq1.p1, Calathea37128_c2_seq2.p1, Calathea3…	Canna_10671_c0_seq1.p1, Canna_11360_c0_seq1.p1, Canna_115494_c0_seq1.p1, Canna_122423_c0_seq1.p1, Canna_14824_c0_seq1.p1, Canna_15528_c0_seq1.p1, Canna_15540_c1_seq3.p1, Canna_15687_c0_seq1.p1, Canna_24862_c1_seq7.p1, Canna_283658_c0_seq1.p1, Canna_3204_c0_seq1.p1, Canna_5926_c0_seq1.p1, Canna_5926_c1_seq1.p1, Canna_63005_c0_seq1.p1, Canna_8804_c0_seq1.p1, Canna_9498_c1_seq1.p1, Canna_97640_c0_se…	Dichorisandra_1053_c0_seq1.p1, Dichorisandra_111703_c0_seq1.p1, Dichorisandra_113962_c0_seq1.p1, Dichorisandra_125968_c0_seq1.p1, Dichorisandra_157526_c0_seq1.p1, Dichorisandra_20531_c0_seq1.p1, Dichorisandra_20720_c0_seq1.p1, Dichorisandra_20720_c0_seq2.p1, Dichorisandra_28682_c0_seq1.p1, Dichorisandra_306563_c0_seq1.p1, Dichorisandra_3150_c0_seq1.p1, Dichorisandra_32838_c0_seq1.p1, Dichorisandr…	Elaeis|743758383|ref|XP_010926480.1|, Elaeis|743762663|ref|XP_010909249.1|, Elaeis|743765618|ref|XP_010913037.1|, Elaeis|743774785|ref|XP_010917757.1|, Elaeis|743776728|ref|XP_010918777.1|, Elaeis|743785846|ref|XP_010922018.1|, Elaeis|743787249|ref|XP_010922370.1|, Elaeis|743788431|ref|XP_010922662.1|, Elaeis|743798278|ref|XP_010925188.1|, Elaeis|743839998|ref|XP_010937156.1|, Elaeis|743845098|re…	Musa_102211_c0_seq1.p1, Musa_111733_c0_seq1.p1, Musa_11764_c0_seq1.p1, Musa_12203_c0_seq1.p1, Musa_12608_c0_seq1.p1, Musa_135291_c0_seq1.p1, Musa_20742_c0_seq1.p1, Musa_24382_c0_seq1.p2, Musa_61867_c0_seq1.p1, Musa_75545_c0_seq1.p1, Musa_91188_c0_seq1.p1, Musa_98035_c0_seq1.p1	GSMUA_Achr10P08110_001, GSMUA_Achr11P17070_001, GSMUA_Achr3P05910_001, GSMUA_Achr4P28080_001, GSMUA_Achr5P29510_001, GSMUA_Achr7P00050_001, GSMUA_Achr8P26750_001, GSMUA_AchrUn_randomP11770_001, GSMUA_AchrUn_randomP14970_001, GSMUA_AchrUn_randomP19790_001	Orchidantha_1036_c0_seq1.p1, Orchidantha_122372_c0_seq1.p1, Orchidantha_124535_c0_seq1.p1, Orchidantha_14936_c0_seq1.p1, Orchidantha_20364_c0_seq1.p1, Orchidantha_23484_c0_seq1.p1, Orchidantha_25398_c0_seq1.p1, Orchidantha_2868_c0_seq1.p1, Orchidantha_314746_c0_seq1.p1	Phoenix_30s1103751g011, Phoenix_30s1110651g001, Phoenix_30s1180791g001, Phoenix_30s709831g002, Phoenix_30s713011g002, Phoenix_30s721971g001, Phoenix_30s745211g001, Phoenix_30s747091g002, Phoenix_30s758741g001, Phoenix_30s768851g002, Phoenix_30s784001g001, Phoenix_30s786161g001, Phoenix_30s848581g002, Phoenix_30s879031g003, Phoenix_30s890221g001	Zingiber_100179_c0_seq1.p1, Zingiber_101784_c0_seq1.p1, Zingiber_17893_c0_seq1.p1, Zingiber_232231_c0_seq1.p1, Zingiber_238079_c0_seq1.p1, Zingiber_28466_c0_seq2.p1, Zingiber_85983_c0_seq1.p1, Zingiber_93196_c0_seq1.p1, Zingiber_95223_c0_seq1.p1
OG0000040	AT1G07460.1, AT1G70110.1, AT1G70130.1, AT2G37710.1, AT2G43690.1, AT2G43700.1, AT3G08870.1, AT3G45330.1, AT3G45410.1, AT3G45420.1, AT3G45430.1, AT3G45440.1, AT3G53810.1, AT3G55550.1, AT3G59700.1, AT3G59730.1, AT3G59740.1, AT4G02410.1, AT4G02420.1, AT4G04960.1, AT4G29050.1, AT5G01550.1, AT5G59260.1, AT5G60270.1, AT5G60280.1, AT5G60300.1, AT5G60300.2, AT5G60300.3, AT5G60310.1, AT5G60320.1	Calathea112770_c0_seq1.p1, Calathea22149_c0_seq1.p1, Calathea29767_c0_seq1.p2, Calathea31461_c1_seq1.p1, Calathea34790_c0_seq1.p1, Calathea34790_c0_seq2.p1, Calathea34790_c0_seq3.p1, Calathea36105_c0_seq1.p1, Calathea36105_c0_seq2.p1, Calathea36105_c0_seq3.p2, Calathea39642_c0_seq1.p2, Calathea39642_c0_seq2.p1, Calathea39642_c1_seq1.p1, Calathea39642_c1_seq2.p1	Canna_11766_c0_seq1.p1, Canna_2070_c0_seq1.p1, Canna_21403_c1_seq1.p1, Canna_22822_c0_seq2.p1, Canna_26611_c0_seq1.p1, Canna_26611_c0_seq2.p1, Canna_28532_c1_seq16.p1, Canna_28532_c1_seq17.p1, Canna_6414_c0_seq1.p1	Dichorisandra_43632_c0_seq1.p1, Dichorisandra_43632_c0_seq2.p1, Dichorisandra_43632_c1_seq1.p1, Dichorisandra_48724_c0_seq1.p1, Dichorisandra_83725_c0_seq1.p2	Elaeis|743761655|ref|XP_010943349.1|, Elaeis|743775764|ref|XP_010918272.1|, Elaeis|743775766|ref|XP_010918273.1|, Elaeis|743775768|ref|XP_010918274.1|, Elaeis|743775778|ref|XP_010918281.1|, Elaeis|743775780|ref|XP_010918282.1|, Elaeis|743775782|ref|XP_010918283.1|, Elaeis|743775784|ref|XP_010918284.1|, Elaeis|743775786|ref|XP_010918285.1|, Elaeis|743775788|ref|XP_010918286.1|, Elaeis|743775790|re…	Musa_20494_c0_seq1.p1, Musa_208396_c0_seq1.p1, Musa_22375_c0_seq1.p1, Musa_2429_c0_seq1.p2, Musa_25321_c0_seq1.p1, Musa_62828_c0_seq1.p1	GSMUA_Achr10P00470_001, GSMUA_Achr3P07070_001, GSMUA_Achr3P07080_001, GSMUA_Achr3P07090_001, GSMUA_Achr7P10620_001, GSMUA_Achr8P02530_001, GSMUA_Achr9P03410_001, GSMUA_Achr9P09880_001, GSMUA_Achr9P09890_001, GSMUA_Achr9P09900_001, GSMUA_Achr9P09910_001, GSMUA_Achr9P09920_001, GSMUA_Achr9P09930_001, GSMUA_Achr9P09940_001, GSMUA_Achr9P09950_001, GSMUA_Achr9P09960_001, GSMUA_Achr9P09970_001, GSMUA_A…	Orchidantha_20361_c0_seq1.p1, Orchidantha_20361_c1_seq2.p1, Orchidantha_31403_c0_seq1.p1	Phoenix_30s1012611g010, Phoenix_30s679891g001, Phoenix_30s689901g001, Phoenix_30s695771g001, Phoenix_30s729061g001, Phoenix_30s747121g007, Phoenix_30s844931g002, Phoenix_30s849221g001, Phoenix_30s949261g001, Phoenix_30s949261g002, Phoenix_30s977091g001, Phoenix_30s983651g001, Phoenix_30s997181g003	Zingiber_139620_c0_seq1.p2, Zingiber_17574_c0_seq1.p1, Zingiber_179179_c0_seq1.p2, Zingiber_22007_c0_seq1.p1, Zingiber_22007_c1_seq1.p1, Zingiber_22007_c1_seq2.p1, Zingiber_32252_c0_seq1.p1
OG0000041	AT1G09140.1, AT1G09140.2, AT4G02430.1, AT4G02430.2	Calathea31846_c0_seq1.p1, Calathea31846_c0_seq2.p1, Calathea31846_c0_seq3.p1, Calathea31846_c0_seq4.p1, Calathea31846_c0_seq5.p1, Calathea31846_c0_seq7.p1, Calathea36791_c0_seq1.p1, Calathea36791_c0_seq10.p1, Calathea36791_c0_seq11.p1, Calathea36791_c0_seq2.p1, Calathea36791_c0_seq3.p1, Calathea36791_c0_seq33.p1, Calathea36791_c0_seq4.p1, Calathea36791_c0_seq5.p1, Calathea36791_c0_seq6.p1, Calath…	Canna_17646_c0_seq1.p1, Canna_18450_c2_seq1.p1, Canna_19550_c4_seq1.p1, Canna_19550_c4_seq2.p1, Canna_19550_c4_seq3.p1, Canna_19550_c4_seq4.p1, Canna_19550_c4_seq5.p1, Canna_19550_c4_seq7.p1	Dichorisandra_36335_c0_seq1.p1, Dichorisandra_36335_c0_seq2.p1, Dichorisandra_46140_c0_seq1.p1, Dichorisandra_46140_c0_seq10.p1, Dichorisandra_46140_c0_seq11.p1, Dichorisandra_46140_c0_seq12.p1, Dichorisandra_46140_c0_seq13.p1, Dichorisandra_46140_c0_seq14.p1, Dichorisandra_46140_c0_seq15.p1, Dichorisandra_46140_c0_seq16.p1, Dichorisandra_46140_c0_seq17.p1, Dichorisandra_46140_c0_seq18.p1, Dichor…	Elaeis|743768352|ref|XP_010914454.1|, Elaeis|743768354|ref|XP_010914455.1|, Elaeis|743768356|ref|XP_010914456.1|, Elaeis|743784498|ref|XP_010921677.1|, Elaeis|743784502|ref|XP_010921678.1|, Elaeis|743844630|ref|XP_010938392.1|, Elaeis|743868053|ref|XP_010905468.1|	Musa_20888_c0_seq1.p1, Musa_20888_c0_seq2.p1, Musa_26095_c0_seq1.p1, Musa_26095_c0_seq2.p1	GSMUA_Achr11P15830_001, GSMUA_Achr1P06160_001, GSMUA_Achr8P10150_001	Orchidantha_36678_c0_seq1.p1, Orchidantha_36678_c0_seq11.p1, Orchidantha_36678_c0_seq13.p1, Orchidantha_36678_c0_seq2.p1, Orchidantha_36678_c0_seq3.p1, Orchidantha_36678_c0_seq4.p1, Orchidantha_36678_c0_seq6.p1, Orchidantha_36678_c0_seq7.p1, Orchidantha_36678_c0_seq9.p1, Orchidantha_37269_c0_seq1.p1, Orchidantha_37269_c0_seq10.p1, Orchidantha_37269_c0_seq11.p1, Orchidantha_37269_c0_seq12.p1, Orch…	Phoenix_30s65509420g003, Phoenix_30s702241g002, Phoenix_30s855351g002	Zingiber_28777_c0_seq1.p1, Zingiber_28777_c0_seq2.p1, Zingiber_32052_c0_seq1.p1
OG0000042	AT1G32230.1, AT1G32230.2, AT1G32230.3, AT2G35510.1	Calathea24293_c0_seq1.p1, Calathea24293_c1_seq1.p1, Calathea24293_c1_seq2.p1, Calathea24293_c1_seq3.p1, Calathea24293_c2_seq1.p1, Calathea32437_c0_seq1.p1, Calathea32437_c0_seq2.p1, Calathea40020_c0_seq1.p1, Calathea40020_c0_seq2.p1, Calathea40020_c0_seq3.p1, Calathea40020_c0_seq4.p1, Calathea40020_c0_seq5.p1, Calathea40020_c0_seq6.p1, Calathea40020_c0_seq7.p1, Calathea40020_c0_seq8.p1	Canna_21239_c0_seq1.p1, Canna_21239_c0_seq2.p1, Canna_21239_c1_seq1.p1, Canna_25064_c0_seq1.p1, Canna_25064_c0_seq2.p1, Canna_25064_c0_seq3.p1, Canna_25064_c0_seq4.p1, Canna_25064_c0_seq5.p1, Canna_25064_c0_seq6.p1, Canna_25064_c0_seq7.p1	Dichorisandra_48646_c0_seq1.p1, Dichorisandra_48646_c0_seq10.p1, Dichorisandra_48646_c0_seq11.p1, Dichorisandra_48646_c0_seq12.p1, Dichorisandra_48646_c0_seq13.p1, Dichorisandra_48646_c0_seq14.p1, Dichorisandra_48646_c0_seq15.p1, Dichorisandra_48646_c0_seq16.p1, Dichorisandra_48646_c0_seq17.p1, Dichorisandra_48646_c0_seq18.p1, Dichorisandra_48646_c0_seq19.p1, Dichorisandra_48646_c0_seq2.p1, Dicho…	Elaeis|743779044|ref|XP_010919988.1|, Elaeis|743826845|ref|XP_010933419.1|, Elaeis|743826849|ref|XP_010933420.1|, Elaeis|743826853|ref|XP_010933421.1|	Musa_23067_c0_seq1.p1, Musa_28247_c0_seq1.p1, Musa_28247_c0_seq1.p2, Musa_28247_c0_seq10.p1, Musa_28247_c0_seq11.p1, Musa_28247_c0_seq12.p1, Musa_28247_c0_seq13.p1, Musa_28247_c0_seq14.p1, Musa_28247_c0_seq15.p1, Musa_28247_c0_seq16.p1, Musa_28247_c0_seq17.p1, Musa_28247_c0_seq18.p1, Musa_28247_c0_seq18.p2, Musa_28247_c0_seq19.p1, Musa_28247_c0_seq2.p1, Musa_28247_c0_seq2.p2, Musa_28247_c0_seq20.…	GSMUA_Achr11P17920_001, GSMUA_Achr2P18060_001, GSMUA_Achr4P19000_001, GSMUA_Achr5P14120_001, GSMUA_Achr8P14660_001	Orchidantha_29585_c0_seq1.p1, Orchidantha_37040_c0_seq1.p1, Orchidantha_37040_c0_seq1.p2, Orchidantha_37040_c0_seq10.p1, Orchidantha_37040_c0_seq11.p1, Orchidantha_37040_c0_seq12.p1, Orchidantha_37040_c0_seq13.p1, Orchidantha_37040_c0_seq13.p2, Orchidantha_37040_c0_seq14.p1, Orchidantha_37040_c0_seq14.p2, Orchidantha_37040_c0_seq15.p1, Orchidantha_37040_c0_seq16.p1, Orchidantha_37040_c0_seq17.p1,…	Phoenix_30s1019381g001, Phoenix_30s720491g001	Zingiber_32202_c0_seq1.p1, Zingiber_32202_c0_seq2.p1, Zingiber_32202_c0_seq3.p1, Zingiber_32202_c0_seq4.p1
OG0000043		Calathea38321_c0_seq1.p1, Calathea38321_c0_seq2.p1, Calathea39888_c0_seq1.p1, Calathea39888_c0_seq1.p2, Calathea39888_c0_seq10.p1, Calathea39888_c0_seq11.p1, Calathea39888_c0_seq11.p2, Calathea39888_c0_seq12.p1, Calathea39888_c0_seq13.p1, Calathea39888_c0_seq13.p2, Calathea39888_c0_seq14.p1, Calathea39888_c0_seq15.p1, Calathea39888_c0_seq16.p1, Calathea39888_c0_seq17.p1, Calathea39888_c0_seq17.p2…	Canna_26474_c0_seq1.p1, Canna_26474_c0_seq2.p1, Canna_27497_c0_seq1.p1, Canna_27497_c1_seq1.p1, Canna_27497_c1_seq2.p1, Canna_27497_c1_seq3.p1, Canna_27497_c1_seq4.p1, Canna_27497_c1_seq5.p1, Canna_28382_c0_seq1.p1, Canna_28382_c0_seq2.p1, Canna_28382_c0_seq3.p1, Canna_28382_c0_seq4.p1	Dichorisandra_12364_c0_seq1.p1, Dichorisandra_38171_c0_seq1.p1, Dichorisandra_38171_c1_seq1.p1, Dichorisandra_43482_c0_seq1.p1, Dichorisandra_43482_c0_seq2.p1, Dichorisandra_9608_c0_seq1.p1	Elaeis|743768514|ref|XP_010914532.1|, Elaeis|743768516|ref|XP_010914533.1|, Elaeis|743783999|ref|XP_010921540.1|, Elaeis|743784003|ref|XP_010921541.1|, Elaeis|743820229|ref|XP_010931726.1|, Elaeis|743820233|ref|XP_010931727.1|, Elaeis|743844319|ref|XP_010938311.1|	Musa_22037_c0_seq1.p1, Musa_27826_c0_seq1.p1, Musa_29391_c0_seq1.p1, Musa_29391_c0_seq10.p1, Musa_29391_c0_seq11.p1, Musa_29391_c0_seq11.p2, Musa_29391_c0_seq12.p1, Musa_29391_c0_seq13.p1, Musa_29391_c0_seq13.p2, Musa_29391_c0_seq14.p1, Musa_29391_c0_seq15.p1, Musa_29391_c0_seq15.p2, Musa_29391_c0_seq16.p1, Musa_29391_c0_seq17.p1, Musa_29391_c0_seq17.p2, Musa_29391_c0_seq18.p1, Musa_29391_c0_seq1…	GSMUA_Achr11P25380_001, GSMUA_Achr8P22370_001, GSMUA_Achr8P33870_001, GSMUA_AchrUn_randomP12440_001	Orchidantha_14273_c0_seq1.p1, Orchidantha_27050_c0_seq1.p1, Orchidantha_3682_c0_seq1.p1	Phoenix_30s739471g002, Phoenix_30s798361g002	Zingiber_100410_c0_seq1.p1, Zingiber_102649_c0_seq1.p1, Zingiber_116782_c0_seq1.p1, Zingiber_122056_c0_seq1.p1, Zingiber_19718_c0_seq1.p1, Zingiber_27833_c0_seq1.p1, Zingiber_27833_c0_seq2.p1, Zingiber_66493_c0_seq1.p1, Zingiber_7597_c0_seq1.p1, Zingiber_85760_c0_seq1.p1
OG0000044	AT1G19180.1, AT1G19180.2, AT1G74950.1	Calathea19784_c0_seq1.p1, Calathea21398_c0_seq1.p1, Calathea21398_c0_seq2.p1, Calathea21983_c0_seq1.p1, Calathea21983_c0_seq2.p1, Calathea21983_c0_seq3.p1, Calathea30385_c0_seq1.p1, Calathea30385_c0_seq2.p1, Calathea32198_c0_seq2.p1, Calathea33096_c3_seq3.p2, Calathea33096_c3_seq4.p2, Calathea33096_c3_seq5.p1, Calathea38732_c2_seq1.p1, Calathea44849_c0_seq1.p1, Calathea63306_c0_seq1.p1	Canna_14517_c0_seq1.p1, Canna_16170_c0_seq1.p1, Canna_23256_c0_seq1.p1, Canna_26011_c0_seq1.p1, Canna_26011_c0_seq2.p1, Canna_26011_c0_seq3.p1, Canna_28448_c0_seq10.p1, Canna_28448_c0_seq16.p1, Canna_28448_c0_seq20.p1, Canna_28448_c0_seq4.p1, Canna_28448_c0_seq5.p1, Canna_28448_c0_seq7.p1, Canna_358_c0_seq1.p1, Canna_358_c0_seq2.p1, Canna_74363_c0_seq1.p1	Dichorisandra_29954_c0_seq1.p1, Dichorisandra_34713_c1_seq1.p1, Dichorisandra_44010_c0_seq1.p1, Dichorisandra_44010_c0_seq2.p1, Dichorisandra_44010_c0_seq3.p1, Dichorisandra_44010_c0_seq4.p1, Dichorisandra_44010_c0_seq5.p1, Dichorisandra_45208_c1_seq1.p1, Dichorisandra_45208_c1_seq2.p1, Dichorisandra_45208_c1_seq3.p1, Dichorisandra_45208_c1_seq4.p1, Dichorisandra_45208_c1_seq5.p1, Dichorisandra_4…	Elaeis|743774185|ref|XP_010917442.1|, Elaeis|743822859|ref|XP_010932384.1|, Elaeis|743840606|ref|XP_010937308.1|, Elaeis|743850435|ref|XP_010939885.1|	Musa_15720_c0_seq1.p1, Musa_20797_c0_seq1.p1, Musa_20797_c0_seq2.p1, Musa_20797_c1_seq1.p1, Musa_23075_c0_seq1.p1, Musa_25203_c0_seq1.p1, Musa_25203_c0_seq2.p1, Musa_25203_c0_seq3.p1, Musa_25203_c0_seq4.p1, Musa_26976_c1_seq1.p1, Musa_26976_c1_seq1.p2, Musa_26976_c1_seq10.p1, Musa_26976_c1_seq11.p1, Musa_26976_c1_seq2.p1, Musa_26976_c1_seq2.p2, Musa_26976_c1_seq3.p1, Musa_26976_c1_seq4.p1, Musa_2…	GSMUA_Achr10P31120_001, GSMUA_Achr11P09290_001, GSMUA_Achr1P21870_001, GSMUA_Achr2P21770_001, GSMUA_Achr3P02140_001, GSMUA_Achr3P05920_001, GSMUA_Achr3P10270_001, GSMUA_Achr5P05170_001, GSMUA_Achr5P22110_001, GSMUA_Achr6P31050_001, GSMUA_Achr7P19850_001, GSMUA_Achr8P16780_001, GSMUA_Achr9P14370_001, GSMUA_AchrUn_randomP27570_001	Orchidantha_33198_c0_seq1.p1, Orchidantha_33198_c0_seq2.p1, Orchidantha_34419_c0_seq1.p1, Orchidantha_34897_c1_seq1.p1, Orchidantha_34897_c1_seq10.p1, Orchidantha_34897_c1_seq11.p1, Orchidantha_34897_c1_seq12.p1, Orchidantha_34897_c1_seq13.p1, Orchidantha_34897_c1_seq14.p1, Orchidantha_34897_c1_seq15.p1, Orchidantha_34897_c1_seq16.p1, Orchidantha_34897_c1_seq17.p1, Orchidantha_34897_c1_seq2.p1, O…	Phoenix_30s735231g001, Phoenix_30s803011g001, Phoenix_30s804111g009	Zingiber_174785_c0_seq1.p3, Zingiber_24031_c0_seq1.p1, Zingiber_32607_c0_seq1.p1, Zingiber_32607_c0_seq2.p1, Zingiber_32607_c0_seq3.p1, Zingiber_32607_c0_seq4.p1, Zingiber_33237_c0_seq1.p1, Zingiber_33237_c0_seq10.p1, Zingiber_33237_c0_seq11.p1, Zingiber_33237_c0_seq12.p1, Zingiber_33237_c0_seq2.p1, Zingiber_33237_c0_seq3.p1, Zingiber_33237_c0_seq4.p1, Zingiber_33237_c0_seq5.p1, Zingiber_33237_c0…
OG0000045	AT1G18150.1, AT1G18150.2, AT1G18150.3, AT1G53510.1, AT1G73670.1, AT2G01450.1, AT2G01450.2, AT2G01450.3, AT2G01450.4, AT2G42880.1, AT3G14720.1, AT3G18040.1, AT3G18040.2, AT5G19010.1	Calathea21909_c0_seq1.p1, Calathea21909_c0_seq2.p1, Calathea28096_c0_seq1.p1, Calathea39225_c1_seq1.p1, Calathea39225_c1_seq10.p2, Calathea39225_c1_seq11.p1, Calathea39225_c1_seq12.p1, Calathea39225_c1_seq13.p1, Calathea39225_c1_seq14.p1, Calathea39225_c1_seq16.p1, Calathea39225_c1_seq18.p1, Calathea39225_c1_seq19.p1, Calathea39225_c1_seq19.p2, Calathea39225_c1_seq2.p1, Calathea39225_c1_seq20.p1,…	Canna_19914_c1_seq1.p1, Canna_19914_c1_seq2.p1, Canna_23917_c0_seq1.p1, Canna_25422_c0_seq1.p1, Canna_25422_c0_seq2.p1, Canna_27338_c0_seq1.p1, Canna_27338_c0_seq2.p1	Dichorisandra_43747_c0_seq1.p1, Dichorisandra_47806_c0_seq1.p1, Dichorisandra_47806_c0_seq2.p1, Dichorisandra_47806_c0_seq3.p1, Dichorisandra_47806_c0_seq4.p1, Dichorisandra_47806_c0_seq5.p1, Dichorisandra_47806_c0_seq6.p1, Dichorisandra_47806_c0_seq7.p1, Dichorisandra_47806_c0_seq8.p1, Dichorisandra_49074_c0_seq1.p1	Elaeis|743758052|ref|XP_010924825.1|, Elaeis|743758054|ref|XP_010924832.1|, Elaeis|743758422|ref|XP_010926676.1|, Elaeis|743771566|ref|XP_010916073.1|, Elaeis|743771568|ref|XP_010916074.1|, Elaeis|743785595|ref|XP_010921949.1|, Elaeis|743794504|ref|XP_010924187.1|, Elaeis|743794976|ref|XP_010924325.1|, Elaeis|743821043|ref|XP_010931939.1|, Elaeis|743821045|ref|XP_010931940.1|, Elaeis|743838794|re…	Musa_10312_c0_seq1.p1, Musa_29014_c0_seq1.p1, Musa_29014_c0_seq2.p1, Musa_29014_c0_seq3.p1, Musa_29014_c0_seq4.p1, Musa_29014_c0_seq6.p1, Musa_29014_c0_seq7.p1, Musa_29448_c0_seq1.p1, Musa_29448_c0_seq2.p1, Musa_29448_c0_seq3.p1, Musa_29448_c0_seq4.p1, Musa_29448_c0_seq5.p1	GSMUA_Achr11P12400_001, GSMUA_Achr1P20760_001, GSMUA_Achr3P03110_001, GSMUA_Achr4P03750_001, GSMUA_Achr4P11240_001, GSMUA_Achr6P27100_001, GSMUA_Achr9P00750_001, GSMUA_Achr9P06770_001	Orchidantha_34943_c0_seq1.p1, Orchidantha_36074_c0_seq1.p1, Orchidantha_36074_c0_seq2.p1, Orchidantha_36074_c0_seq3.p1, Orchidantha_36074_c0_seq4.p1, Orchidantha_36074_c0_seq7.p1, Orchidantha_37080_c0_seq1.p1, Orchidantha_37080_c0_seq10.p1, Orchidantha_37080_c0_seq11.p1, Orchidantha_37080_c0_seq12.p1, Orchidantha_37080_c0_seq13.p1, Orchidantha_37080_c0_seq14.p1, Orchidantha_37080_c0_seq15.p1, Orc…	Phoenix_30s1074671g003, Phoenix_30s749731g001, Phoenix_30s803071g004, Phoenix_30s808931g001, Phoenix_30s824501g001, Phoenix_30s876991g002, Phoenix_30s961021g002	Zingiber_28393_c0_seq1.p1, Zingiber_33640_c0_seq1.p1, Zingiber_33640_c0_seq7.p1
OG0000046	AT2G25600.1, AT2G26650.1, AT4G18290.1, AT4G32500.1, AT5G46240.1	Calathea19163_c0_seq1.p1, Calathea19163_c1_seq1.p1, Calathea266701_c0_seq1.p1, Calathea34723_c1_seq3.p1, Calathea34723_c1_seq4.p1, Calathea37297_c0_seq1.p1, Calathea37297_c0_seq2.p1, Calathea37297_c0_seq3.p1, Calathea37297_c0_seq4.p1, Calathea37297_c0_seq5.p1, Calathea37297_c0_seq6.p1, Calathea37297_c0_seq7.p1, Calathea37297_c0_seq8.p1, Calathea38700_c0_seq1.p2, Calathea38700_c0_seq11.p2, Calathe…	Canna_17333_c0_seq2.p2, Canna_17333_c1_seq1.p1, Canna_18234_c0_seq1.p2, Canna_18234_c0_seq10.p2, Canna_18234_c0_seq11.p2, Canna_18234_c0_seq12.p2, Canna_18234_c0_seq13.p2, Canna_18234_c0_seq14.p2, Canna_18234_c0_seq15.p2, Canna_18234_c0_seq16.p2, Canna_18234_c0_seq17.p2, Canna_18234_c0_seq18.p2, Canna_18234_c0_seq19.p2, Canna_18234_c0_seq2.p2, Canna_18234_c0_seq20.p2, Canna_18234_c0_seq21.p2, Can…	Dichorisandra_142518_c0_seq1.p1, Dichorisandra_42752_c0_seq1.p1, Dichorisandra_46897_c0_seq1.p1, Dichorisandra_46897_c0_seq2.p1	Elaeis|743757018|ref|XP_010919840.1|, Elaeis|743770550|ref|XP_010915561.1|, Elaeis|743798088|ref|XP_010925144.1|, Elaeis|743798501|ref|XP_010925255.1|, Elaeis|743798503|ref|XP_010925257.1|	Musa_25993_c0_seq1.p1, Musa_2769_c0_seq1.p1, Musa_55824_c0_seq1.p1	GSMUA_Achr10P27890_001, GSMUA_Achr2P09100_001, GSMUA_Achr3P20680_001, GSMUA_Achr4P08990_001, GSMUA_Achr4P09000_001, GSMUA_Achr5P09840_001, GSMUA_Achr6P05630_001, GSMUA_Achr6P26910_001, GSMUA_Achr7P09360_001, GSMUA_Achr8P27260_001, GSMUA_Achr9P06470_001, GSMUA_AchrUn_randomP07040_001	Orchidantha_170056_c0_seq1.p1, Orchidantha_183652_c0_seq1.p1, Orchidantha_22471_c0_seq1.p1, Orchidantha_85585_c0_seq1.p1	Phoenix_30s1167791g012, Phoenix_30s1187081g003, Phoenix_30s691021g003, Phoenix_30s748381g004, Phoenix_30s889901g006	Zingiber_1095_c0_seq1.p1
OG0000047	AT2G34930.1	Calathea31837_c1_seq1.p2, Calathea31837_c1_seq2.p1, Calathea31837_c1_seq2.p2, Calathea31837_c1_seq4.p1, Calathea31837_c1_seq4.p2, Calathea38637_c0_seq1.p1, Calathea38637_c0_seq2.p1, Calathea38637_c0_seq2.p2, Calathea38637_c0_seq3.p1, Calathea38637_c0_seq4.p1, Calathea38637_c0_seq4.p2, Calathea38637_c0_seq5.p1, Calathea38637_c0_seq6.p1, Calathea38637_c0_seq6.p2, Calathea38637_c0_seq7.p1, Calathea3…	Canna_115371_c0_seq1.p1, Canna_14295_c0_seq1.p1	Dichorisandra_232050_c0_seq1.p1, Dichorisandra_37582_c0_seq1.p1, Dichorisandra_37582_c0_seq2.p1, Dichorisandra_4430_c0_seq1.p1, Dichorisandra_48615_c0_seq4.p1, Dichorisandra_64_c0_seq1.p1	Elaeis|743762942|ref|XP_010910624.1|, Elaeis|743762944|ref|XP_010910632.1|, Elaeis|743776578|ref|XP_010918700.1|, Elaeis|743776580|ref|XP_010918701.1|, Elaeis|743776582|ref|XP_010918702.1|, Elaeis|743776584|ref|XP_010918703.1|, Elaeis|743776588|ref|XP_010918705.1|, Elaeis|743776596|ref|XP_010918709.1|, Elaeis|743825700|ref|XP_010933092.1|, Elaeis|743866710|ref|XP_010905127.1|, Elaeis|743866718|re…	Musa_133600_c0_seq1.p1	GSMUA_Achr1P03010_001, GSMUA_Achr2P10310_001, GSMUA_Achr2P10720_001, GSMUA_Achr2P10750_001, GSMUA_Achr2P10770_001, GSMUA_Achr2P10800_001, GSMUA_Achr2P10810_001, GSMUA_Achr4P23410_001, GSMUA_Achr4P26180_001, GSMUA_Achr4P26230_001, GSMUA_Achr4P29350_001, GSMUA_Achr4P29830_001, GSMUA_Achr6P09210_001, GSMUA_Achr6P09230_001, GSMUA_Achr6P09260_001, GSMUA_Achr6P09270_001, GSMUA_AchrUn_randomP03450_001, …	Orchidantha_110668_c0_seq1.p1, Orchidantha_125676_c0_seq1.p1, Orchidantha_15211_c0_seq1.p1, Orchidantha_36848_c0_seq1.p2, Orchidantha_36848_c0_seq2.p2, Orchidantha_36848_c0_seq3.p2, Orchidantha_36848_c0_seq4.p2, Orchidantha_36848_c0_seq5.p1, Orchidantha_36848_c0_seq6.p1, Orchidantha_36848_c0_seq7.p2, Orchidantha_36848_c0_seq8.p2, Orchidantha_80502_c0_seq1.p1, Orchidantha_85290_c0_seq1.p1	Phoenix_30s1025821g001, Phoenix_30s1096321g001, Phoenix_30s1164671g001, Phoenix_30s1173481g001, Phoenix_30s704181g001, Phoenix_30s762461g006, Phoenix_30s866631g001	Zingiber_154828_c0_seq1.p1, Zingiber_16375_c0_seq1.p1, Zingiber_16375_c0_seq2.p1
OG0000048	AT5G06120.1, AT5G06120.2, AT5G06120.3, AT5G06120.4	Calathea40036_c0_seq1.p1, Calathea40036_c0_seq10.p1, Calathea40036_c0_seq102.p1, Calathea40036_c0_seq11.p1, Calathea40036_c0_seq112.p1, Calathea40036_c0_seq12.p1, Calathea40036_c0_seq128.p1, Calathea40036_c0_seq13.p1, Calathea40036_c0_seq14.p1, Calathea40036_c0_seq15.p1, Calathea40036_c0_seq16.p1, Calathea40036_c0_seq16.p2, Calathea40036_c0_seq17.p1, Calathea40036_c0_seq17.p2, Calathea40036_c0_se…	Canna_18287_c0_seq1.p1, Canna_25100_c1_seq1.p1, Canna_25100_c1_seq2.p1, Canna_25100_c1_seq2.p2, Canna_75040_c0_seq1.p1	Dichorisandra_47702_c0_seq1.p1, Dichorisandra_47702_c0_seq2.p1, Dichorisandra_47702_c0_seq3.p1	Elaeis|743870760|ref|XP_010906127.1|, Elaeis|743877853|ref|XP_010908012.1|	Musa_11399_c0_seq1.p1, Musa_24444_c0_seq1.p1, Musa_24444_c0_seq2.p1, Musa_24444_c0_seq2.p2, Musa_35940_c0_seq1.p1, Musa_55656_c0_seq1.p1	GSMUA_Achr3P09390_001, GSMUA_Achr5P27630_001, GSMUA_Achr9P17200_001, GSMUA_Achr9P17210_001, GSMUA_Achr9P17230_001, GSMUA_Achr9P17240_001	Orchidantha_31008_c0_seq1.p1, Orchidantha_31008_c1_seq1.p1, Orchidantha_31008_c2_seq1.p1, Orchidantha_36654_c0_seq1.p1, Orchidantha_36654_c0_seq2.p1, Orchidantha_36654_c0_seq2.p2, Orchidantha_36654_c0_seq3.p1, Orchidantha_36654_c0_seq4.p1, Orchidantha_36654_c0_seq4.p2, Orchidantha_36654_c0_seq5.p1, Orchidantha_36654_c0_seq6.p1	Phoenix_30s915711g001	Zingiber_14037_c0_seq1.p1, Zingiber_170938_c0_seq1.p1, Zingiber_90834_c0_seq1.p1
OG0000049		Calathea29882_c0_seq1.p1, Calathea29882_c0_seq2.p1, Calathea29882_c0_seq3.p1, Calathea34652_c1_seq1.p1, Calathea34652_c1_seq2.p1, Calathea34986_c1_seq1.p1, Calathea34986_c1_seq2.p1, Calathea36279_c0_seq1.p1, Calathea36279_c0_seq2.p1, Calathea36279_c0_seq3.p1, Calathea36279_c0_seq4.p1, Calathea37145_c0_seq1.p1, Calathea37918_c0_seq1.p1, Calathea37918_c0_seq10.p1, Calathea37918_c0_seq11.p1, Calathe…	Canna_11957_c0_seq1.p1, Canna_15255_c0_seq1.p1, Canna_15255_c0_seq2.p2, Canna_17482_c0_seq1.p1, Canna_17482_c0_seq2.p1, Canna_17482_c0_seq3.p1, Canna_17482_c0_seq4.p1, Canna_22095_c0_seq1.p1, Canna_22095_c0_seq2.p1, Canna_25158_c0_seq1.p1, Canna_25527_c0_seq1.p1, Canna_25527_c0_seq2.p1, Canna_25527_c0_seq3.p1, Canna_25527_c0_seq4.p1, Canna_26233_c0_seq1.p1, Canna_26233_c0_seq2.p1, Canna_26233_c0_…	Dichorisandra_42573_c0_seq1.p1, Dichorisandra_46626_c0_seq1.p1, Dichorisandra_47785_c0_seq1.p1, Dichorisandra_49641_c0_seq1.p1, Dichorisandra_49641_c0_seq2.p1, Dichorisandra_49641_c0_seq3.p1, Dichorisandra_49641_c0_seq4.p1, Dichorisandra_49641_c0_seq5.p1, Dichorisandra_49641_c0_seq6.p1	Elaeis|743771953|ref|XP_010916271.1|, Elaeis|743771955|ref|XP_010916272.1|, Elaeis|743771957|ref|XP_010916273.1|, Elaeis|743771959|ref|XP_010916274.1|, Elaeis|743771961|ref|XP_010916275.1|, Elaeis|743771963|ref|XP_010916276.1|, Elaeis|743771965|ref|XP_010916277.1|, Elaeis|743771967|ref|XP_010916278.1|, Elaeis|743771969|ref|XP_010916279.1|, Elaeis|743771971|ref|XP_010916280.1|, Elaeis|743771973|re…	Musa_18012_c0_seq1.p1, Musa_23178_c0_seq1.p1, Musa_23178_c0_seq2.p1, Musa_27982_c0_seq1.p1, Musa_27982_c0_seq2.p1, Musa_27982_c0_seq3.p1, Musa_27982_c0_seq4.p1, Musa_28195_c0_seq1.p1, Musa_28195_c0_seq2.p1, Musa_28195_c0_seq3.p1, Musa_28195_c0_seq7.p1, Musa_29063_c0_seq1.p1, Musa_69474_c0_seq1.p1, Musa_73508_c0_seq1.p1	GSMUA_Achr10P20090_001, GSMUA_Achr11P13560_001, GSMUA_Achr1P12160_001, GSMUA_Achr1P20820_001, GSMUA_Achr1P20830_001, GSMUA_Achr1P20840_001, GSMUA_Achr1P26750_001, GSMUA_Achr3P01270_001, GSMUA_Achr6P09580_001, GSMUA_Achr9P00660_001, GSMUA_Achr9P00670_001, GSMUA_Achr9P00680_001	Orchidantha_19669_c0_seq1.p1, Orchidantha_19669_c0_seq2.p1, Orchidantha_19669_c0_seq3.p1, Orchidantha_19669_c0_seq4.p1, Orchidantha_19669_c0_seq5.p1, Orchidantha_19669_c0_seq6.p1, Orchidantha_35387_c1_seq1.p1, Orchidantha_35387_c1_seq2.p1, Orchidantha_35616_c0_seq1.p1, Orchidantha_36118_c0_seq1.p1, Orchidantha_36118_c0_seq2.p1, Orchidantha_36118_c0_seq3.p1, Orchidantha_36377_c0_seq1.p1, Orchidant…	Phoenix_30s732071g003, Phoenix_30s732071g004, Phoenix_30s732071g007	Zingiber_13552_c0_seq1.p1, Zingiber_25922_c0_seq1.p1, Zingiber_30401_c0_seq1.p1, Zingiber_30401_c0_seq2.p1, Zingiber_33947_c0_seq10.p1, Zingiber_33947_c0_seq11.p1, Zingiber_33947_c0_seq12.p1, Zingiber_33947_c0_seq9.p1, Zingiber_70468_c0_seq1.p1
OG0000050	AT1G04820.1, AT1G50010.1, AT1G64740.1, AT4G14960.1, AT4G14960.2, AT5G19770.1, AT5G19780.1	Calathea20922_c0_seq1.p1, Calathea29060_c0_seq1.p1, Calathea29060_c0_seq10.p1, Calathea29060_c0_seq11.p1, Calathea29060_c0_seq2.p1, Calathea29060_c0_seq3.p1, Calathea29060_c0_seq4.p1, Calathea29060_c0_seq5.p1, Calathea29060_c0_seq6.p1, Calathea29060_c0_seq7.p1, Calathea29060_c0_seq8.p1, Calathea29060_c0_seq9.p1, Calathea34863_c0_seq1.p1, Calathea34863_c0_seq2.p1, Calathea34863_c0_seq3.p1, Calathe…	Canna_20307_c1_seq1.p1, Canna_20307_c3_seq1.p1, Canna_21625_c0_seq1.p1, Canna_23888_c0_seq1.p1, Canna_23888_c0_seq10.p1, Canna_23888_c0_seq11.p1, Canna_23888_c0_seq12.p1, Canna_23888_c0_seq13.p1, Canna_23888_c0_seq14.p1, Canna_23888_c0_seq15.p1, Canna_23888_c0_seq16.p1, Canna_23888_c0_seq2.p1, Canna_23888_c0_seq3.p1, Canna_23888_c0_seq4.p1, Canna_23888_c0_seq5.p1, Canna_23888_c0_seq6.p1, Canna_23…	Dichorisandra_48559_c0_seq1.p1, Dichorisandra_48559_c0_seq2.p1, Dichorisandra_48559_c0_seq3.p1, Dichorisandra_48559_c0_seq4.p1, Dichorisandra_48559_c0_seq5.p1, Dichorisandra_48559_c0_seq6.p1, Dichorisandra_48559_c0_seq7.p1, Dichorisandra_49485_c0_seq1.p1, Dichorisandra_49485_c0_seq10.p1, Dichorisandra_49485_c0_seq11.p1, Dichorisandra_49485_c0_seq12.p1, Dichorisandra_49485_c0_seq13.p1, Dichorisand…	Elaeis|743759969|ref|XP_010934670.1|, Elaeis|743761641|ref|XP_010943272.1|, Elaeis|743791194|ref|XP_010923361.1|, Elaeis|743836890|ref|XP_010936237.1|, Elaeis|743848252|ref|XP_010939312.1|, Elaeis|743849127|ref|XP_010939541.1|, Elaeis|743856899|ref|XP_010941981.1|	Musa_25133_c0_seq1.p2, Musa_25133_c1_seq1.p1, Musa_27735_c1_seq1.p1, Musa_27735_c1_seq10.p1, Musa_27735_c1_seq2.p1, Musa_27735_c1_seq3.p1, Musa_27735_c1_seq4.p1, Musa_27735_c1_seq5.p1, Musa_27735_c1_seq6.p1, Musa_27735_c1_seq7.p1, Musa_27735_c1_seq8.p1	GSMUA_Achr2P12390_001, GSMUA_Achr2P17250_001, GSMUA_Achr5P14830_001, GSMUA_Achr6P00620_001, GSMUA_Achr6P04650_001, GSMUA_Achr6P29670_001, GSMUA_Achr7P01800_001, GSMUA_Achr7P08080_001, GSMUA_Achr7P17960_001, GSMUA_Achr8P15410_001	Orchidantha_24400_c0_seq1.p1, Orchidantha_26964_c1_seq1.p1, Orchidantha_33338_c0_seq2.p1, Orchidantha_36103_c0_seq1.p1, Orchidantha_36103_c0_seq10.p1, Orchidantha_36103_c0_seq2.p1, Orchidantha_36103_c0_seq3.p1, Orchidantha_36103_c0_seq4.p1, Orchidantha_36103_c0_seq5.p1, Orchidantha_36103_c0_seq6.p1	Phoenix_30s1145261g002, Phoenix_30s1190081g004, Phoenix_30s65509118g008, Phoenix_30s6550926g030, Phoenix_30s831221g002, Phoenix_30s834621g001, Phoenix_30s870011g003	Zingiber_30695_c0_seq1.p1, Zingiber_34024_c0_seq1.p1, Zingiber_34024_c0_seq2.p1, Zingiber_34024_c0_seq3.p1, Zingiber_34024_c0_seq4.p1, Zingiber_34024_c0_seq5.p1, Zingiber_34024_c0_seq6.p1
OG0000051	AT1G17950.1, AT1G26780.1, AT1G26780.2, AT1G69560.1, AT1G73410.1, AT3G29020.1, AT3G29020.2, AT4G33450.1	Calathea18684_c0_seq1.p1, Calathea23356_c0_seq1.p1, Calathea27033_c0_seq1.p1, Calathea27033_c1_seq1.p1, Calathea2953_c0_seq1.p1, Calathea32258_c0_seq1.p1, Calathea36408_c0_seq2.p1, Calathea39665_c0_seq1.p1, Calathea39665_c0_seq2.p1, Calathea39665_c0_seq3.p1, Calathea39665_c0_seq6.p2, Calathea39665_c3_seq1.p1	Canna_10136_c0_seq1.p2, Canna_10136_c1_seq1.p1, Canna_11412_c0_seq1.p1, Canna_13177_c0_seq1.p1, Canna_15350_c0_seq1.p1, Canna_24658_c0_seq1.p1, Canna_24658_c0_seq2.p1, Canna_24658_c0_seq3.p1, Canna_3057_c0_seq1.p1, Canna_60820_c0_seq1.p1, Canna_9555_c0_seq1.p1	Dichorisandra_34851_c0_seq1.p1, Dichorisandra_34851_c0_seq2.p1, Dichorisandra_39913_c0_seq1.p1, Dichorisandra_39913_c1_seq2.p1, Dichorisandra_48706_c0_seq1.p1, Dichorisandra_48706_c0_seq2.p1, Dichorisandra_48706_c0_seq4.p1, Dichorisandra_48706_c0_seq5.p1, Dichorisandra_48706_c0_seq6.p1, Dichorisandra_48706_c0_seq7.p1	Elaeis|743763183|ref|XP_010911569.1|, Elaeis|743764783|ref|XP_010912603.1|, Elaeis|743773846|ref|XP_010917277.1|, Elaeis|743773848|ref|XP_010917278.1|, Elaeis|743783069|ref|XP_010921312.1|, Elaeis|743783073|ref|XP_010921313.1|, Elaeis|743783077|ref|XP_010921314.1|, Elaeis|743783083|ref|XP_010921315.1|, Elaeis|743816450|ref|XP_010930647.1|, Elaeis|743819192|ref|XP_010931451.1|, Elaeis|743840087|re…	Musa_15098_c0_seq1.p1, Musa_17713_c0_seq1.p1, Musa_19243_c0_seq1.p1, Musa_27673_c0_seq1.p1, Musa_27673_c0_seq2.p1, Musa_27673_c0_seq3.p1, Musa_28568_c0_seq1.p1, Musa_28568_c3_seq1.p1, Musa_28568_c3_seq10.p1, Musa_28568_c3_seq11.p1, Musa_28568_c3_seq12.p1, Musa_28568_c3_seq13.p1, Musa_28568_c3_seq14.p1, Musa_28568_c3_seq15.p1, Musa_28568_c3_seq18.p1, Musa_28568_c3_seq2.p1, Musa_28568_c3_seq3.p1, M…	GSMUA_Achr10P05080_001, GSMUA_Achr10P10800_001, GSMUA_Achr10P12830_001, GSMUA_Achr11P09160_001, GSMUA_Achr11P25100_001, GSMUA_Achr3P07700_001, GSMUA_Achr3P09490_001, GSMUA_Achr3P16490_001, GSMUA_Achr3P18970_001, GSMUA_Achr5P23290_001, GSMUA_Achr5P27750_001, GSMUA_Achr6P02580_001, GSMUA_Achr6P15900_001, GSMUA_Achr6P17630_001, GSMUA_Achr6P32250_001, GSMUA_Achr7P18390_001, GSMUA_Achr9P04990_001, GSM…	Orchidantha_29813_c0_seq1.p1, Orchidantha_34061_c0_seq1.p1, Orchidantha_34061_c0_seq1.p2, Orchidantha_34061_c0_seq2.p1, Orchidantha_92872_c0_seq1.p1	Phoenix_30s1066811g004, Phoenix_30s678121g001, Phoenix_30s701601g001, Phoenix_30s707661g009, Phoenix_30s778211g005, Phoenix_30s783921g003, Phoenix_30s783921g004, Phoenix_30s809821g005, Phoenix_30s817661g001, Phoenix_30s817661g002, Phoenix_30s870931g002, Phoenix_30s876091g004	Zingiber_26983_c0_seq1.p1, Zingiber_30537_c0_seq1.p1, Zingiber_30537_c0_seq2.p1, Zingiber_31556_c0_seq2.p1, Zingiber_67800_c0_seq1.p1, Zingiber_97568_c0_seq1.p1
OG0000052	AT1G04180.1, AT1G04610.1, AT1G21430.1, AT1G48910.1, AT2G33230.1, AT4G13260.1, AT4G28720.1, AT4G32540.1, AT5G11320.1, AT5G11320.2, AT5G25620.1, AT5G25620.2, AT5G43890.1	Calathea1595_c0_seq1.p1, Calathea23662_c0_seq1.p1, Calathea25463_c0_seq1.p1, Calathea25463_c1_seq1.p3, Calathea26110_c0_seq1.p1, Calathea28722_c1_seq1.p1, Calathea28722_c1_seq2.p1, Calathea38109_c5_seq1.p1, Calathea38109_c5_seq2.p1, Calathea38109_c5_seq3.p1, Calathea55463_c0_seq1.p1, Calathea72864_c0_seq1.p2, Calathea84548_c0_seq1.p1	Canna_10848_c0_seq1.p1, Canna_10848_c0_seq1.p2, Canna_13220_c0_seq1.p1, Canna_15152_c0_seq1.p1, Canna_15152_c0_seq2.p1, Canna_152532_c0_seq1.p1, Canna_20440_c0_seq1.p1, Canna_20440_c0_seq2.p1, Canna_6504_c0_seq1.p1, Canna_8841_c0_seq1.p1	Dichorisandra_199467_c0_seq1.p1, Dichorisandra_25788_c0_seq1.p1, Dichorisandra_39836_c0_seq1.p1, Dichorisandra_39836_c0_seq3.p1, Dichorisandra_44628_c0_seq1.p1	Elaeis|743754911|ref|XP_010923752.1|, Elaeis|743756446|ref|XP_010916813.1|, Elaeis|743764777|ref|XP_010912600.1|, Elaeis|743764779|ref|XP_010912601.1|, Elaeis|743765297|ref|XP_010912865.1|, Elaeis|743771021|ref|XP_010915799.1|, Elaeis|743776897|ref|XP_010918863.1|, Elaeis|743784681|ref|XP_010921720.1|, Elaeis|743798242|ref|XP_010925177.1|, Elaeis|743800252|ref|XP_010925841.1|, Elaeis|743825245|re…	Musa_14220_c0_seq1.p1, Musa_152975_c0_seq1.p1, Musa_25453_c0_seq1.p1, Musa_25453_c0_seq2.p1, Musa_28756_c0_seq11.p1, Musa_28756_c0_seq13.p2, Musa_28756_c0_seq17.p2, Musa_28756_c0_seq7.p1, Musa_28756_c0_seq8.p1	GSMUA_Achr10P22060_001, GSMUA_Achr11P02320_001, GSMUA_Achr11P07720_001, GSMUA_Achr11P12150_001, GSMUA_Achr11P21300_001, GSMUA_Achr1P03360_001, GSMUA_Achr1P05290_001, GSMUA_Achr1P24210_001, GSMUA_Achr2P04250_001, GSMUA_Achr2P19930_001, GSMUA_Achr3P08830_001, GSMUA_Achr3P10900_001, GSMUA_Achr3P10910_001, GSMUA_Achr4P03000_001, GSMUA_Achr4P03480_001, GSMUA_Achr4P14020_001, GSMUA_Achr4P14860_001, GSM…	Orchidantha_33083_c0_seq1.p1, Orchidantha_33083_c0_seq2.p1, Orchidantha_33083_c0_seq3.p1, Orchidantha_33083_c0_seq4.p1, Orchidantha_33083_c0_seq5.p1, Orchidantha_33083_c0_seq6.p1, Orchidantha_33083_c0_seq7.p1, Orchidantha_33083_c0_seq8.p1, Orchidantha_35256_c1_seq1.p1, Orchidantha_35256_c1_seq2.p1, Orchidantha_35256_c1_seq4.p1, Orchidantha_35256_c1_seq5.p1, Orchidantha_35256_c1_seq7.p1, Orchidant…	Phoenix_30s1072781g001, Phoenix_30s1077401g001, Phoenix_30s1151651g001, Phoenix_30s1179631g001, Phoenix_30s1196621g003, Phoenix_30s6550986g001, Phoenix_30s674231g007, Phoenix_30s780211g004, Phoenix_30s802021g001, Phoenix_30s802021g002, Phoenix_30s805111g003, Phoenix_30s843761g001, Phoenix_30s948451g001, Phoenix_30s957931g002	Zingiber_102571_c0_seq1.p1, Zingiber_137349_c0_seq1.p1, Zingiber_25628_c0_seq1.p1, Zingiber_555_c0_seq1.p1, Zingiber_555_c0_seq2.p1
OG0000053	AT1G66910.1, AT1G66920.1, AT1G66920.2, AT1G66930.1, AT1G70250.1, AT5G38240.1, AT5G38250.1, AT5G38260.1, AT5G38280.1	Calathea18575_c0_seq1.p1, Calathea32507_c0_seq1.p1, Calathea39311_c5_seq7.p1, Calathea39311_c5_seq9.p1, Calathea39332_c0_seq1.p1, Calathea39378_c1_seq10.p1, Calathea39378_c1_seq11.p1, Calathea39378_c1_seq3.p1, Calathea39378_c1_seq4.p1, Calathea39378_c1_seq6.p1, Calathea39378_c1_seq7.p1, Calathea39378_c1_seq8.p1, Calathea39378_c1_seq9.p1, Calathea39534_c1_seq1.p4, Calathea39534_c1_seq12.p3, Calath…	Canna_12750_c1_seq1.p1, Canna_12750_c1_seq2.p1, Canna_12995_c0_seq1.p1, Canna_147679_c0_seq1.p1, Canna_1712_c0_seq1.p2, Canna_25852_c0_seq1.p2	Dichorisandra_127075_c0_seq1.p1, Dichorisandra_160520_c0_seq1.p1, Dichorisandra_165950_c0_seq1.p1, Dichorisandra_17290_c0_seq1.p1, Dichorisandra_310611_c0_seq1.p1, Dichorisandra_33612_c0_seq1.p1, Dichorisandra_41324_c0_seq1.p1, Dichorisandra_46130_c0_seq1.p1	Elaeis|743757506|ref|XP_010922275.1|, Elaeis|743757508|ref|XP_010922282.1|, Elaeis|743757513|ref|XP_010922312.1|, Elaeis|743758498|ref|XP_010927075.1|, Elaeis|743772981|ref|XP_010916815.1|, Elaeis|743800585|ref|XP_010926013.1|, Elaeis|743802072|ref|XP_010926513.1|, Elaeis|743802076|ref|XP_010926514.1|, Elaeis|743802080|ref|XP_010926515.1|, Elaeis|743802084|ref|XP_010926516.1|, Elaeis|743802090|re…	Musa_10459_c0_seq1.p1, Musa_13230_c0_seq1.p1, Musa_28695_c0_seq1.p1, Musa_28695_c0_seq2.p1, Musa_6218_c0_seq1.p1	GSMUA_Achr10P19750_001, GSMUA_Achr10P20160_001, GSMUA_Achr10P20170_001, GSMUA_Achr1P12150_001, GSMUA_Achr1P12320_001, GSMUA_Achr2P07220_001, GSMUA_Achr2P22600_001, GSMUA_Achr2P22610_001, GSMUA_Achr3P01460_001, GSMUA_Achr3P20890_001, GSMUA_Achr3P23500_001, GSMUA_Achr3P29430_001, GSMUA_Achr6P09840_001, GSMUA_AchrUn_randomP08850_001, GSMUA_AchrUn_randomP23380_001	Orchidantha_16647_c0_seq1.p1, Orchidantha_18994_c0_seq1.p1, Orchidantha_31515_c1_seq1.p1, Orchidantha_68894_c0_seq1.p1, Orchidantha_82558_c0_seq1.p1	Phoenix_30s1144541g001, Phoenix_30s1154601g001, Phoenix_30s1162261g001, Phoenix_30s65509460g001, Phoenix_30s695171g001, Phoenix_30s716611g001, Phoenix_30s743671g001, Phoenix_30s745841g003, Phoenix_30s745841g004, Phoenix_30s767921g012, Phoenix_30s767921g013, Phoenix_30s830871g002, Phoenix_30s886261g002, Phoenix_30s945391g005	Zingiber_168379_c0_seq1.p1, Zingiber_180815_c0_seq1.p1, Zingiber_65943_c0_seq1.p1
OG0000054	AT3G11910.1, AT3G11910.2, AT5G06600.1, AT5G06600.2, AT5G06600.3	Calathea40260_c0_seq1.p1, Calathea40260_c0_seq10.p1, Calathea40260_c0_seq11.p1, Calathea40260_c0_seq12.p1, Calathea40260_c0_seq13.p1, Calathea40260_c0_seq14.p1, Calathea40260_c0_seq15.p1, Calathea40260_c0_seq16.p1, Calathea40260_c0_seq17.p1, Calathea40260_c0_seq18.p1, Calathea40260_c0_seq19.p1, Calathea40260_c0_seq2.p1, Calathea40260_c0_seq20.p1, Calathea40260_c0_seq21.p1, Calathea40260_c0_seq22.…	Canna_28251_c0_seq1.p1, Canna_28251_c0_seq2.p1, Canna_28251_c0_seq3.p1, Canna_28251_c0_seq4.p1, Canna_28251_c0_seq5.p1, Canna_28251_c0_seq6.p1	Dichorisandra_49590_c0_seq33.p1, Dichorisandra_49590_c0_seq34.p1, Dichorisandra_49590_c0_seq35.p1, Dichorisandra_49590_c0_seq36.p1, Dichorisandra_49590_c0_seq37.p1, Dichorisandra_49590_c0_seq38.p1, Dichorisandra_49590_c0_seq39.p1, Dichorisandra_49590_c0_seq40.p1, Dichorisandra_49590_c0_seq42.p1, Dichorisandra_49590_c0_seq43.p1, Dichorisandra_92415_c0_seq1.p1	Elaeis|743775026|ref|XP_010917886.1|, Elaeis|743775028|ref|XP_010917887.1|, Elaeis|743775030|ref|XP_010917888.1|, Elaeis|743775032|ref|XP_010917889.1|, Elaeis|743775034|ref|XP_010917890.1|, Elaeis|743775036|ref|XP_010917891.1|, Elaeis|743775038|ref|XP_010917892.1|, Elaeis|743775040|ref|XP_010917893.1|, Elaeis|743825164|ref|XP_010932966.1|, Elaeis|743825168|ref|XP_010932967.1|, Elaeis|743825172|re…	Musa_10110_c0_seq1.p1, Musa_29938_c1_seq1.p1, Musa_29938_c1_seq2.p1, Musa_29938_c1_seq2.p2, Musa_29938_c1_seq4.p1, Musa_29938_c1_seq5.p1	GSMUA_Achr10P14590_001, GSMUA_Achr4P22710_001, GSMUA_Achr4P28400_001, GSMUA_Achr5P02720_001, GSMUA_Achr6P14230_001	Orchidantha_31210_c0_seq1.p1, Orchidantha_37556_c0_seq1.p1, Orchidantha_37556_c0_seq10.p1, Orchidantha_37556_c0_seq11.p1, Orchidantha_37556_c0_seq12.p1, Orchidantha_37556_c0_seq13.p1, Orchidantha_37556_c0_seq14.p1, Orchidantha_37556_c0_seq15.p1, Orchidantha_37556_c0_seq16.p1, Orchidantha_37556_c0_seq17.p1, Orchidantha_37556_c0_seq18.p1, Orchidantha_37556_c0_seq19.p1, Orchidantha_37556_c0_seq2.p1,…	Phoenix_30s655081g020, Phoenix_30s892401g001	Zingiber_19050_c0_seq1.p1, Zingiber_34568_c0_seq1.p1, Zingiber_34568_c0_seq14.p1, Zingiber_34568_c0_seq15.p1, Zingiber_34568_c0_seq16.p1, Zingiber_34568_c0_seq2.p1, Zingiber_34568_c0_seq23.p1, Zingiber_34568_c0_seq24.p1, Zingiber_34568_c0_seq25.p1, Zingiber_34568_c0_seq3.p1, Zingiber_34568_c0_seq4.p1, Zingiber_34568_c0_seq5.p1, Zingiber_34568_c0_seq6.p1, Zingiber_34568_c0_seq7.p1, Zingiber_34568_…
OG0000055	AT1G07650.1, AT1G07650.2, AT1G29730.1, AT1G53420.1, AT1G53430.1, AT1G53430.2, AT1G53440.1, AT3G14840.2	Calathea35268_c0_seq6.p1, Calathea35268_c1_seq1.p1, Calathea39951_c1_seq1.p1, Calathea39951_c1_seq10.p2, Calathea39951_c1_seq11.p1, Calathea39951_c1_seq12.p1, Calathea39951_c1_seq13.p1, Calathea39951_c1_seq14.p1, Calathea39951_c1_seq15.p1, Calathea39951_c1_seq16.p1, Calathea39951_c1_seq19.p1, Calathea39951_c1_seq2.p2, Calathea39951_c1_seq20.p1, Calathea39951_c1_seq3.p1, Calathea39951_c1_seq4.p1, …	Canna_17519_c0_seq1.p1, Canna_17519_c1_seq1.p1, Canna_27032_c0_seq1.p1, Canna_27032_c0_seq2.p1, Canna_27032_c0_seq3.p1, Canna_27032_c0_seq4.p1, Canna_27032_c0_seq5.p1, Canna_27032_c0_seq6.p1, Canna_27308_c0_seq2.p1, Canna_27308_c0_seq3.p1	Dichorisandra_108120_c0_seq1.p1, Dichorisandra_228158_c0_seq1.p1, Dichorisandra_36244_c0_seq1.p1, Dichorisandra_44964_c0_seq2.p1, Dichorisandra_44964_c0_seq2.p2, Dichorisandra_44964_c0_seq3.p1, Dichorisandra_44964_c0_seq4.p1, Dichorisandra_46038_c0_seq9.p1, Dichorisandra_656_c0_seq1.p1	Elaeis|743756380|ref|XP_010916505.1|, Elaeis|743756382|ref|XP_010916513.1|, Elaeis|743756384|ref|XP_010916525.1|, Elaeis|743756386|ref|XP_010916533.1|, Elaeis|743756392|ref|XP_010916565.1|, Elaeis|743784253|ref|XP_010921615.1|, Elaeis|743796342|ref|XP_010924703.1|, Elaeis|743796346|ref|XP_010924705.1|, Elaeis|743885424|ref|XP_010909919.1|, Elaeis|743888920|ref|XP_010910727.1|	Musa_16861_c0_seq1.p1, Musa_25441_c0_seq1.p1, Musa_27976_c0_seq1.p1, Musa_27976_c0_seq2.p1, Musa_56445_c0_seq1.p1	GSMUA_Achr1P04980_001, GSMUA_Achr3P15630_001, GSMUA_Achr4P15520_001, GSMUA_Achr6P25940_001, GSMUA_Achr6P25980_001	Orchidantha_152734_c0_seq1.p1, Orchidantha_25579_c0_seq1.p1, Orchidantha_25579_c1_seq1.p1, Orchidantha_36430_c1_seq1.p2, Orchidantha_36430_c1_seq2.p2, Orchidantha_36430_c1_seq3.p1, Orchidantha_36430_c1_seq4.p1, Orchidantha_36430_c1_seq5.p1, Orchidantha_36430_c1_seq6.p1, Orchidantha_36430_c1_seq8.p1, Orchidantha_37292_c0_seq16.p1, Orchidantha_37292_c0_seq22.p1, Orchidantha_37292_c0_seq25.p1, Orchi…	Phoenix_30s1196161g001, Phoenix_30s679831g001, Phoenix_30s730521g003, Phoenix_30s757821g001, Phoenix_30s789511g003, Phoenix_30s860671g001, Phoenix_30s901691g001, Phoenix_30s937761g001	Zingiber_11827_c0_seq1.p1, Zingiber_204917_c0_seq1.p1, Zingiber_25852_c0_seq1.p1, Zingiber_5432_c0_seq1.p1, Zingiber_96435_c0_seq1.p1
OG0000056	AT1G32790.1, AT1G32790.2, AT1G53650.1, AT1G53650.2, AT3G14450.1, AT3G49390.1, AT3G49390.2, AT4G10610.1, AT4G10610.2	Calathea24631_c0_seq1.p1, Calathea34339_c1_seq1.p2, Calathea34339_c1_seq2.p2, Calathea34339_c1_seq4.p1, Calathea34339_c1_seq5.p1, Calathea34339_c1_seq7.p1, Calathea38236_c3_seq1.p1, Calathea38236_c3_seq10.p1, Calathea38236_c3_seq2.p1, Calathea38236_c3_seq3.p1, Calathea38236_c3_seq4.p1, Calathea38236_c3_seq5.p1, Calathea38236_c3_seq6.p1, Calathea38236_c3_seq7.p1, Calathea38236_c3_seq8.p1, Calathea…	Canna_21281_c0_seq1.p1, Canna_21281_c0_seq2.p1, Canna_21281_c0_seq3.p1, Canna_21281_c0_seq4.p1, Canna_21281_c0_seq5.p1, Canna_24039_c1_seq1.p1, Canna_24039_c1_seq2.p1, Canna_24039_c1_seq3.p1, Canna_24039_c1_seq4.p1, Canna_24322_c0_seq1.p1, Canna_24322_c0_seq2.p1, Canna_25343_c0_seq1.p1, Canna_25343_c0_seq2.p1, Canna_25343_c0_seq3.p1, Canna_25343_c0_seq4.p1	Dichorisandra_39556_c0_seq1.p1, Dichorisandra_40478_c0_seq1.p1, Dichorisandra_40478_c0_seq2.p1, Dichorisandra_40478_c0_seq3.p1, Dichorisandra_42685_c0_seq1.p1, Dichorisandra_46689_c0_seq1.p1, Dichorisandra_46689_c0_seq2.p1, Dichorisandra_46689_c0_seq3.p1, Dichorisandra_46689_c0_seq4.p1, Dichorisandra_46689_c0_seq5.p1, Dichorisandra_49097_c0_seq1.p1, Dichorisandra_49097_c0_seq2.p1, Dichorisandra_4…	Elaeis|743757038|ref|XP_010919930.1|, Elaeis|743770488|ref|XP_010915528.1|, Elaeis|743799893|ref|XP_010925648.1|, Elaeis|743854228|ref|XP_010940846.1|, Elaeis|743854238|ref|XP_010940847.1|, Elaeis|743854242|ref|XP_010940849.1|, Elaeis|743882216|ref|XP_010909103.1|, Elaeis|743882220|ref|XP_010909104.1|, Elaeis|743882224|ref|XP_010909105.1|	Musa_16283_c0_seq1.p1, Musa_25573_c0_seq1.p1, Musa_25573_c0_seq2.p1, Musa_27802_c1_seq1.p1, Musa_27802_c1_seq2.p1, Musa_27802_c1_seq3.p1, Musa_27802_c1_seq4.p1, Musa_27802_c1_seq5.p1, Musa_27802_c1_seq6.p1, Musa_27802_c1_seq7.p1, Musa_27802_c1_seq8.p1, Musa_27802_c1_seq9.p1	GSMUA_Achr10P07440_001, GSMUA_Achr10P14290_001, GSMUA_Achr10P21570_001, GSMUA_Achr10P27880_001, GSMUA_Achr1P08180_001, GSMUA_Achr6P05610_001, GSMUA_Achr6P22240_001, GSMUA_Achr7P06470_001, GSMUA_Achr7P13920_001	Orchidantha_32904_c0_seq1.p1, Orchidantha_32904_c0_seq2.p1, Orchidantha_32904_c0_seq3.p1, Orchidantha_32904_c0_seq4.p1, Orchidantha_32904_c0_seq5.p1, Orchidantha_36797_c0_seq1.p1, Orchidantha_36797_c0_seq2.p1, Orchidantha_36797_c0_seq3.p1, Orchidantha_36797_c0_seq4.p1, Orchidantha_36797_c0_seq5.p1, Orchidantha_36797_c0_seq6.p1, Orchidantha_36797_c0_seq8.p1, Orchidantha_36809_c0_seq1.p1, Orchidant…	Phoenix_30s715781g001, Phoenix_30s821941g002, Phoenix_30s911161g002, Phoenix_30s953231g001	Zingiber_29545_c0_seq1.p1, Zingiber_29769_c0_seq1.p1, Zingiber_29769_c0_seq2.p1, Zingiber_29769_c0_seq3.p1, Zingiber_29769_c0_seq4.p1, Zingiber_30588_c0_seq1.p1, Zingiber_31558_c0_seq1.p1, Zingiber_31558_c0_seq2.p1, Zingiber_33796_c1_seq1.p1, Zingiber_33796_c1_seq2.p1, Zingiber_33796_c1_seq3.p1, Zingiber_33796_c1_seq4.p1, Zingiber_68624_c0_seq1.p1
OG0000057	AT1G27045.1, AT2G22430.1, AT2G46680.1, AT2G46680.2, AT3G61890.1, AT4G40060.1, AT5G65310.1, AT5G65310.2	Calathea31927_c0_seq1.p1, Calathea31927_c0_seq2.p1, Calathea33765_c1_seq2.p1, Calathea35180_c1_seq2.p2, Calathea35180_c2_seq1.p1, Calathea35180_c2_seq3.p1, Calathea35180_c2_seq4.p2, Calathea35180_c2_seq5.p1, Calathea35787_c0_seq4.p1, Calathea35787_c0_seq6.p2, Calathea37778_c14_seq1.p1, Calathea37778_c14_seq2.p1, Calathea37778_c14_seq3.p1, Calathea37778_c14_seq4.p1, Calathea37778_c14_seq5.p1, Cala…	Canna_13050_c1_seq1.p1, Canna_21902_c1_seq3.p1, Canna_22170_c0_seq1.p1, Canna_22170_c0_seq2.p1, Canna_22170_c0_seq3.p1, Canna_22170_c0_seq4.p1, Canna_22170_c1_seq2.p1, Canna_23043_c0_seq1.p1, Canna_23043_c0_seq2.p1, Canna_23043_c0_seq3.p1, Canna_23043_c3_seq1.p1, Canna_27963_c0_seq7.p1, Canna_27963_c0_seq8.p1, Canna_77832_c0_seq1.p1	Dichorisandra_18295_c0_seq1.p1, Dichorisandra_29677_c0_seq1.p1, Dichorisandra_34299_c0_seq1.p1, Dichorisandra_40239_c0_seq1.p1, Dichorisandra_44216_c0_seq1.p1, Dichorisandra_44216_c0_seq2.p1, Dichorisandra_46657_c0_seq3.p1, Dichorisandra_46899_c0_seq1.p1, Dichorisandra_46899_c0_seq2.p1, Dichorisandra_46899_c0_seq3.p1, Dichorisandra_46899_c0_seq4.p1	Elaeis|743772791|ref|XP_010916708.1|, Elaeis|743777822|ref|XP_010919351.1|, Elaeis|743801363|ref|XP_010926338.1|, Elaeis|743809440|ref|XP_010928609.1|, Elaeis|743828134|ref|XP_010933776.1|, Elaeis|743849747|ref|XP_010939701.1|, Elaeis|743859171|ref|XP_010942613.1|	Musa_113127_c0_seq1.p1, Musa_23010_c0_seq2.p3, Musa_24198_c0_seq2.p2, Musa_24198_c0_seq3.p2, Musa_24198_c1_seq2.p2, Musa_25294_c0_seq1.p1, Musa_25294_c0_seq2.p1, Musa_25477_c0_seq1.p1, Musa_27429_c2_seq1.p1, Musa_27429_c2_seq10.p1, Musa_27429_c2_seq11.p1, Musa_27429_c2_seq12.p1, Musa_27429_c2_seq2.p2, Musa_27429_c2_seq3.p1, Musa_27429_c2_seq4.p1, Musa_27429_c2_seq7.p1, Musa_27429_c2_seq8.p1, Musa…	GSMUA_Achr10P24810_001, GSMUA_Achr10P25670_001, GSMUA_Achr10P30330_001, GSMUA_Achr1P16280_001, GSMUA_Achr1P18670_001, GSMUA_Achr2P14750_001, GSMUA_Achr3P06620_001, GSMUA_Achr5P05300_001, GSMUA_Achr6P10310_001, GSMUA_Achr7P11760_001, GSMUA_Achr7P12740_001, GSMUA_Achr9P14960_001	Orchidantha_17932_c0_seq1.p1, Orchidantha_20934_c0_seq1.p1, Orchidantha_29349_c1_seq1.p1, Orchidantha_35278_c2_seq1.p1, Orchidantha_35278_c2_seq2.p1, Orchidantha_35325_c1_seq1.p1	Phoenix_30s1158611g004, Phoenix_30s720261g005, Phoenix_30s873351g005, Phoenix_30s884401g002	Zingiber_12063_c0_seq1.p1, Zingiber_13882_c0_seq1.p1, Zingiber_17126_c0_seq1.p1, Zingiber_28771_c0_seq1.p1, Zingiber_31009_c0_seq1.p2, Zingiber_31009_c0_seq2.p1, Zingiber_3132_c0_seq1.p1, Zingiber_31637_c0_seq1.p1, Zingiber_31637_c0_seq2.p1, Zingiber_31637_c0_seq3.p1, Zingiber_32790_c0_seq1.p1, Zingiber_32790_c0_seq10.p1, Zingiber_32790_c0_seq11.p1, Zingiber_32790_c0_seq12.p1, Zingiber_32790_c0_s…
OG0000058	AT1G03080.1, AT2G30500.1, AT2G30500.2, AT3G22790.1, AT4G02710.1, AT4G14760.1	Calathea24133_c0_seq1.p1, Calathea33516_c0_seq1.p1, Calathea33516_c0_seq10.p1, Calathea33516_c0_seq11.p1, Calathea33516_c0_seq12.p1, Calathea33516_c0_seq13.p1, Calathea33516_c0_seq14.p1, Calathea33516_c0_seq15.p1, Calathea33516_c0_seq16.p1, Calathea33516_c0_seq17.p1, Calathea33516_c0_seq18.p1, Calathea33516_c0_seq19.p1, Calathea33516_c0_seq2.p1, Calathea33516_c0_seq20.p1, Calathea33516_c0_seq21.p…	Canna_10883_c0_seq1.p1, Canna_28258_c0_seq1.p1, Canna_28402_c0_seq1.p1, Canna_28402_c1_seq1.p1, Canna_28402_c1_seq2.p1, Canna_28402_c1_seq3.p1, Canna_28653_c0_seq1.p1, Canna_28653_c0_seq2.p1, Canna_28653_c0_seq3.p1, Canna_28653_c0_seq4.p1, Canna_28653_c0_seq5.p1, Canna_28653_c0_seq6.p1, Canna_28653_c0_seq7.p1, Canna_28653_c0_seq8.p1, Canna_28653_c0_seq9.p1, Canna_96107_c0_seq1.p1	Dichorisandra_101744_c0_seq1.p1, Dichorisandra_121962_c0_seq1.p1, Dichorisandra_34358_c0_seq1.p1, Dichorisandra_49322_c0_seq1.p1	Elaeis|743760683|ref|XP_010938289.1|, Elaeis|743760685|ref|XP_010938296.1|, Elaeis|743791906|ref|XP_010923553.1|	Musa_20693_c1_seq1.p1, Musa_29429_c1_seq1.p1, Musa_29593_c0_seq1.p1, Musa_29593_c1_seq1.p1, Musa_29593_c1_seq2.p1, Musa_29889_c0_seq1.p1, Musa_29889_c0_seq10.p1, Musa_29889_c0_seq11.p1, Musa_29889_c0_seq12.p1, Musa_29889_c0_seq13.p1, Musa_29889_c0_seq14.p1, Musa_29889_c0_seq15.p1, Musa_29889_c0_seq16.p1, Musa_29889_c0_seq17.p1, Musa_29889_c0_seq18.p1, Musa_29889_c0_seq19.p1, Musa_29889_c0_seq2.p1…	GSMUA_Achr10P08590_001, GSMUA_Achr4P21220_001, GSMUA_Achr9P25650_001	Orchidantha_169422_c0_seq1.p1, Orchidantha_1966_c0_seq1.p1, Orchidantha_19771_c0_seq1.p1, Orchidantha_19771_c0_seq1.p2, Orchidantha_19771_c0_seq2.p1, Orchidantha_24526_c0_seq1.p1, Orchidantha_24526_c1_seq1.p1	Phoenix_30s1073231g001, Phoenix_30s1073231g002, Phoenix_30s943301g027, Phoenix_30s943301g028	Zingiber_15788_c0_seq1.p1, Zingiber_18002_c0_seq1.p1, Zingiber_20514_c0_seq1.p1, Zingiber_28785_c1_seq1.p1, Zingiber_28785_c1_seq2.p1, Zingiber_28785_c1_seq3.p1, Zingiber_29525_c0_seq1.p1, Zingiber_31986_c0_seq1.p1, Zingiber_31986_c0_seq2.p1, Zingiber_33844_c0_seq2.p1, Zingiber_34265_c1_seq1.p1, Zingiber_34265_c1_seq2.p1, Zingiber_76740_c0_seq1.p1
OG0000059	AT1G19220.1, AT1G19850.1, AT5G20730.1, AT5G20730.2, AT5G20730.3	Calathea33875_c1_seq1.p1, Calathea33875_c1_seq2.p1, Calathea38176_c2_seq1.p2, Calathea38176_c2_seq5.p2, Calathea38354_c0_seq1.p1, Calathea39368_c0_seq136.p1, Calathea39368_c0_seq137.p1, Calathea39368_c0_seq36.p1, Calathea39368_c0_seq40.p2, Calathea39368_c0_seq44.p1, Calathea39368_c0_seq46.p1, Calathea39368_c0_seq49.p1, Calathea39368_c0_seq59.p1, Calathea39368_c0_seq60.p1, Calathea39368_c0_seq61.p…	Canna_23479_c1_seq1.p1, Canna_26217_c0_seq1.p1, Canna_26642_c1_seq1.p1, Canna_28077_c0_seq2.p1, Canna_28077_c0_seq3.p1, Canna_28077_c0_seq6.p1, Canna_28077_c0_seq7.p1, Canna_28450_c1_seq1.p2, Canna_28450_c1_seq2.p2, Canna_28450_c1_seq3.p2, Canna_28450_c1_seq4.p2	Dichorisandra_36855_c0_seq1.p1, Dichorisandra_41063_c0_seq1.p1, Dichorisandra_49507_c0_seq1.p1, Dichorisandra_49507_c0_seq2.p1, Dichorisandra_49507_c0_seq3.p1, Dichorisandra_49507_c0_seq5.p1	Elaeis|743774172|ref|XP_010917437.1|, Elaeis|743774174|ref|XP_010917438.1|, Elaeis|743804405|ref|XP_010927183.1|, Elaeis|743804409|ref|XP_010927184.1|, Elaeis|743812407|ref|XP_010929405.1|, Elaeis|743812411|ref|XP_010929406.1|, Elaeis|743830848|ref|XP_010934525.1|, Elaeis|743830855|ref|XP_010934526.1|	Musa_19161_c0_seq2.p1, Musa_25558_c0_seq1.p1, Musa_27863_c0_seq2.p1, Musa_27863_c0_seq3.p1, Musa_28372_c1_seq2.p1, Musa_29684_c0_seq7.p1, Musa_29935_c0_seq1.p1, Musa_29935_c0_seq3.p1, Musa_29935_c0_seq5.p1, Musa_29935_c0_seq6.p1, Musa_29963_c0_seq7.p1, Musa_39108_c0_seq1.p1	GSMUA_Achr1P20000_001, GSMUA_Achr1P20040_001, GSMUA_Achr3P05460_001, GSMUA_Achr3P10240_001, GSMUA_Achr5P05010_001, GSMUA_Achr6P01740_001, GSMUA_Achr6P36980_001, GSMUA_Achr8P13630_001, GSMUA_Achr8P23850_001, GSMUA_Achr9P14090_001, GSMUA_Achr9P18170_001, GSMUA_AchrUn_randomP06460_001	Orchidantha_34104_c1_seq1.p1, Orchidantha_35309_c1_seq1.p1, Orchidantha_36267_c0_seq1.p1, Orchidantha_36267_c0_seq3.p1, Orchidantha_36805_c0_seq1.p1, Orchidantha_36805_c0_seq2.p1, Orchidantha_36901_c0_seq1.p2, Orchidantha_36901_c0_seq10.p2, Orchidantha_36901_c0_seq11.p2, Orchidantha_36901_c0_seq12.p2, Orchidantha_36901_c0_seq2.p2, Orchidantha_36901_c0_seq3.p2, Orchidantha_36901_c0_seq4.p2, Orchid…	Phoenix_30s1065691g002, Phoenix_30s1185041g002, Phoenix_30s712941g004, Phoenix_30s720451g002, Phoenix_30s876481g003	Zingiber_191048_c0_seq1.p1, Zingiber_27429_c0_seq1.p1, Zingiber_31672_c0_seq1.p1, Zingiber_34272_c0_seq10.p1, Zingiber_34272_c0_seq3.p2, Zingiber_34272_c0_seq8.p1, Zingiber_82100_c0_seq1.p1
OG0000060	AT1G12040.1, AT1G62440.1, AT2G15880.1, AT2G19780.1, AT3G19020.1, AT3G22800.1, AT3G24480.1, AT4G13340.1, AT4G18670.1, AT4G28380.1, AT4G29240.1, AT4G33970.1, AT5G25550.1	Calathea1499_c0_seq1.p2, Calathea17821_c0_seq1.p1, Calathea17821_c0_seq2.p1, Calathea189070_c0_seq1.p1, Calathea32349_c0_seq1.p1, Calathea33303_c0_seq1.p1, Calathea35327_c0_seq1.p1, Calathea35327_c0_seq2.p1, Calathea35327_c0_seq3.p1, Calathea35327_c0_seq8.p1, Calathea35327_c0_seq9.p1, Calathea36305_c0_seq1.p1, Calathea36305_c0_seq2.p1, Calathea37281_c0_seq1.p1, Calathea38924_c1_seq5.p1	Canna_18964_c0_seq1.p1, Canna_18964_c0_seq2.p2, Canna_19311_c1_seq1.p1, Canna_20384_c0_seq1.p1, Canna_20384_c0_seq2.p1, Canna_22252_c0_seq1.p1, Canna_22252_c1_seq1.p1, Canna_22252_c2_seq5.p2, Canna_22252_c2_seq6.p1, Canna_22252_c2_seq7.p2, Canna_23319_c0_seq1.p1, Canna_24876_c1_seq1.p1, Canna_25641_c0_seq1.p1	Dichorisandra_169715_c0_seq1.p1, Dichorisandra_28423_c0_seq1.p1, Dichorisandra_29992_c0_seq1.p1, Dichorisandra_41163_c0_seq1.p1, Dichorisandra_41163_c0_seq2.p1, Dichorisandra_41573_c0_seq1.p1, Dichorisandra_41573_c0_seq2.p1, Dichorisandra_41573_c0_seq3.p1, Dichorisandra_45547_c0_seq2.p1, Dichorisandra_45547_c0_seq3.p1, Dichorisandra_45933_c0_seq1.p1, Dichorisandra_45933_c0_seq2.p1, Dichorisandra_…	Elaeis|743760693|ref|XP_010938335.1|, Elaeis|743768894|ref|XP_010914722.1|, Elaeis|743770143|ref|XP_010915366.1|, Elaeis|743785158|ref|XP_010921838.1|, Elaeis|743797900|ref|XP_010925096.1|, Elaeis|743799576|ref|XP_010925512.1|, Elaeis|743799648|ref|XP_010925532.1|, Elaeis|743801525|ref|XP_010926371.1|, Elaeis|743804176|ref|XP_010927122.1|, Elaeis|743821317|ref|XP_010932003.1|	Musa_10742_c0_seq1.p1, Musa_1124_c0_seq1.p1, Musa_15882_c0_seq1.p1, Musa_24961_c0_seq1.p1, Musa_24961_c0_seq2.p1, Musa_25981_c0_seq10.p1, Musa_25981_c0_seq8.p1, Musa_25981_c2_seq1.p1, Musa_27557_c0_seq1.p1, Musa_27557_c0_seq2.p1, Musa_27557_c0_seq3.p1, Musa_29382_c0_seq1.p1, Musa_29382_c0_seq2.p1, Musa_29382_c0_seq3.p1, Musa_56400_c0_seq1.p3	GSMUA_Achr10P28270_001, GSMUA_Achr11P13850_001, GSMUA_Achr2P12690_001, GSMUA_Achr3P00980_001, GSMUA_Achr3P05310_001, GSMUA_Achr3P26450_001, GSMUA_Achr5P27030_001, GSMUA_Achr6P04800_001, GSMUA_Achr6P20350_001, GSMUA_Achr7P01400_001, GSMUA_Achr7P08810_001, GSMUA_Achr7P10800_001, GSMUA_Achr8P20470_001, GSMUA_Achr8P26140_001, GSMUA_Achr9P14190_001, GSMUA_Achr9P30990_001, GSMUA_AchrUn_randomP25990_001	Orchidantha_23274_c0_seq1.p1, Orchidantha_35863_c0_seq1.p1, Orchidantha_35863_c0_seq2.p1, Orchidantha_35863_c0_seq3.p1, Orchidantha_35863_c0_seq4.p1, Orchidantha_6148_c0_seq1.p2	Phoenix_30s1147901g002, Phoenix_30s65509247g003, Phoenix_30s663981g013, Phoenix_30s717651g003, Phoenix_30s741491g002, Phoenix_30s745071g007, Phoenix_30s764431g004, Phoenix_30s954851g002, Phoenix_30s970631g006	Zingiber_143290_c0_seq1.p1, Zingiber_14688_c0_seq1.p1, Zingiber_16525_c0_seq1.p2, Zingiber_17535_c0_seq1.p2, Zingiber_18672_c0_seq1.p1, Zingiber_25521_c0_seq1.p1, Zingiber_28258_c0_seq1.p1, Zingiber_28258_c0_seq2.p1, Zingiber_28258_c0_seq3.p1, Zingiber_33354_c0_seq1.p1, Zingiber_34172_c0_seq1.p1, Zingiber_424_c0_seq1.p1, Zingiber_86000_c0_seq1.p3, Zingiber_87149_c0_seq1.p1
OG0000061	AT3G02890.1, AT4G17850.1, AT5G16680.1	Calathea37805_c0_seq1.p1, Calathea37805_c0_seq2.p1, Calathea37805_c0_seq3.p1, Calathea37805_c0_seq4.p1, Calathea37805_c0_seq5.p1, Calathea37805_c0_seq6.p1, Calathea37805_c0_seq7.p1, Calathea40280_c0_seq1.p1, Calathea40280_c0_seq1.p2, Calathea40280_c0_seq10.p1, Calathea40280_c0_seq10.p2, Calathea40280_c0_seq11.p1, Calathea40280_c0_seq11.p2, Calathea40280_c0_seq12.p1, Calathea40280_c0_seq12.p2, Cal…	Canna_12401_c0_seq1.p2, Canna_12401_c1_seq1.p1, Canna_27272_c0_seq1.p1	Dichorisandra_158996_c0_seq1.p1, Dichorisandra_178212_c0_seq1.p1, Dichorisandra_46049_c0_seq1.p1	Elaeis|743778858|ref|XP_010919891.1|, Elaeis|743778860|ref|XP_010919892.1|, Elaeis|743778862|ref|XP_010919893.1|, Elaeis|743778864|ref|XP_010919894.1|, Elaeis|743778866|ref|XP_010919895.1|, Elaeis|743827055|ref|XP_010933485.1|, Elaeis|743832537|ref|XP_010935007.1|, Elaeis|743832541|ref|XP_010935008.1|, Elaeis|743832544|ref|XP_010935009.1|, Elaeis|743855108|ref|XP_010941234.1|, Elaeis|743855110|re…	Musa_29970_c0_seq1.p1, Musa_29970_c0_seq10.p1, Musa_29970_c0_seq11.p1, Musa_29970_c0_seq12.p1, Musa_29970_c0_seq13.p1, Musa_29970_c0_seq14.p1, Musa_29970_c0_seq15.p1, Musa_29970_c0_seq16.p1, Musa_29970_c0_seq17.p1, Musa_29970_c0_seq18.p1, Musa_29970_c0_seq19.p1, Musa_29970_c0_seq2.p1, Musa_29970_c0_seq20.p1, Musa_29970_c0_seq21.p1, Musa_29970_c0_seq22.p1, Musa_29970_c0_seq23.p1, Musa_29970_c0_seq…	GSMUA_Achr3P27590_001, GSMUA_Achr4P05620_001, GSMUA_Achr9P23380_001	Orchidantha_37548_c0_seq1.p1, Orchidantha_37548_c0_seq17.p1, Orchidantha_37548_c0_seq2.p1, Orchidantha_37548_c0_seq3.p1	Phoenix_30s1041821g007, Phoenix_30s669381g001, Phoenix_30s701391g004, Phoenix_30s772201g001	Zingiber_12053_c0_seq1.p1, Zingiber_25978_c0_seq1.p1, Zingiber_27632_c0_seq1.p1, Zingiber_27632_c0_seq2.p1, Zingiber_27632_c0_seq3.p1, Zingiber_27632_c0_seq4.p1, Zingiber_29412_c0_seq1.p1, Zingiber_29412_c0_seq2.p1
OG0000062	AT1G52520.1, AT1G80010.1, AT4G19990.1	Calathea32488_c0_seq1.p1, Calathea32488_c0_seq1.p3, Calathea37205_c0_seq1.p1, Calathea37205_c0_seq2.p1, Calathea37205_c0_seq3.p1, Calathea37205_c0_seq4.p1, Calathea37454_c1_seq1.p1, Calathea37454_c1_seq2.p1, Calathea37454_c1_seq3.p1, Calathea37454_c1_seq4.p1, Calathea37454_c1_seq5.p1, Calathea37454_c1_seq6.p1, Calathea37454_c1_seq7.p1, Calathea37454_c1_seq8.p1, Calathea38364_c0_seq1.p1, Calathea3…	Canna_22866_c0_seq1.p1, Canna_22866_c0_seq2.p1, Canna_22866_c0_seq3.p1, Canna_22866_c0_seq4.p1, Canna_26426_c0_seq1.p1, Canna_26426_c0_seq2.p1, Canna_26426_c0_seq3.p1, Canna_26426_c0_seq4.p1, Canna_26850_c0_seq1.p1, Canna_26850_c0_seq2.p1, Canna_26850_c0_seq3.p1, Canna_26850_c0_seq4.p1, Canna_26850_c0_seq5.p1, Canna_26850_c0_seq6.p1, Canna_28119_c0_seq1.p1, Canna_28119_c0_seq2.p1, Canna_28119_c0_…	Dichorisandra_274392_c0_seq1.p1, Dichorisandra_38984_c0_seq1.p1, Dichorisandra_45353_c0_seq1.p1, Dichorisandra_81327_c0_seq1.p1	Elaeis|743762572|ref|XP_010908809.1|, Elaeis|743762574|ref|XP_010908817.1|, Elaeis|743762576|ref|XP_010908823.1|, Elaeis|743762578|ref|XP_010908832.1|, Elaeis|743762580|ref|XP_010908839.1|, Elaeis|743762582|ref|XP_010908846.1|, Elaeis|743765084|ref|XP_010912761.1|, Elaeis|743765086|ref|XP_010912762.1|, Elaeis|743765093|ref|XP_010912765.1|, Elaeis|743773629|ref|XP_010917164.1|, Elaeis|743773631|re…	Musa_27350_c0_seq1.p1, Musa_27350_c0_seq2.p1, Musa_27350_c0_seq3.p1, Musa_27350_c0_seq4.p1, Musa_27350_c0_seq5.p1, Musa_27350_c0_seq6.p1, Musa_29176_c0_seq1.p1, Musa_29176_c0_seq2.p1, Musa_29176_c0_seq3.p1, Musa_29188_c0_seq1.p1, Musa_29188_c0_seq2.p1, Musa_29500_c0_seq1.p1, Musa_29500_c0_seq1.p2, Musa_29500_c0_seq1.p3, Musa_29500_c0_seq2.p1, Musa_29500_c0_seq2.p2, Musa_29500_c0_seq2.p3	GSMUA_Achr10P16390_001	Orchidantha_104677_c0_seq1.p1, Orchidantha_107010_c0_seq1.p1, Orchidantha_14046_c0_seq1.p1, Orchidantha_18037_c0_seq1.p1, Orchidantha_214143_c0_seq1.p1, Orchidantha_28651_c0_seq1.p1, Orchidantha_28651_c0_seq2.p1, Orchidantha_30758_c0_seq1.p1, Orchidantha_30758_c0_seq2.p1, Orchidantha_30758_c1_seq1.p1, Orchidantha_34112_c1_seq1.p1, Orchidantha_34112_c1_seq2.p1, Orchidantha_34112_c1_seq3.p1, Orchid…	Phoenix_30s1113891g001, Phoenix_30s1150431g002, Phoenix_30s659791g002, Phoenix_30s670221g003, Phoenix_30s701651g002, Phoenix_30s722581g001, Phoenix_30s766431g001, Phoenix_30s799561g003, Phoenix_30s883821g016	Zingiber_153827_c0_seq1.p1, Zingiber_26319_c0_seq4.p1, Zingiber_27289_c1_seq1.p1, Zingiber_33511_c0_seq1.p1, Zingiber_33511_c0_seq2.p1, Zingiber_33511_c0_seq3.p1, Zingiber_33511_c0_seq4.p1, Zingiber_33511_c0_seq5.p1, Zingiber_33511_c0_seq6.p1, Zingiber_33899_c1_seq1.p1, Zingiber_33899_c1_seq2.p1, Zingiber_33899_c1_seq3.p1
OG0000063	AT1G64040.1, AT2G29400.1, AT2G39840.1, AT3G05580.1, AT3G46820.1, AT4G11240.1, AT5G27840.1, AT5G27840.2, AT5G43380.1, AT5G43380.2, AT5G43380.3, AT5G59160.1, AT5G59160.2, AT5G59160.3	Calathea23425_c0_seq2.p1, Calathea30507_c0_seq2.p1, Calathea30507_c0_seq3.p1, Calathea32578_c0_seq1.p1, Calathea33225_c1_seq1.p1, Calathea33225_c1_seq2.p1, Calathea34446_c0_seq1.p1, Calathea39571_c0_seq11.p1, Calathea39571_c0_seq12.p1, Calathea39571_c0_seq13.p1, Calathea39571_c0_seq14.p1, Calathea39571_c0_seq17.p1, Calathea39571_c0_seq18.p1, Calathea39571_c0_seq3.p1, Calathea39571_c0_seq4.p1, Cal…	Canna_13891_c1_seq1.p1, Canna_22000_c0_seq1.p1, Canna_22000_c0_seq2.p1, Canna_22250_c0_seq1.p1, Canna_23101_c0_seq1.p1, Canna_23101_c0_seq2.p1, Canna_23659_c0_seq4.p1, Canna_25746_c0_seq1.p1, Canna_25746_c0_seq10.p1, Canna_25746_c0_seq11.p1, Canna_25746_c0_seq12.p1, Canna_25746_c0_seq2.p1, Canna_25746_c0_seq3.p1, Canna_25746_c0_seq4.p1, Canna_25746_c0_seq5.p1, Canna_25746_c0_seq6.p1, Canna_25746_…	Dichorisandra_42965_c0_seq1.p1, Dichorisandra_42965_c0_seq2.p1, Dichorisandra_43904_c0_seq1.p1, Dichorisandra_43904_c0_seq2.p1, Dichorisandra_46235_c0_seq1.p1, Dichorisandra_48193_c0_seq1.p1, Dichorisandra_48193_c0_seq2.p1, Dichorisandra_48963_c0_seq1.p1, Dichorisandra_48963_c0_seq2.p1, Dichorisandra_48963_c0_seq3.p1	Elaeis|743768403|ref|XP_010914475.1|, Elaeis|743770976|ref|XP_010915775.1|, Elaeis|743770978|ref|XP_010915776.1|, Elaeis|743770980|ref|XP_010915777.1|, Elaeis|743774191|ref|XP_010917445.1|, Elaeis|743790587|ref|XP_010923207.1|, Elaeis|743796570|ref|XP_010924761.1|, Elaeis|743820016|ref|XP_010931675.1|, Elaeis|743822878|ref|XP_010932389.1|, Elaeis|743835193|ref|XP_010935744.1|, Elaeis|743835197|re…	Musa_12786_c0_seq2.p1, Musa_20804_c0_seq1.p1, Musa_21163_c1_seq1.p1, Musa_26629_c0_seq1.p1, Musa_26629_c0_seq2.p1, Musa_27742_c0_seq1.p1, Musa_27742_c0_seq2.p1, Musa_27742_c0_seq3.p1	GSMUA_Achr10P26420_001, GSMUA_Achr11P02070_001, GSMUA_Achr11P13900_001, GSMUA_Achr11P25430_001, GSMUA_Achr1P01390_001, GSMUA_Achr2P02240_001, GSMUA_Achr2P04120_001, GSMUA_Achr2P15380_001, GSMUA_Achr4P09690_001, GSMUA_Achr4P25210_001, GSMUA_Achr4P29300_001, GSMUA_Achr8P19510_001, GSMUA_Achr8P24570_001	Orchidantha_36322_c0_seq1.p1, Orchidantha_36322_c0_seq2.p1, Orchidantha_36472_c0_seq1.p1, Orchidantha_37050_c0_seq2.p1, Orchidantha_79958_c0_seq1.p1	Phoenix_30s1042241g003, Phoenix_30s1069931g001, Phoenix_30s1212481g001, Phoenix_30s673871g002, Phoenix_30s748261g003, Phoenix_30s799681g005, Phoenix_30s816451g004, Phoenix_30s838781g008, Phoenix_30s890901g011	Zingiber_14279_c0_seq1.p1, Zingiber_29924_c1_seq1.p1, Zingiber_29924_c1_seq2.p1, Zingiber_30404_c0_seq1.p1, Zingiber_33739_c0_seq1.p1
OG0000064	AT2G31010.1, AT2G31010.2, AT3G58640.1, AT3G58640.2	Calathea32782_c0_seq1.p1, Calathea32782_c0_seq2.p1, Calathea39056_c3_seq1.p1, Calathea39056_c3_seq10.p1, Calathea39056_c3_seq11.p1, Calathea39056_c3_seq12.p1, Calathea39056_c3_seq13.p1, Calathea39056_c3_seq14.p1, Calathea39056_c3_seq15.p1, Calathea39056_c3_seq16.p1, Calathea39056_c3_seq17.p1, Calathea39056_c3_seq18.p1, Calathea39056_c3_seq19.p1, Calathea39056_c3_seq2.p1, Calathea39056_c3_seq20.p1…	Canna_25525_c0_seq3.p1, Canna_27781_c0_seq1.p1, Canna_27781_c0_seq2.p1, Canna_27781_c0_seq3.p1, Canna_27781_c0_seq4.p1, Canna_27781_c0_seq5.p1, Canna_27781_c0_seq6.p1, Canna_27781_c0_seq7.p1, Canna_27781_c0_seq8.p1, Canna_27781_c0_seq9.p1	Dichorisandra_49540_c0_seq1.p1, Dichorisandra_49540_c0_seq2.p1, Dichorisandra_49540_c0_seq3.p1, Dichorisandra_49540_c0_seq4.p1, Dichorisandra_49540_c0_seq5.p1, Dichorisandra_49540_c0_seq6.p1	Elaeis|743757070|ref|XP_010920128.1|, Elaeis|743757072|ref|XP_010920134.1|, Elaeis|743757074|ref|XP_010920143.1|, Elaeis|743770450|ref|XP_010915508.1|, Elaeis|743770452|ref|XP_010915509.1|	Musa_29797_c0_seq1.p1, Musa_29797_c0_seq1.p2, Musa_29797_c0_seq10.p1, Musa_29797_c0_seq11.p1, Musa_29797_c0_seq11.p2, Musa_29797_c0_seq12.p1, Musa_29797_c0_seq13.p1, Musa_29797_c0_seq14.p1, Musa_29797_c0_seq14.p2, Musa_29797_c0_seq15.p1, Musa_29797_c0_seq16.p1, Musa_29797_c0_seq17.p1, Musa_29797_c0_seq18.p1, Musa_29797_c0_seq18.p2, Musa_29797_c0_seq19.p1, Musa_29797_c0_seq2.p1, Musa_29797_c0_seq2…	GSMUA_Achr4P08050_001, GSMUA_Achr4P15160_001, GSMUA_Achr5P09170_001, GSMUA_AchrUn_randomP15290_001	Orchidantha_27521_c0_seq1.p1, Orchidantha_27521_c0_seq2.p1, Orchidantha_36649_c0_seq1.p1, Orchidantha_36649_c0_seq2.p1	Phoenix_30s1086611g003, Phoenix_30s1151821g001	Zingiber_14236_c0_seq1.p1
OG0000065	AT1G28570.1, AT1G28570.2, AT1G28580.1, AT1G28580.2, AT1G28590.1, AT1G28600.1, AT1G28600.2, AT1G28610.1, AT1G28610.2, AT1G28640.1, AT1G28650.1, AT1G28660.1, AT1G28660.2, AT1G28670.1, AT1G31550.1, AT1G31550.2, AT2G27360.1	Calathea17623_c0_seq1.p1, Calathea17623_c0_seq2.p1, Calathea20177_c0_seq1.p1, Calathea20177_c1_seq1.p1, Calathea32232_c2_seq1.p1, Calathea35884_c0_seq1.p1, Calathea35884_c1_seq1.p1, Calathea36637_c2_seq1.p1, Calathea36637_c2_seq12.p1, Calathea36637_c2_seq2.p1, Calathea36637_c2_seq3.p1, Calathea36637_c2_seq5.p1, Calathea36637_c2_seq6.p1, Calathea36637_c2_seq7.p1, Calathea36637_c2_seq8.p1, Calathea…	Canna_10907_c1_seq1.p2, Canna_14683_c1_seq1.p1, Canna_14683_c1_seq2.p1, Canna_202377_c0_seq1.p1, Canna_21253_c0_seq1.p1, Canna_23458_c2_seq1.p1, Canna_23458_c2_seq2.p1, Canna_23458_c2_seq3.p1, Canna_23458_c2_seq4.p1, Canna_23458_c2_seq6.p1, Canna_23458_c2_seq7.p1, Canna_23458_c2_seq9.p1, Canna_24695_c0_seq1.p1, Canna_90856_c0_seq1.p1	Dichorisandra_34008_c1_seq1.p1, Dichorisandra_34537_c0_seq1.p1, Dichorisandra_35983_c0_seq1.p1, Dichorisandra_39105_c0_seq1.p1, Dichorisandra_39105_c0_seq2.p1, Dichorisandra_42096_c1_seq1.p1, Dichorisandra_42096_c1_seq1.p2, Dichorisandra_42096_c1_seq2.p1, Dichorisandra_42096_c1_seq2.p2, Dichorisandra_43401_c1_seq1.p1, Dichorisandra_44337_c0_seq2.p1, Dichorisandra_46225_c0_seq1.p1, Dichorisandra_4…	Elaeis|743755647|ref|XP_010912577.1|, Elaeis|743755649|ref|XP_010912585.1|, Elaeis|743755651|ref|XP_010912598.1|, Elaeis|743755653|ref|XP_010912608.1|, Elaeis|743755655|ref|XP_010912621.1|, Elaeis|743755657|ref|XP_010912632.1|, Elaeis|743755659|ref|XP_010912640.1|, Elaeis|743755661|ref|XP_010912648.1|, Elaeis|743755663|ref|XP_010912659.1|, Elaeis|743755665|ref|XP_010912671.1|, Elaeis|743770646|re…	Musa_13473_c0_seq1.p1, Musa_13610_c0_seq1.p1, Musa_15446_c1_seq1.p1, Musa_22085_c0_seq1.p1, Musa_29091_c1_seq11.p1, Musa_72910_c0_seq1.p1	GSMUA_Achr1P24780_001, GSMUA_Achr3P25190_001, GSMUA_Achr3P25200_001, GSMUA_Achr5P21270_001, GSMUA_Achr6P35710_001, GSMUA_Achr8P10340_001, GSMUA_Achr8P30020_001	Orchidantha_20786_c0_seq1.p1, Orchidantha_20786_c0_seq2.p1, Orchidantha_24989_c0_seq1.p1, Orchidantha_24989_c0_seq2.p1, Orchidantha_26053_c0_seq1.p1, Orchidantha_30884_c0_seq1.p1, Orchidantha_33243_c0_seq1.p1, Orchidantha_33243_c0_seq2.p1, Orchidantha_33243_c0_seq3.p1, Orchidantha_33243_c0_seq4.p1, Orchidantha_33243_c0_seq5.p1, Orchidantha_33243_c0_seq6.p1, Orchidantha_33243_c0_seq7.p1, Orchidant…	Phoenix_30s1127331g001, Phoenix_30s65509585g002, Phoenix_30s664391g002, Phoenix_30s755161g001	Zingiber_136068_c0_seq1.p1, Zingiber_19995_c0_seq1.p1, Zingiber_33882_c0_seq1.p1, Zingiber_33882_c0_seq2.p1, Zingiber_70390_c0_seq1.p1, Zingiber_95872_c0_seq1.p1
OG0000066	AT1G10000.1, AT4G29090.1, AT5G42965.1	Calathea121141_c0_seq1.p1		Dichorisandra_58589_c0_seq1.p1	Elaeis|743759338|ref|XP_010931594.1|, Elaeis|743772931|ref|XP_010916788.1|, Elaeis|743817166|ref|XP_010930846.1|, Elaeis|743824076|ref|XP_010932684.1|, Elaeis|743828074|ref|XP_010933761.1|, Elaeis|743853975|ref|XP_010940777.1|, Elaeis|743864020|ref|XP_010943927.1|, Elaeis|743891042|ref|XP_010911223.1|				Phoenix_30s1010751g004, Phoenix_30s1023641g003, Phoenix_30s1034891g001, Phoenix_30s1034981g002, Phoenix_30s1050251g003, Phoenix_30s1057911g003, Phoenix_30s1058171g005, Phoenix_30s1066871g004, Phoenix_30s1073941g004, Phoenix_30s1078511g003, Phoenix_30s1079191g001, Phoenix_30s1086731g002, Phoenix_30s1090111g006, Phoenix_30s1094971g004, Phoenix_30s1102341g003, Phoenix_30s1107441g006, Phoenix_30s1121…
OG0000067	AT2G28950.1, AT2G37640.1, AT2G39700.1, AT3G55500.1, AT5G02260.1	Calathea37883_c2_seq1.p4, Calathea37883_c2_seq10.p1, Calathea37883_c2_seq11.p2, Calathea37883_c2_seq12.p3, Calathea37883_c2_seq13.p3, Calathea37883_c2_seq14.p1, Calathea37883_c2_seq15.p1, Calathea37883_c2_seq16.p1, Calathea37883_c2_seq17.p3, Calathea37883_c2_seq18.p2, Calathea37883_c2_seq19.p2, Calathea37883_c2_seq2.p1, Calathea37883_c2_seq20.p1, Calathea37883_c2_seq21.p3, Calathea37883_c2_seq22.…	Canna_19124_c0_seq1.p1, Canna_23024_c0_seq1.p1, Canna_23024_c0_seq10.p2, Canna_23024_c0_seq11.p1, Canna_23024_c0_seq12.p1, Canna_23024_c0_seq13.p1, Canna_23024_c0_seq14.p1, Canna_23024_c0_seq17.p1, Canna_23024_c0_seq18.p3, Canna_23024_c0_seq2.p1, Canna_23024_c0_seq5.p1, Canna_23024_c0_seq6.p1	Dichorisandra_39806_c1_seq1.p1, Dichorisandra_40517_c0_seq2.p1, Dichorisandra_43995_c0_seq1.p1, Dichorisandra_43995_c0_seq2.p1, Dichorisandra_45578_c0_seq1.p1, Dichorisandra_45578_c0_seq2.p1, Dichorisandra_45578_c0_seq3.p1, Dichorisandra_47211_c1_seq3.p1	Elaeis|743780684|ref|XP_010920576.1|, Elaeis|743786997|ref|XP_010922313.1|, Elaeis|743818623|ref|XP_010931278.1|, Elaeis|743841740|ref|XP_010937609.1|	Musa_26077_c0_seq11.p2, Musa_26077_c0_seq13.p1, Musa_29893_c0_seq1.p1, Musa_29893_c0_seq10.p2, Musa_29893_c0_seq11.p2, Musa_29893_c0_seq13.p1, Musa_29893_c0_seq14.p1, Musa_29893_c0_seq15.p2, Musa_29893_c0_seq16.p1, Musa_29893_c0_seq18.p1, Musa_29893_c0_seq2.p1, Musa_29893_c0_seq23.p1, Musa_29893_c0_seq3.p2, Musa_29893_c0_seq4.p1, Musa_29893_c0_seq5.p1, Musa_29893_c0_seq6.p1, Musa_29893_c0_seq7.p3…	GSMUA_Achr10P22630_001, GSMUA_Achr10P26620_001, GSMUA_Achr2P16370_001, GSMUA_Achr4P21540_001, GSMUA_Achr7P10570_001, GSMUA_Achr7P15100_001, GSMUA_Achr9P28320_001, GSMUA_AchrUn_randomP24350_001	Orchidantha_128870_c0_seq1.p1, Orchidantha_28415_c1_seq2.p1, Orchidantha_35984_c0_seq4.p2, Orchidantha_35984_c0_seq7.p2, Orchidantha_35984_c0_seq8.p1	Phoenix_30s1050411g005, Phoenix_30s1129221g002, Phoenix_30s945381g001	Zingiber_25647_c0_seq2.p1, Zingiber_34075_c0_seq1.p1, Zingiber_34075_c0_seq10.p1, Zingiber_34075_c0_seq11.p1, Zingiber_34075_c0_seq12.p1, Zingiber_34075_c0_seq13.p1, Zingiber_34075_c0_seq14.p1, Zingiber_34075_c0_seq15.p1, Zingiber_34075_c0_seq16.p1, Zingiber_34075_c0_seq19.p1, Zingiber_34075_c0_seq2.p1, Zingiber_34075_c0_seq20.p1, Zingiber_34075_c0_seq21.p1, Zingiber_34075_c0_seq22.p1, Zingiber_3…
OG0000068	AT2G01050.1, AT2G07760.1		Canna_10837_c0_seq1.p1, Canna_10903_c0_seq1.p1, Canna_10957_c0_seq1.p1, Canna_109686_c0_seq1.p1, Canna_115937_c0_seq1.p1, Canna_116774_c0_seq1.p1, Canna_11870_c0_seq1.p2, Canna_11870_c0_seq2.p1, Canna_122337_c0_seq1.p1, Canna_12588_c0_seq1.p1, Canna_12762_c0_seq3.p1, Canna_12839_c0_seq1.p1, Canna_14043_c0_seq1.p1, Canna_14043_c0_seq10.p1, Canna_14043_c0_seq2.p1, Canna_14043_c0_seq3.p1, Canna_1404…	Dichorisandra_140039_c0_seq1.p1, Dichorisandra_19088_c0_seq1.p2, Dichorisandra_19497_c1_seq1.p1, Dichorisandra_24505_c0_seq1.p1, Dichorisandra_36885_c0_seq1.p1, Dichorisandra_49093_c0_seq1.p1, Dichorisandra_49093_c0_seq2.p1, Dichorisandra_49093_c0_seq4.p1, Dichorisandra_62168_c0_seq1.p1, Dichorisandra_62168_c0_seq2.p1	Elaeis|743759128|ref|XP_010930483.1|, Elaeis|743768787|ref|XP_010914670.1|, Elaeis|743768789|ref|XP_010914671.1|, Elaeis|743772829|ref|XP_010916729.1|, Elaeis|743774895|ref|XP_010917814.1|, Elaeis|743810791|ref|XP_010928992.1|, Elaeis|743819387|ref|XP_010931508.1|, Elaeis|743838857|ref|XP_010936828.1|, Elaeis|743840723|ref|XP_010937343.1|, Elaeis|743861765|ref|XP_010943369.1|, Elaeis|743867832|re…	Musa_27296_c0_seq2.p1, Musa_66724_c0_seq1.p1		Orchidantha_111571_c0_seq1.p1, Orchidantha_84969_c0_seq1.p1	Phoenix_30s1004791g001, Phoenix_30s1032381g001, Phoenix_30s1044541g005, Phoenix_30s1051101g008, Phoenix_30s1067941g001, Phoenix_30s1084991g001, Phoenix_30s1088361g001, Phoenix_30s1098441g001, Phoenix_30s1109021g001, Phoenix_30s1127951g001, Phoenix_30s1140781g002, Phoenix_30s1148721g001, Phoenix_30s1178641g001, Phoenix_30s1187601g003, Phoenix_30s1200411g001, Phoenix_30s65509169g001, Phoenix_30s655…	Zingiber_102674_c0_seq1.p1, Zingiber_122575_c0_seq1.p1, Zingiber_21293_c1_seq1.p1, Zingiber_216886_c0_seq1.p1, Zingiber_26167_c0_seq1.p1
OG0000069	AT3G04450.1, AT3G04450.2, AT4G28610.1, AT5G29000.1, AT5G29000.2, AT5G29000.3, AT5G29000.4	Calathea32552_c0_seq1.p1, Calathea36912_c1_seq1.p1, Calathea36912_c1_seq10.p1, Calathea36912_c1_seq11.p1, Calathea36912_c1_seq12.p1, Calathea36912_c1_seq13.p1, Calathea36912_c1_seq14.p1, Calathea36912_c1_seq15.p1, Calathea36912_c1_seq2.p1, Calathea36912_c1_seq3.p1, Calathea36912_c1_seq4.p1, Calathea36912_c1_seq5.p1, Calathea36912_c1_seq6.p1, Calathea36912_c1_seq7.p1, Calathea36912_c1_seq8.p1, Cal…	Canna_14292_c1_seq1.p1, Canna_23971_c1_seq1.p1, Canna_23971_c1_seq2.p1, Canna_23971_c1_seq3.p1, Canna_23971_c1_seq4.p1, Canna_23971_c1_seq5.p1, Canna_24830_c0_seq1.p1	Dichorisandra_49161_c0_seq1.p1, Dichorisandra_49161_c0_seq10.p1, Dichorisandra_49161_c0_seq11.p1, Dichorisandra_49161_c0_seq12.p1, Dichorisandra_49161_c0_seq13.p1, Dichorisandra_49161_c0_seq14.p1, Dichorisandra_49161_c0_seq15.p1, Dichorisandra_49161_c0_seq16.p1, Dichorisandra_49161_c0_seq17.p1, Dichorisandra_49161_c0_seq18.p1, Dichorisandra_49161_c0_seq19.p1, Dichorisandra_49161_c0_seq2.p1, Dicho…	Elaeis|743779660|ref|XP_010920302.1|, Elaeis|743779662|ref|XP_010920303.1|, Elaeis|743829801|ref|XP_010934244.1|, Elaeis|743829805|ref|XP_010934245.1|, Elaeis|743836200|ref|XP_010936023.1|, Elaeis|743836204|ref|XP_010936024.1|, Elaeis|743836208|ref|XP_010936025.1|	Musa_28188_c0_seq1.p1, Musa_28188_c0_seq12.p1, Musa_28188_c0_seq13.p1, Musa_28188_c0_seq2.p1, Musa_28188_c0_seq3.p1, Musa_28188_c0_seq4.p1, Musa_28188_c0_seq5.p1, Musa_28188_c0_seq6.p1, Musa_28188_c0_seq7.p1, Musa_28188_c0_seq8.p1, Musa_28188_c0_seq9.p1	GSMUA_Achr11P02560_001, GSMUA_Achr2P10180_001, GSMUA_Achr4P30200_001, GSMUA_Achr5P12960_001, GSMUA_Achr8P12580_001	Orchidantha_17414_c0_seq1.p1, Orchidantha_25047_c0_seq3.p1, Orchidantha_25047_c0_seq4.p1, Orchidantha_37105_c0_seq1.p1, Orchidantha_37105_c0_seq10.p1, Orchidantha_37105_c0_seq11.p1, Orchidantha_37105_c0_seq12.p1, Orchidantha_37105_c0_seq13.p1, Orchidantha_37105_c0_seq16.p1, Orchidantha_37105_c0_seq2.p1, Orchidantha_37105_c0_seq3.p1, Orchidantha_37105_c0_seq4.p1, Orchidantha_37105_c0_seq5.p1, Orch…	Phoenix_30s681141g002, Phoenix_30s728141g003, Phoenix_30s803301g004	Zingiber_26331_c0_seq1.p1, Zingiber_26331_c0_seq2.p1, Zingiber_26583_c0_seq1.p1, Zingiber_31703_c0_seq1.p1, Zingiber_31703_c0_seq2.p1
OG0000070								Orchidantha_124903_c0_seq1.p1, Orchidantha_152931_c0_seq1.p1, Orchidantha_22633_c0_seq1.p1, Orchidantha_22799_c0_seq1.p1, Orchidantha_35766_c0_seq1.p1, Orchidantha_35766_c0_seq2.p1, Orchidantha_35766_c0_seq3.p1, Orchidantha_35766_c0_seq4.p1	Phoenix_30s1000111g001, Phoenix_30s1002501g001, Phoenix_30s1006141g001, Phoenix_30s1008351g001, Phoenix_30s1010621g001, Phoenix_30s1014611g001, Phoenix_30s1031421g002, Phoenix_30s1032791g001, Phoenix_30s1036591g001, Phoenix_30s1039801g004, Phoenix_30s1046791g001, Phoenix_30s1051101g006, Phoenix_30s1060881g001, Phoenix_30s1064321g001, Phoenix_30s1067861g001, Phoenix_30s1074871g001, Phoenix_30s1075…	Zingiber_102182_c0_seq1.p1, Zingiber_106063_c0_seq1.p1, Zingiber_107143_c0_seq1.p1, Zingiber_110529_c0_seq1.p1, Zingiber_11245_c0_seq1.p2, Zingiber_12155_c0_seq1.p1, Zingiber_132738_c0_seq1.p1, Zingiber_136799_c0_seq1.p1, Zingiber_13879_c0_seq1.p1, Zingiber_1413_c0_seq1.p1, Zingiber_142173_c0_seq1.p1, Zingiber_16680_c0_seq1.p1, Zingiber_17000_c0_seq1.p1, Zingiber_19216_c0_seq1.p1, Zingiber_28151_…
OG0000071	AT1G04680.1, AT1G11920.1, AT1G14420.1, AT1G30350.1, AT1G67750.1, AT2G02720.1, AT3G01270.1, AT3G07010.1, AT3G24230.1, AT3G24670.1, AT3G27400.1, AT3G54920.1, AT4G13210.1, AT4G13210.2, AT4G13710.1, AT4G13710.2, AT4G22080.1, AT4G22090.1, AT4G24780.1, AT4G24780.2, AT5G04310.1, AT5G15110.1, AT5G48900.1, AT5G55720.1, AT5G63180.1	Calathea27550_c2_seq1.p1, Calathea37757_c2_seq1.p1, Calathea37757_c2_seq1.p3, Calathea37757_c2_seq10.p1, Calathea37757_c2_seq11.p1, Calathea37757_c2_seq12.p1, Calathea37757_c2_seq12.p3, Calathea37757_c2_seq13.p1, Calathea37757_c2_seq14.p1, Calathea37757_c2_seq15.p1, Calathea37757_c2_seq16.p1, Calathea37757_c2_seq17.p1, Calathea37757_c2_seq18.p1, Calathea37757_c2_seq19.p1, Calathea37757_c2_seq2.p1…	Canna_10234_c0_seq1.p2, Canna_11858_c0_seq1.p1, Canna_14440_c0_seq1.p1, Canna_25515_c3_seq1.p1, Canna_26317_c0_seq1.p1, Canna_26317_c0_seq2.p1, Canna_26317_c0_seq3.p1, Canna_26317_c0_seq4.p1, Canna_26317_c0_seq5.p1, Canna_26317_c0_seq6.p1	Dichorisandra_116218_c0_seq1.p1, Dichorisandra_30584_c0_seq1.p1, Dichorisandra_32556_c0_seq1.p2, Dichorisandra_32556_c1_seq1.p2, Dichorisandra_35530_c0_seq1.p1, Dichorisandra_35530_c0_seq2.p1, Dichorisandra_36250_c0_seq1.p1, Dichorisandra_36250_c0_seq2.p1, Dichorisandra_37654_c0_seq1.p1, Dichorisandra_42854_c0_seq1.p1, Dichorisandra_43663_c0_seq2.p1, Dichorisandra_43663_c0_seq3.p1, Dichorisandra_…	Elaeis|743769639|ref|XP_010915114.1|, Elaeis|743776962|ref|XP_010918895.1|, Elaeis|743776964|ref|XP_010918897.1|, Elaeis|743798991|ref|XP_010925369.1|, Elaeis|743814202|ref|XP_010929962.1|, Elaeis|743826045|ref|XP_010933171.1|, Elaeis|743826049|ref|XP_010933172.1|, Elaeis|743834982|ref|XP_010935685.1|, Elaeis|743834984|ref|XP_010935686.1|, Elaeis|743853399|ref|XP_010940647.1|	Musa_11905_c0_seq1.p1, Musa_23875_c1_seq1.p2, Musa_29241_c0_seq1.p1, Musa_29241_c0_seq2.p1, Musa_29241_c0_seq4.p2, Musa_29241_c0_seq6.p2, Musa_72342_c0_seq1.p2	GSMUA_Achr10P21080_001, GSMUA_Achr10P28220_001, GSMUA_Achr11P02300_001, GSMUA_Achr11P21910_001, GSMUA_Achr2P16830_001, GSMUA_Achr3P00290_001, GSMUA_Achr4P26690_001, GSMUA_Achr5P15620_001, GSMUA_Achr6P00830_001, GSMUA_Achr6P28260_001, GSMUA_Achr7P04580_001, GSMUA_Achr7P08840_001, GSMUA_Achr8P12860_001, GSMUA_AchrUn_randomP04250_001	Orchidantha_24894_c0_seq1.p1, Orchidantha_30694_c0_seq1.p1	Phoenix_30s732661g001, Phoenix_30s770171g005, Phoenix_30s984311g002, Phoenix_30s989791g008	Zingiber_124531_c0_seq1.p1, Zingiber_21654_c0_seq1.p2, Zingiber_30005_c0_seq1.p1, Zingiber_30005_c0_seq2.p2, Zingiber_33375_c1_seq1.p1, Zingiber_33375_c1_seq2.p1, Zingiber_67846_c0_seq1.p1
OG0000072	AT1G22490.1, AT1G72210.1, AT3G61950.1, AT3G61950.2, AT5G46690.1	Calathea2152_c0_seq1.p1, Calathea27570_c0_seq1.p1, Calathea27570_c0_seq2.p1, Calathea27570_c0_seq3.p1, Calathea27570_c0_seq4.p1, Calathea31895_c0_seq1.p2, Calathea31895_c1_seq2.p2, Calathea31895_c1_seq3.p1, Calathea31895_c1_seq4.p1, Calathea33608_c0_seq1.p1, Calathea33608_c0_seq2.p1, Calathea33939_c1_seq1.p1, Calathea33939_c1_seq2.p1, Calathea34038_c0_seq1.p1, Calathea34038_c0_seq2.p1, Calathea38…	Canna_12523_c0_seq1.p1, Canna_15230_c0_seq1.p1, Canna_17464_c0_seq1.p1, Canna_19819_c0_seq1.p1, Canna_20402_c1_seq2.p1, Canna_20402_c1_seq5.p1, Canna_20402_c1_seq6.p1, Canna_20402_c2_seq1.p1, Canna_21597_c0_seq1.p1, Canna_21597_c0_seq2.p1, Canna_21597_c0_seq3.p1, Canna_24254_c0_seq1.p1, Canna_24254_c0_seq2.p1, Canna_24254_c0_seq3.p1, Canna_24254_c0_seq4.p1, Canna_24254_c0_seq5.p1, Canna_24254_c0_…	Dichorisandra_37475_c0_seq1.p1, Dichorisandra_42315_c0_seq1.p1, Dichorisandra_42315_c0_seq2.p1, Dichorisandra_42315_c0_seq3.p1, Dichorisandra_42855_c0_seq1.p1, Dichorisandra_43244_c0_seq1.p1, Dichorisandra_43244_c0_seq3.p1, Dichorisandra_43244_c0_seq4.p1, Dichorisandra_47300_c0_seq1.p1, Dichorisandra_47300_c0_seq2.p1, Dichorisandra_47300_c0_seq3.p1, Dichorisandra_47300_c0_seq4.p1, Dichorisandra_4…	Elaeis|743772773|ref|XP_010916699.1|, Elaeis|743778949|ref|XP_010919940.1|, Elaeis|743801381|ref|XP_010926342.1|, Elaeis|743829313|ref|XP_010934113.1|, Elaeis|743849784|ref|XP_010939706.1|, Elaeis|743859203|ref|XP_010942629.1|	Musa_18618_c0_seq1.p2, Musa_18618_c1_seq1.p1, Musa_18618_c1_seq2.p1, Musa_20451_c0_seq1.p1, Musa_21263_c0_seq1.p1, Musa_21263_c0_seq2.p1, Musa_21263_c0_seq3.p1, Musa_2323_c0_seq1.p1, Musa_24802_c0_seq1.p1, Musa_25658_c0_seq1.p1, Musa_25658_c0_seq2.p1, Musa_25658_c0_seq3.p1, Musa_25658_c0_seq4.p1, Musa_25658_c0_seq5.p1, Musa_25658_c0_seq6.p1, Musa_25658_c0_seq7.p1, Musa_55478_c0_seq1.p3	GSMUA_Achr10P19180_001, GSMUA_Achr10P30300_001, GSMUA_Achr11P00350_001, GSMUA_Achr11P23340_001, GSMUA_Achr2P22310_001, GSMUA_Achr3P06660_001, GSMUA_Achr5P05450_001, GSMUA_Achr5P17900_001, GSMUA_Achr6P02150_001, GSMUA_Achr6P10290_001, GSMUA_Achr7P12790_001, GSMUA_Achr8P17650_001, GSMUA_Achr9P15000_001	Orchidantha_2750_c0_seq1.p1, Orchidantha_63738_c0_seq1.p1, Orchidantha_88784_c0_seq1.p1, Orchidantha_94196_c0_seq1.p1	Phoenix_30s1166341g001, Phoenix_30s664641g001, Phoenix_30s751961g001, Phoenix_30s793551g001, Phoenix_30s919471g001, Phoenix_30s959551g002	Zingiber_136818_c0_seq1.p1, Zingiber_14224_c0_seq1.p1, Zingiber_147639_c0_seq1.p3, Zingiber_33119_c0_seq1.p1, Zingiber_33119_c0_seq2.p1, Zingiber_33119_c0_seq3.p1, Zingiber_33119_c0_seq4.p1, Zingiber_33119_c0_seq5.p1, Zingiber_33119_c0_seq6.p1, Zingiber_33119_c0_seq7.p1, Zingiber_33119_c0_seq8.p1
OG0000073	AT1G53910.1, AT1G53910.2, AT1G53910.3, AT3G14230.1, AT3G14230.2, AT3G14230.3	Calathea25293_c0_seq1.p1, Calathea29139_c1_seq1.p2, Calathea29139_c2_seq1.p1, Calathea29139_c2_seq2.p1, Calathea29139_c2_seq3.p1, Calathea29717_c1_seq1.p1, Calathea34821_c0_seq1.p1, Calathea34821_c0_seq2.p1, Calathea34821_c0_seq3.p1, Calathea36292_c1_seq1.p1, Calathea38657_c0_seq1.p1, Calathea38657_c0_seq2.p1	Canna_15404_c0_seq1.p1, Canna_17946_c0_seq1.p1, Canna_17946_c0_seq2.p1, Canna_17946_c0_seq3.p1, Canna_17946_c1_seq1.p1, Canna_17946_c1_seq2.p1, Canna_17946_c1_seq3.p1, Canna_23260_c0_seq1.p1, Canna_24748_c0_seq1.p1, Canna_26654_c0_seq1.p1, Canna_26654_c0_seq2.p1, Canna_28021_c0_seq1.p1, Canna_28021_c0_seq2.p1, Canna_28021_c0_seq3.p1, Canna_28021_c0_seq5.p1, Canna_42431_c0_seq1.p1	Dichorisandra_38625_c1_seq1.p1, Dichorisandra_38625_c1_seq2.p1, Dichorisandra_44037_c0_seq1.p1, Dichorisandra_47086_c0_seq1.p1, Dichorisandra_47086_c0_seq2.p1, Dichorisandra_47086_c0_seq3.p1, Dichorisandra_47086_c0_seq4.p1, Dichorisandra_48275_c2_seq1.p1, Dichorisandra_50643_c0_seq1.p1	Elaeis|743774075|ref|XP_010917392.1|, Elaeis|743822718|ref|XP_010932347.1|, Elaeis|743840468|ref|XP_010937273.1|, Elaeis|743840472|ref|XP_010937274.1|, Elaeis|743850321|ref|XP_010939857.1|, Elaeis|743850325|ref|XP_010939858.1|	Musa_18056_c0_seq1.p1, Musa_18517_c0_seq1.p1, Musa_21197_c3_seq1.p1, Musa_22259_c0_seq1.p1, Musa_22259_c0_seq2.p1, Musa_25115_c1_seq1.p1, Musa_26536_c0_seq1.p1, Musa_26536_c0_seq2.p1, Musa_28761_c0_seq1.p1, Musa_28761_c0_seq10.p1, Musa_28761_c0_seq11.p1, Musa_28761_c0_seq12.p1, Musa_28761_c0_seq13.p1, Musa_28761_c0_seq14.p1, Musa_28761_c0_seq15.p1, Musa_28761_c0_seq16.p1, Musa_28761_c0_seq17.p1, …	GSMUA_Achr10P18670_001, GSMUA_Achr10P31090_001, GSMUA_Achr2P07300_001, GSMUA_Achr2P21900_001, GSMUA_Achr3P05800_001, GSMUA_Achr3P10140_001, GSMUA_Achr5P24060_001, GSMUA_Achr6P10870_001, GSMUA_Achr7P19800_001, GSMUA_Achr8P23730_001, GSMUA_AchrUn_randomP19380_001	Orchidantha_15986_c0_seq1.p1, Orchidantha_24172_c0_seq1.p1, Orchidantha_34889_c0_seq2.p1, Orchidantha_35114_c0_seq1.p1, Orchidantha_35114_c0_seq3.p2, Orchidantha_35224_c0_seq1.p1, Orchidantha_35224_c0_seq2.p1, Orchidantha_36994_c0_seq1.p1, Orchidantha_36994_c0_seq2.p1, Orchidantha_36994_c0_seq3.p1, Orchidantha_36994_c0_seq4.p1, Orchidantha_36994_c0_seq5.p2, Orchidantha_36994_c0_seq6.p1, Orchidant…	Phoenix_30s1111671g005, Phoenix_30s846061g001, Phoenix_30s861471g001, Phoenix_30s934551g004, Phoenix_30s934551g005	Zingiber_12465_c0_seq1.p1, Zingiber_12465_c0_seq2.p1, Zingiber_20202_c0_seq1.p1, Zingiber_20202_c0_seq2.p1, Zingiber_29889_c1_seq1.p1, Zingiber_32100_c0_seq1.p1, Zingiber_32100_c0_seq2.p1, Zingiber_32100_c0_seq3.p1, Zingiber_32100_c0_seq4.p1, Zingiber_32100_c0_seq5.p1, Zingiber_32100_c0_seq6.p1, Zingiber_59892_c0_seq1.p1
OG0000074	AT3G05630.1, AT3G16785.1	Calathea40253_c0_seq1.p1, Calathea40253_c0_seq10.p1, Calathea40253_c0_seq11.p1, Calathea40253_c0_seq12.p1, Calathea40253_c0_seq13.p2, Calathea40253_c0_seq14.p1, Calathea40253_c0_seq15.p1, Calathea40253_c0_seq16.p1, Calathea40253_c0_seq17.p2, Calathea40253_c0_seq18.p1, Calathea40253_c0_seq19.p1, Calathea40253_c0_seq19.p2, Calathea40253_c0_seq2.p1, Calathea40253_c0_seq20.p1, Calathea40253_c0_seq21.…	Canna_110441_c0_seq1.p1, Canna_1650_c0_seq1.p1, Canna_19946_c0_seq1.p1, Canna_19946_c0_seq2.p1, Canna_21086_c0_seq1.p1, Canna_21086_c0_seq1.p2, Canna_21086_c0_seq2.p1, Canna_21086_c0_seq3.p1, Canna_21086_c0_seq4.p1, Canna_21086_c0_seq5.p1, Canna_85097_c0_seq1.p1	Dichorisandra_238824_c0_seq1.p1, Dichorisandra_28226_c0_seq1.p1, Dichorisandra_34367_c0_seq1.p1, Dichorisandra_44699_c0_seq1.p1, Dichorisandra_44699_c0_seq2.p1, Dichorisandra_44699_c0_seq3.p1, Dichorisandra_97609_c0_seq1.p1	Elaeis|743784200|ref|XP_010921600.1|, Elaeis|743784204|ref|XP_010921601.1|, Elaeis|743845072|ref|XP_010938491.1|, Elaeis|743893375|ref|XP_010911791.1|	Musa_141137_c0_seq1.p1, Musa_205951_c0_seq2.p1, Musa_5000_c0_seq1.p1, Musa_5260_c0_seq1.p1, Musa_576_c0_seq1.p1, Musa_8383_c0_seq1.p1, Musa_99941_c0_seq1.p1	GSMUA_Achr11P05380_001, GSMUA_Achr2P00270_001, GSMUA_Achr2P00290_001, GSMUA_Achr9P16530_001	Orchidantha_19834_c0_seq1.p1, Orchidantha_36632_c0_seq1.p1, Orchidantha_36632_c0_seq1.p2, Orchidantha_36632_c0_seq2.p1, Orchidantha_36632_c0_seq2.p2, Orchidantha_36632_c0_seq3.p1, Orchidantha_36632_c0_seq4.p1, Orchidantha_36632_c0_seq5.p1, Orchidantha_36632_c0_seq6.p1, Orchidantha_36632_c0_seq7.p1, Orchidantha_36632_c0_seq8.p1, Orchidantha_36632_c0_seq9.p1, Orchidantha_4510_c0_seq1.p1, Orchidanth…	Phoenix_30s1034331g003, Phoenix_30s1034331g004, Phoenix_30s6550968g001	Zingiber_113416_c0_seq1.p1, Zingiber_135930_c0_seq1.p1, Zingiber_138884_c0_seq1.p1, Zingiber_175338_c0_seq1.p1, Zingiber_238419_c0_seq1.p1, Zingiber_94629_c0_seq1.p1
OG0000075	AT1G49720.2, AT2G36270.1, AT2G41070.1, AT2G41070.2, AT2G41070.3, AT3G19290.1, AT3G19290.2, AT3G19290.3, AT3G44460.1, AT3G56850.1, AT4G34000.1, AT4G34000.2, AT4G34000.3, AT5G42910.1	Calathea31858_c0_seq1.p1, Calathea31858_c0_seq2.p1, Calathea31858_c0_seq3.p1, Calathea35665_c0_seq1.p1, Calathea35665_c0_seq2.p1, Calathea35665_c0_seq3.p1, Calathea35665_c0_seq4.p1, Calathea38568_c0_seq1.p1, Calathea38568_c0_seq2.p1, Calathea38568_c0_seq3.p1, Calathea38568_c0_seq4.p1	Canna_14595_c0_seq1.p1, Canna_14595_c0_seq6.p1, Canna_21316_c0_seq1.p1, Canna_21316_c0_seq1.p2, Canna_21316_c0_seq3.p1, Canna_21316_c0_seq4.p1, Canna_21316_c0_seq4.p2, Canna_26843_c0_seq3.p2, Canna_26843_c0_seq6.p2, Canna_26843_c0_seq7.p1	Dichorisandra_32904_c0_seq1.p2, Dichorisandra_48985_c0_seq1.p1, Dichorisandra_48985_c0_seq10.p1, Dichorisandra_48985_c0_seq11.p1, Dichorisandra_48985_c0_seq12.p1, Dichorisandra_48985_c0_seq13.p1, Dichorisandra_48985_c0_seq14.p1, Dichorisandra_48985_c0_seq15.p1, Dichorisandra_48985_c0_seq16.p1, Dichorisandra_48985_c0_seq17.p1, Dichorisandra_48985_c0_seq18.p1, Dichorisandra_48985_c0_seq19.p1, Dicho…	Elaeis|743763767|ref|XP_010912083.1|, Elaeis|743763769|ref|XP_010912084.1|, Elaeis|743773537|ref|XP_010917116.1|, Elaeis|743789580|ref|XP_010922938.1|, Elaeis|743789584|ref|XP_010922939.1|, Elaeis|743802098|ref|XP_010926520.1|, Elaeis|743819335|ref|XP_010931491.1|, Elaeis|743839501|ref|XP_010937021.1|, Elaeis|743876439|ref|XP_010907582.1|, Elaeis|743876441|ref|XP_010907583.1|, Elaeis|743876443|re…	Musa_1567_c0_seq1.p1, Musa_16156_c0_seq1.p1, Musa_27205_c0_seq1.p1, Musa_27205_c0_seq2.p1, Musa_27205_c0_seq3.p1, Musa_27205_c0_seq4.p1, Musa_27205_c0_seq5.p1, Musa_27205_c0_seq6.p1, Musa_27205_c0_seq7.p1, Musa_27205_c0_seq8.p1, Musa_27205_c0_seq9.p1, Musa_27289_c0_seq1.p1, Musa_27289_c0_seq2.p1, Musa_27289_c0_seq3.p1, Musa_27289_c0_seq4.p1, Musa_95194_c0_seq1.p2, Musa_98146_c0_seq1.p1	GSMUA_Achr10P00420_001, GSMUA_Achr10P01600_001, GSMUA_Achr11P15610_001, GSMUA_Achr2P07520_001, GSMUA_Achr3P22710_001, GSMUA_Achr6P15970_001, GSMUA_Achr8P07740_001, GSMUA_Achr8P21560_001, GSMUA_AchrUn_randomP12190_001	Orchidantha_107424_c0_seq1.p1, Orchidantha_21896_c0_seq1.p1	Phoenix_30s1060541g002, Phoenix_30s1118521g002, Phoenix_30s1145071g002, Phoenix_30s1152681g003, Phoenix_30s1182881g002, Phoenix_30s711201g001, Phoenix_30s731461g003, Phoenix_30s864611g004	Zingiber_27454_c1_seq1.p1, Zingiber_30812_c0_seq1.p1, Zingiber_32075_c0_seq1.p1, Zingiber_32075_c0_seq2.p1, Zingiber_32075_c0_seq3.p1, Zingiber_704_c0_seq1.p1
OG0000076	AT2G28970.1	Calathea21175_c0_seq2.p1, Calathea25556_c0_seq1.p1, Calathea38607_c1_seq1.p1, Calathea38607_c1_seq2.p1, Calathea38607_c1_seq3.p1, Calathea38830_c0_seq1.p1, Calathea38830_c0_seq10.p1, Calathea38830_c0_seq11.p1, Calathea38830_c0_seq12.p1, Calathea38830_c0_seq13.p1, Calathea38830_c0_seq14.p1, Calathea38830_c0_seq15.p1, Calathea38830_c0_seq16.p1, Calathea38830_c0_seq17.p1, Calathea38830_c0_seq18.p1, …	Canna_13045_c1_seq1.p1, Canna_13319_c0_seq1.p1, Canna_14141_c0_seq1.p1, Canna_15381_c2_seq1.p1, Canna_15905_c1_seq1.p1, Canna_15905_c1_seq2.p1, Canna_16089_c0_seq1.p1, Canna_23866_c0_seq1.p1, Canna_23866_c0_seq10.p1, Canna_23866_c0_seq11.p1, Canna_23866_c0_seq12.p1, Canna_23866_c0_seq13.p1, Canna_23866_c0_seq14.p1, Canna_23866_c0_seq15.p2, Canna_23866_c0_seq16.p1, Canna_23866_c0_seq17.p2, Canna_2…	Dichorisandra_1328_c0_seq1.p1, Dichorisandra_31730_c0_seq1.p1, Dichorisandra_36110_c0_seq1.p1, Dichorisandra_41561_c0_seq1.p1, Dichorisandra_46763_c0_seq1.p1, Dichorisandra_47886_c0_seq1.p1, Dichorisandra_952_c0_seq1.p1	Elaeis|743799668|ref|XP_010925539.1|, Elaeis|743890445|ref|XP_010911083.1|	Musa_112535_c0_seq1.p1, Musa_14434_c0_seq1.p1, Musa_17098_c0_seq1.p1, Musa_24980_c0_seq1.p1, Musa_82942_c0_seq1.p1, Musa_99794_c0_seq1.p1	GSMUA_Achr4P15390_001, GSMUA_Achr6P26480_001, GSMUA_Achr7P25050_001, GSMUA_Achr9P05980_001, GSMUA_AchrUn_randomP26490_001, GSMUA_AchrUn_randomP28420_001	Orchidantha_21882_c0_seq1.p1, Orchidantha_21882_c0_seq2.p1, Orchidantha_21882_c0_seq3.p1, Orchidantha_21882_c0_seq4.p1, Orchidantha_22519_c0_seq1.p1, Orchidantha_23862_c0_seq1.p1, Orchidantha_25714_c0_seq1.p1, Orchidantha_25714_c0_seq2.p1, Orchidantha_631_c0_seq1.p1	Phoenix_30s691101g001	Zingiber_30421_c0_seq1.p1, Zingiber_32577_c0_seq1.p1, Zingiber_34178_c0_seq2.p1, Zingiber_34178_c0_seq3.p1, Zingiber_84954_c0_seq1.p1
OG0000077	AT3G07700.1, AT3G07700.2, AT3G07700.3	Calathea40006_c0_seq44.p1, Calathea40006_c0_seq44.p2, Calathea40006_c0_seq45.p1, Calathea40006_c0_seq45.p2, Calathea40006_c0_seq45.p4, Calathea40006_c0_seq46.p1, Calathea40006_c0_seq46.p2, Calathea40006_c0_seq47.p1, Calathea40006_c0_seq47.p2, Calathea40006_c0_seq48.p1, Calathea40006_c0_seq48.p2, Calathea40006_c0_seq48.p4, Calathea40006_c0_seq49.p1, Calathea40006_c0_seq49.p2, Calathea40006_c0_seq5…	Canna_25243_c1_seq10.p1, Canna_26686_c1_seq1.p1, Canna_26686_c1_seq1.p2, Canna_26686_c1_seq10.p1, Canna_26686_c1_seq2.p1, Canna_26686_c1_seq3.p1, Canna_26686_c1_seq3.p2, Canna_26686_c1_seq4.p1, Canna_26686_c1_seq5.p1, Canna_26686_c1_seq6.p1, Canna_26686_c1_seq8.p2	Dichorisandra_34660_c0_seq1.p1, Dichorisandra_34660_c0_seq2.p1, Dichorisandra_42783_c0_seq1.p1, Dichorisandra_42783_c0_seq4.p1, Dichorisandra_47590_c0_seq1.p1, Dichorisandra_47590_c0_seq2.p1, Dichorisandra_47590_c0_seq3.p1, Dichorisandra_47590_c0_seq4.p1, Dichorisandra_47590_c0_seq5.p1, Dichorisandra_47590_c0_seq6.p1	Elaeis|743811006|ref|XP_010929058.1|, Elaeis|743811008|ref|XP_010929059.1|, Elaeis|743811012|ref|XP_010929060.1|, Elaeis|743811016|ref|XP_010929061.1|, Elaeis|743859340|ref|XP_010942704.1|	Musa_112440_c0_seq1.p1, Musa_130028_c0_seq1.p1, Musa_1541_c0_seq1.p1, Musa_1569_c0_seq1.p1	GSMUA_Achr1P09510_001, GSMUA_Achr4P09260_001	Orchidantha_109834_c0_seq1.p1, Orchidantha_210_c0_seq1.p1, Orchidantha_22127_c0_seq1.p1, Orchidantha_29290_c0_seq1.p1, Orchidantha_29290_c0_seq2.p1, Orchidantha_29290_c0_seq3.p1, Orchidantha_29290_c0_seq4.p1, Orchidantha_29290_c0_seq5.p1	Phoenix_30s669211g001, Phoenix_30s669211g003, Phoenix_30s777061g002	Zingiber_121476_c0_seq1.p1, Zingiber_158344_c0_seq1.p1
OG0000078	AT3G43790.1, AT3G43790.2, AT3G43790.3, AT5G13740.1, AT5G13750.1, AT5G13750.2, AT5G13750.3	Calathea32958_c0_seq5.p1, Calathea32958_c0_seq6.p1, Calathea32958_c0_seq7.p1, Calathea32958_c0_seq8.p1, Calathea37682_c0_seq1.p2, Calathea37682_c0_seq10.p1, Calathea37682_c0_seq11.p2, Calathea37682_c0_seq12.p1, Calathea37682_c0_seq13.p1, Calathea37682_c0_seq14.p1, Calathea37682_c0_seq15.p1, Calathea37682_c0_seq17.p1, Calathea37682_c0_seq2.p1, Calathea37682_c0_seq24.p1, Calathea37682_c0_seq27.p1, …	Canna_23193_c1_seq1.p1, Canna_23193_c1_seq2.p1, Canna_27007_c1_seq1.p1, Canna_27007_c1_seq2.p1, Canna_27007_c1_seq2.p2	Dichorisandra_43481_c0_seq1.p1, Dichorisandra_43481_c0_seq2.p1, Dichorisandra_49350_c0_seq1.p1, Dichorisandra_49350_c0_seq2.p1, Dichorisandra_49350_c0_seq3.p1, Dichorisandra_49350_c0_seq4.p1, Dichorisandra_49350_c0_seq5.p1, Dichorisandra_49350_c0_seq6.p1, Dichorisandra_49350_c0_seq7.p1, Dichorisandra_49685_c0_seq1.p1, Dichorisandra_49685_c0_seq2.p1	Elaeis|743786153|ref|XP_010922099.1|, Elaeis|743786157|ref|XP_010922100.1|, Elaeis|743884065|ref|XP_010909581.1|, Elaeis|743884071|ref|XP_010909583.1|, Elaeis|743884077|ref|XP_010909584.1|, Elaeis|743884081|ref|XP_010909585.1|, Elaeis|743884085|ref|XP_010909586.1|, Elaeis|743884089|ref|XP_010909587.1|, Elaeis|743884093|ref|XP_010909588.1|, Elaeis|743884097|ref|XP_010909589.1|, Elaeis|743884103|re…	Musa_20417_c0_seq1.p1, Musa_20417_c0_seq2.p1, Musa_21071_c0_seq1.p1, Musa_21071_c0_seq2.p1, Musa_28198_c0_seq1.p1, Musa_28198_c0_seq3.p1, Musa_6701_c0_seq1.p1	GSMUA_Achr11P10360_001, GSMUA_Achr11P13630_001, GSMUA_Achr6P08500_001, GSMUA_Achr7P21470_001, GSMUA_Achr8P21610_001, GSMUA_Achr8P21650_001	Orchidantha_19323_c0_seq1.p1, Orchidantha_34914_c0_seq3.p1, Orchidantha_34914_c0_seq4.p1, Orchidantha_34914_c0_seq5.p1, Orchidantha_34914_c0_seq6.p1, Orchidantha_34914_c0_seq7.p1, Orchidantha_34914_c0_seq8.p1	Phoenix_30s772661g001	Zingiber_17830_c0_seq1.p1, Zingiber_199645_c0_seq1.p1
OG0000079	AT5G28770.1, AT5G28770.2, AT5G28770.3	Calathea17644_c0_seq1.p1, Calathea17644_c0_seq2.p1, Calathea17766_c0_seq1.p1, Calathea17766_c0_seq1.p2, Calathea17766_c0_seq2.p1, Calathea33224_c0_seq10.p2, Calathea33224_c0_seq11.p1, Calathea33224_c0_seq3.p3, Calathea33224_c0_seq7.p2, Calathea33224_c0_seq9.p2, Calathea33705_c1_seq1.p1, Calathea33705_c1_seq10.p2, Calathea33705_c1_seq11.p2, Calathea33705_c1_seq12.p2, Calathea33705_c1_seq2.p2, Cala…	Canna_11516_c0_seq1.p1, Canna_14309_c0_seq1.p1, Canna_17447_c1_seq1.p1, Canna_23814_c1_seq1.p1, Canna_23814_c1_seq10.p1, Canna_23814_c1_seq10.p2, Canna_23814_c1_seq11.p1, Canna_23814_c1_seq12.p1, Canna_23814_c1_seq2.p1, Canna_23814_c1_seq3.p1, Canna_23814_c1_seq4.p1, Canna_23814_c1_seq5.p1, Canna_23814_c1_seq5.p2, Canna_23814_c1_seq6.p1, Canna_23814_c1_seq6.p2, Canna_23814_c1_seq7.p1, Canna_23814…	Dichorisandra_41571_c0_seq1.p1, Dichorisandra_44124_c0_seq1.p1, Dichorisandra_44124_c0_seq1.p3, Dichorisandra_44124_c0_seq2.p1, Dichorisandra_48335_c1_seq1.p1, Dichorisandra_48335_c1_seq2.p1, Dichorisandra_48335_c1_seq3.p2	Elaeis|743760267|ref|XP_010936039.1|, Elaeis|743760269|ref|XP_010936048.1|, Elaeis|743760272|ref|XP_010936060.1|, Elaeis|743791645|ref|XP_010923489.1|	Musa_22963_c0_seq1.p1, Musa_22963_c0_seq2.p1, Musa_22963_c1_seq1.p2, Musa_6383_c0_seq1.p1	GSMUA_Achr10P08650_001, GSMUA_Achr10P08670_001, GSMUA_Achr2P12610_001, GSMUA_Achr4P28530_001, GSMUA_Achr7P07650_001	Orchidantha_28124_c1_seq2.p1, Orchidantha_29448_c0_seq1.p1, Orchidantha_29448_c1_seq1.p2, Orchidantha_35925_c0_seq1.p1, Orchidantha_35925_c0_seq1.p2, Orchidantha_35925_c0_seq10.p1, Orchidantha_35925_c0_seq11.p1, Orchidantha_35925_c0_seq11.p2, Orchidantha_35925_c0_seq12.p1, Orchidantha_35925_c0_seq13.p1, Orchidantha_35925_c0_seq13.p2, Orchidantha_35925_c0_seq14.p1, Orchidantha_35925_c0_seq15.p1, O…	Phoenix_30s1007391g001, Phoenix_30s943301g001	Zingiber_155118_c0_seq1.p1, Zingiber_16626_c0_seq1.p1, Zingiber_18830_c0_seq1.p1, Zingiber_22182_c0_seq1.p1, Zingiber_29979_c0_seq1.p1, Zingiber_29979_c0_seq2.p1, Zingiber_30821_c0_seq1.p1, Zingiber_30821_c0_seq1.p2, Zingiber_96643_c0_seq1.p1
OG0000080	AT5G04885.1, AT5G20940.1, AT5G20950.1, AT5G20950.2	Calathea18563_c0_seq1.p1, Calathea21095_c1_seq1.p1, Calathea29643_c0_seq1.p1, Calathea30075_c0_seq1.p1, Calathea30075_c0_seq2.p1, Calathea30454_c0_seq1.p1, Calathea35186_c0_seq1.p1, Calathea35186_c0_seq2.p1, Calathea37599_c0_seq1.p1, Calathea37599_c0_seq10.p1, Calathea37599_c0_seq12.p1, Calathea37599_c0_seq13.p1, Calathea37599_c0_seq14.p1, Calathea37599_c0_seq15.p1, Calathea37599_c0_seq15.p2, Cal…	Canna_16116_c0_seq1.p1, Canna_16116_c1_seq1.p1, Canna_25738_c0_seq1.p1, Canna_25738_c0_seq2.p1, Canna_25738_c0_seq3.p1, Canna_25738_c0_seq4.p1, Canna_27178_c0_seq1.p1, Canna_27827_c0_seq1.p1, Canna_27827_c0_seq2.p1, Canna_28543_c0_seq1.p1, Canna_28543_c0_seq10.p1, Canna_28543_c0_seq11.p1, Canna_28543_c0_seq12.p1, Canna_28543_c0_seq13.p1, Canna_28543_c0_seq14.p1, Canna_28543_c0_seq15.p1, Canna_285…	Dichorisandra_164292_c0_seq1.p1, Dichorisandra_201249_c0_seq1.p1, Dichorisandra_33552_c0_seq1.p1, Dichorisandra_39608_c0_seq1.p1, Dichorisandra_46061_c2_seq1.p1, Dichorisandra_46061_c2_seq2.p1, Dichorisandra_47189_c0_seq1.p1, Dichorisandra_91484_c0_seq1.p1	Elaeis|743774994|ref|XP_010917869.1|, Elaeis|743774996|ref|XP_010917870.1|, Elaeis|743774998|ref|XP_010917871.1|, Elaeis|743775000|ref|XP_010917872.1|, Elaeis|743775002|ref|XP_010917874.1|, Elaeis|743775004|ref|XP_010917875.1|, Elaeis|743775006|ref|XP_010917876.1|, Elaeis|743775008|ref|XP_010917877.1|, Elaeis|743846014|ref|XP_010938725.1|, Elaeis|743877929|ref|XP_010908052.1|, Elaeis|743877931|re…	Musa_11337_c0_seq1.p1, Musa_26048_c0_seq1.p1, Musa_28338_c4_seq1.p1, Musa_28338_c4_seq2.p1, Musa_28338_c4_seq3.p1, Musa_28338_c4_seq4.p1, Musa_28338_c4_seq5.p1, Musa_28338_c4_seq6.p1, Musa_28338_c4_seq7.p1, Musa_28338_c4_seq9.p1	GSMUA_Achr3P30850_001, GSMUA_Achr4P07510_001, GSMUA_Achr4P07520_001, GSMUA_Achr4P14740_001, GSMUA_Achr5P08790_001, GSMUA_Achr8P04650_001, GSMUA_Achr8P04660_001, GSMUA_Achr9P10450_001, GSMUA_Achr9P25860_001, GSMUA_Achr9P25870_001	Orchidantha_11457_c0_seq1.p1, Orchidantha_26571_c0_seq1.p1, Orchidantha_29609_c0_seq1.p1, Orchidantha_29609_c0_seq2.p1	Phoenix_30s1070841g005, Phoenix_30s1070841g007, Phoenix_30s1070841g008, Phoenix_30s1083721g001, Phoenix_30s1131561g001, Phoenix_30s65509582g002, Phoenix_30s791311g001	Zingiber_11786_c0_seq1.p1, Zingiber_12301_c0_seq1.p1, Zingiber_133948_c0_seq1.p1, Zingiber_30239_c0_seq1.p1, Zingiber_32362_c0_seq1.p1, Zingiber_32362_c0_seq2.p1, Zingiber_32362_c1_seq1.p1, Zingiber_33181_c0_seq1.p1, Zingiber_33191_c0_seq1.p1, Zingiber_33191_c0_seq2.p1
OG0000081		Calathea24748_c0_seq1.p3, Calathea24748_c0_seq2.p2, Calathea36814_c0_seq2.p2, Calathea36926_c0_seq1.p2, Calathea36926_c0_seq2.p2, Calathea38827_c0_seq1.p2, Calathea38827_c0_seq10.p2, Calathea38827_c0_seq11.p1, Calathea38827_c0_seq12.p2, Calathea38827_c0_seq13.p1, Calathea38827_c0_seq14.p1, Calathea38827_c0_seq15.p1, Calathea38827_c0_seq16.p1, Calathea38827_c0_seq17.p1, Calathea38827_c0_seq18.p1, …	Canna_12422_c0_seq1.p1, Canna_16212_c0_seq1.p1, Canna_23375_c0_seq1.p1, Canna_27345_c0_seq1.p4, Canna_27345_c0_seq2.p3, Canna_28630_c0_seq11.p1, Canna_28630_c0_seq13.p1, Canna_28630_c0_seq16.p1, Canna_28630_c0_seq18.p1, Canna_28630_c0_seq19.p1, Canna_28630_c0_seq21.p1, Canna_28630_c0_seq22.p1, Canna_8930_c0_seq1.p1, Canna_95084_c0_seq1.p2	Dichorisandra_19234_c0_seq1.p1, Dichorisandra_29314_c0_seq1.p1, Dichorisandra_30028_c0_seq1.p1, Dichorisandra_34053_c0_seq1.p1, Dichorisandra_41131_c0_seq1.p1, Dichorisandra_46721_c0_seq2.p1, Dichorisandra_47942_c0_seq2.p1, Dichorisandra_49643_c1_seq3.p2, Dichorisandra_49665_c1_seq3.p1, Dichorisandra_49665_c1_seq4.p1, Dichorisandra_5309_c0_seq1.p1, Dichorisandra_5309_c0_seq2.p1, Dichorisandra_708…	Elaeis|743763118|ref|XP_010911323.1|, Elaeis|743763122|ref|XP_010911337.1|, Elaeis|743763124|ref|XP_010911347.1|, Elaeis|743763339|ref|XP_010911848.1|, Elaeis|743784353|ref|XP_010921640.1|, Elaeis|743814100|ref|XP_010929928.1|, Elaeis|743891359|ref|XP_010911290.1|, Elaeis|743892110|ref|XP_010911474.1|, Elaeis|743892872|ref|XP_010911660.1|	Musa_11382_c0_seq1.p1, Musa_12978_c0_seq1.p1, Musa_165618_c0_seq1.p1, Musa_22656_c0_seq1.p3, Musa_27227_c0_seq1.p3, Musa_27227_c0_seq2.p1	GSMUA_Achr1P26940_001, GSMUA_Achr3P12520_001, GSMUA_Achr3P22060_001, GSMUA_Achr6P03550_001, GSMUA_Achr6P30740_001, GSMUA_Achr8P32610_001, GSMUA_AchrUn_randomP17060_001	Orchidantha_155040_c0_seq1.p1, Orchidantha_20165_c0_seq1.p1, Orchidantha_25835_c0_seq1.p1, Orchidantha_25835_c0_seq2.p1, Orchidantha_33650_c0_seq1.p1, Orchidantha_36690_c0_seq1.p2, Orchidantha_36690_c0_seq3.p2, Orchidantha_37573_c1_seq1.p1, Orchidantha_37573_c1_seq2.p1, Orchidantha_75181_c0_seq1.p1	Phoenix_30s1020091g002, Phoenix_30s1027451g001, Phoenix_30s1103961g001, Phoenix_30s1159841g001, Phoenix_30s1198261g001, Phoenix_30s701931g002, Phoenix_30s806031g003, Phoenix_30s992951g001, Phoenix_30s992951g002	Zingiber_13906_c0_seq1.p1, Zingiber_152941_c0_seq1.p2, Zingiber_181774_c0_seq1.p1, Zingiber_31436_c0_seq1.p1, Zingiber_31992_c0_seq1.p1, Zingiber_32746_c0_seq1.p1, Zingiber_81264_c0_seq1.p1, Zingiber_952_c0_seq1.p2
OG0000082	AT1G15750.1, AT1G15750.2, AT1G15750.3, AT1G15750.4, AT1G80490.1, AT1G80490.2, AT3G15880.1, AT3G15880.2, AT3G15880.3, AT3G16830.1, AT5G27030.1, AT5G27030.2	Calathea38174_c1_seq1.p1, Calathea38174_c1_seq2.p1, Calathea38174_c1_seq3.p1, Calathea38174_c1_seq4.p1, Calathea38174_c1_seq5.p1, Calathea38174_c1_seq6.p1, Calathea38174_c1_seq7.p1, Calathea38774_c2_seq1.p1, Calathea38774_c2_seq2.p1, Calathea38774_c2_seq3.p1, Calathea38774_c2_seq4.p1, Calathea39854_c8_seq6.p1	Canna_27984_c0_seq1.p2, Canna_27984_c0_seq2.p2, Canna_27984_c0_seq3.p2, Canna_27984_c0_seq4.p1, Canna_28411_c0_seq1.p1, Canna_28411_c0_seq3.p1	Dichorisandra_46530_c0_seq1.p1, Dichorisandra_46530_c0_seq2.p1, Dichorisandra_48858_c0_seq2.p1, Dichorisandra_49650_c0_seq1.p1, Dichorisandra_49650_c0_seq2.p1	Elaeis|743779194|ref|XP_010920062.1|, Elaeis|743784155|ref|XP_010921588.1|, Elaeis|743784157|ref|XP_010921589.1|, Elaeis|743805097|ref|XP_010927352.1|, Elaeis|743808218|ref|XP_010928279.1|, Elaeis|743808222|ref|XP_010928280.1|, Elaeis|743808416|ref|XP_010928335.1|, Elaeis|743808420|ref|XP_010928336.1|, Elaeis|743808424|ref|XP_010928337.1|, Elaeis|743808428|ref|XP_010928338.1|, Elaeis|743808431|re…	Musa_29794_c0_seq1.p1, Musa_29995_c0_seq1.p1, Musa_29995_c0_seq10.p1, Musa_29995_c0_seq11.p1, Musa_29995_c0_seq13.p1, Musa_29995_c0_seq2.p1, Musa_29995_c0_seq3.p1, Musa_29995_c0_seq5.p1, Musa_29995_c0_seq6.p1, Musa_29995_c0_seq7.p1, Musa_29995_c0_seq8.p1, Musa_6389_c1_seq1.p1	GSMUA_Achr11P05370_001, GSMUA_Achr1P10830_001, GSMUA_Achr1P15450_001, GSMUA_Achr2P00320_001, GSMUA_Achr4P04560_001, GSMUA_Achr4P05650_001, GSMUA_Achr4P09920_001, GSMUA_Achr4P11600_001, GSMUA_Achr4P12340_001, GSMUA_Achr6P22950_001, GSMUA_Achr6P36440_001, GSMUA_AchrUn_randomP07780_001	Orchidantha_37087_c0_seq1.p1, Orchidantha_37087_c0_seq2.p1, Orchidantha_37229_c0_seq1.p1, Orchidantha_37229_c0_seq10.p1, Orchidantha_37229_c0_seq11.p1, Orchidantha_37229_c0_seq12.p1, Orchidantha_37229_c0_seq13.p1, Orchidantha_37229_c0_seq14.p1, Orchidantha_37229_c0_seq15.p1, Orchidantha_37229_c0_seq2.p1, Orchidantha_37229_c0_seq3.p1, Orchidantha_37229_c0_seq4.p1, Orchidantha_37229_c0_seq5.p1, Orc…	Phoenix_30s1086731g001, Phoenix_30s1146311g002, Phoenix_30s1157071g006, Phoenix_30s1164071g003, Phoenix_30s654481g004, Phoenix_30s682631g002, Phoenix_30s700461g002, Phoenix_30s702051g001, Phoenix_30s771891g006, Phoenix_30s992011g001	Zingiber_34442_c0_seq1.p1, Zingiber_34442_c0_seq2.p1, Zingiber_34442_c0_seq3.p1, Zingiber_34601_c0_seq1.p1, Zingiber_34601_c0_seq10.p1, Zingiber_34601_c0_seq2.p1, Zingiber_34601_c0_seq3.p1, Zingiber_34601_c0_seq4.p1, Zingiber_34601_c0_seq5.p1, Zingiber_34601_c0_seq6.p1, Zingiber_34601_c0_seq7.p1, Zingiber_34601_c0_seq8.p1
OG0000083	AT2G36080.1, AT2G36080.2, AT2G46870.1, AT3G11580.2, AT3G61970.1, AT5G06250.1, AT5G06250.2	Calathea40122_c2_seq1.p1, Calathea40122_c2_seq2.p2, Calathea40122_c3_seq1.p1, Calathea40122_c3_seq17.p1, Calathea40122_c3_seq2.p1, Calathea40122_c3_seq21.p1, Calathea40122_c3_seq23.p1, Calathea40122_c3_seq24.p1, Calathea40122_c3_seq26.p1, Calathea40122_c3_seq27.p1, Calathea40122_c3_seq3.p1, Calathea40122_c3_seq30.p1, Calathea40122_c3_seq31.p1, Calathea40122_c3_seq32.p1, Calathea40122_c3_seq34.p1,…	Canna_13_c0_seq1.p1, Canna_14376_c0_seq2.p1, Canna_24436_c1_seq1.p1, Canna_24436_c2_seq2.p1, Canna_24436_c2_seq5.p2, Canna_24436_c2_seq6.p3, Canna_26885_c0_seq1.p1, Canna_26885_c0_seq10.p1, Canna_26885_c0_seq11.p1, Canna_26885_c0_seq15.p1, Canna_26885_c0_seq2.p1, Canna_26885_c0_seq3.p1, Canna_26885_c0_seq4.p1, Canna_26885_c0_seq5.p1, Canna_26885_c0_seq7.p1, Canna_26885_c0_seq8.p1, Canna_26885_c0_…	Dichorisandra_203503_c0_seq1.p1, Dichorisandra_228976_c0_seq1.p1, Dichorisandra_39651_c0_seq1.p1, Dichorisandra_39651_c0_seq2.p1, Dichorisandra_39651_c0_seq3.p1, Dichorisandra_41908_c0_seq1.p1, Dichorisandra_47910_c2_seq1.p1, Dichorisandra_47910_c2_seq2.p1, Dichorisandra_47910_c2_seq3.p1, Dichorisandra_9710_c0_seq1.p1	Elaeis|743764263|ref|XP_010912337.1|, Elaeis|743764265|ref|XP_010912338.1|, Elaeis|743777203|ref|XP_010919023.1|, Elaeis|743777205|ref|XP_010919024.1|, Elaeis|743818002|ref|XP_010931095.1|, Elaeis|743818006|ref|XP_010931097.1|, Elaeis|743829010|ref|XP_010934031.1|, Elaeis|743832182|ref|XP_010934908.1|, Elaeis|743855000|ref|XP_010941178.1|	Musa_136063_c0_seq1.p1, Musa_14264_c0_seq2.p1, Musa_14907_c0_seq1.p1, Musa_149395_c0_seq1.p1, Musa_28338_c3_seq1.p1, Musa_28338_c3_seq2.p2, Musa_29717_c2_seq1.p1, Musa_5896_c1_seq1.p1, Musa_73385_c0_seq1.p1, Musa_73595_c0_seq1.p1, Musa_74994_c0_seq1.p1, Musa_80476_c0_seq1.p1, Musa_8334_c0_seq1.p1, Musa_92263_c0_seq1.p1	GSMUA_Achr1P03600_001, GSMUA_Achr3P19210_001, GSMUA_Achr4P12210_001, GSMUA_Achr4P24970_001, GSMUA_Achr4P26430_001, GSMUA_Achr4P30170_001, GSMUA_Achr5P10220_001, GSMUA_Achr5P20340_001, GSMUA_Achr6P13140_001, GSMUA_Achr6P35600_001, GSMUA_Achr7P04630_001, GSMUA_Achr9P02600_001, GSMUA_Achr9P18780_001, GSMUA_AchrUn_randomP04070_001	Orchidantha_136775_c0_seq1.p1, Orchidantha_28798_c0_seq1.p1, Orchidantha_35908_c2_seq1.p1, Orchidantha_35908_c2_seq10.p1, Orchidantha_35908_c2_seq11.p1, Orchidantha_35908_c2_seq14.p1, Orchidantha_35908_c2_seq2.p1, Orchidantha_35908_c2_seq3.p1, Orchidantha_35908_c2_seq4.p1, Orchidantha_35908_c2_seq5.p1, Orchidantha_35908_c2_seq6.p1, Orchidantha_35908_c2_seq7.p1, Orchidantha_35908_c2_seq8.p1	Phoenix_30s1014021g004, Phoenix_30s739461g003, Phoenix_30s751561g002, Phoenix_30s810761g002, Phoenix_30s951951g001, Phoenix_30s974151g010	Zingiber_101380_c0_seq1.p1, Zingiber_14765_c0_seq1.p1, Zingiber_17812_c0_seq1.p2, Zingiber_232653_c0_seq1.p1, Zingiber_26962_c0_seq1.p1
OG0000084	AT2G33620.1, AT2G33620.2, AT2G33620.3, AT2G33620.4, AT3G04590.1, AT3G04590.2, AT5G46640.1	Calathea26271_c0_seq1.p1, Calathea26271_c0_seq2.p1, Calathea31048_c0_seq1.p1, Calathea31048_c0_seq2.p1, Calathea31048_c0_seq3.p1, Calathea31048_c0_seq4.p1, Calathea34119_c2_seq1.p1, Calathea34119_c2_seq2.p1, Calathea34119_c2_seq3.p1, Calathea35501_c3_seq2.p1, Calathea35705_c0_seq1.p1, Calathea35705_c1_seq1.p1, Calathea35705_c1_seq2.p1, Calathea35705_c1_seq3.p1, Calathea35705_c1_seq4.p1, Calathea3…	Canna_15962_c0_seq1.p1, Canna_15962_c1_seq1.p1, Canna_19724_c0_seq1.p1, Canna_20486_c0_seq1.p1, Canna_20486_c0_seq2.p1, Canna_22110_c0_seq1.p1, Canna_22110_c0_seq2.p1, Canna_22110_c0_seq3.p1, Canna_23770_c0_seq1.p1, Canna_23770_c0_seq2.p1, Canna_23770_c0_seq3.p1, Canna_23770_c0_seq4.p1, Canna_25828_c0_seq1.p1, Canna_25828_c0_seq2.p1, Canna_25828_c0_seq3.p1	Dichorisandra_36569_c1_seq1.p1, Dichorisandra_46267_c0_seq1.p1, Dichorisandra_46267_c0_seq2.p1, Dichorisandra_46267_c0_seq3.p1, Dichorisandra_46267_c0_seq3.p2, Dichorisandra_48270_c0_seq1.p1, Dichorisandra_48270_c0_seq2.p1, Dichorisandra_48270_c0_seq3.p1, Dichorisandra_48270_c0_seq4.p1, Dichorisandra_48270_c0_seq5.p1, Dichorisandra_48270_c0_seq6.p1	Elaeis|743778918|ref|XP_010919924.1|, Elaeis|743804942|ref|XP_010927314.1|, Elaeis|743804961|ref|XP_010927318.1|, Elaeis|743821657|ref|XP_010932094.1|, Elaeis|743821661|ref|XP_010932095.1|, Elaeis|743821667|ref|XP_010932096.1|, Elaeis|743821673|ref|XP_010932097.1|, Elaeis|743821677|ref|XP_010932098.1|, Elaeis|743821703|ref|XP_010932105.1|, Elaeis|743827087|ref|XP_010933494.1|, Elaeis|743827090|re…	Musa_19414_c0_seq1.p1, Musa_22677_c0_seq1.p1, Musa_22677_c0_seq2.p1, Musa_26502_c0_seq1.p1, Musa_26502_c0_seq2.p1, Musa_26502_c0_seq3.p1, Musa_26502_c0_seq4.p1, Musa_26502_c0_seq5.p1, Musa_28423_c0_seq1.p1, Musa_28423_c0_seq13.p1, Musa_28423_c0_seq15.p1, Musa_28423_c0_seq16.p1, Musa_28423_c0_seq17.p1, Musa_28423_c0_seq19.p1, Musa_28423_c0_seq2.p1, Musa_28423_c0_seq20.p1, Musa_28423_c0_seq3.p1, Mu…	GSMUA_Achr2P09840_001, GSMUA_Achr3P03710_001, GSMUA_Achr4P27240_001, GSMUA_Achr5P03370_001, GSMUA_Achr5P03380_001, GSMUA_Achr5P23820_001, GSMUA_Achr6P03420_001, GSMUA_Achr7P20540_001, GSMUA_Achr9P12360_001	Orchidantha_30935_c0_seq1.p1, Orchidantha_33104_c0_seq1.p1, Orchidantha_33461_c0_seq1.p1, Orchidantha_33461_c0_seq2.p1, Orchidantha_34236_c0_seq1.p1, Orchidantha_34236_c0_seq2.p1, Orchidantha_34236_c0_seq3.p1	Phoenix_30s1009901g002, Phoenix_30s663881g002, Phoenix_30s663881g005, Phoenix_30s775431g005	Zingiber_21841_c0_seq1.p1, Zingiber_26999_c0_seq1.p2, Zingiber_29575_c0_seq1.p1, Zingiber_31003_c0_seq1.p1, Zingiber_31003_c0_seq2.p1, Zingiber_31003_c0_seq3.p1, Zingiber_33997_c0_seq1.p1, Zingiber_33997_c0_seq2.p1, Zingiber_33997_c0_seq3.p1, Zingiber_33997_c0_seq4.p1
OG0000085	AT1G18890.1, AT1G74740.1, AT2G41860.1, AT2G41860.2, AT3G51850.1, AT3G57530.1, AT5G12480.1, AT5G12480.2, AT5G19450.1, AT5G19450.2	Calathea25469_c0_seq1.p1, Calathea30033_c1_seq1.p1, Calathea39202_c1_seq1.p1, Calathea39202_c1_seq10.p1, Calathea39202_c1_seq11.p1, Calathea39202_c1_seq13.p1, Calathea39202_c1_seq2.p1, Calathea39202_c1_seq3.p1, Calathea39202_c1_seq4.p1, Calathea39202_c1_seq5.p1, Calathea39202_c1_seq6.p1, Calathea39202_c1_seq7.p1, Calathea39202_c1_seq8.p1, Calathea39202_c1_seq9.p1	Canna_17148_c1_seq1.p1, Canna_21529_c0_seq1.p1, Canna_21529_c0_seq2.p1, Canna_23900_c0_seq5.p1, Canna_27598_c0_seq1.p1, Canna_28100_c0_seq1.p1, Canna_28100_c0_seq2.p1, Canna_28100_c0_seq3.p1, Canna_28100_c0_seq4.p1, Canna_28100_c0_seq5.p1	Dichorisandra_42888_c1_seq1.p1, Dichorisandra_46389_c0_seq1.p1, Dichorisandra_46389_c0_seq2.p1, Dichorisandra_46389_c0_seq3.p1, Dichorisandra_46389_c0_seq4.p1, Dichorisandra_46895_c0_seq1.p1, Dichorisandra_46895_c0_seq2.p1, Dichorisandra_46895_c0_seq5.p1, Dichorisandra_48421_c0_seq1.p1, Dichorisandra_66303_c0_seq1.p1	Elaeis|743763830|ref|XP_010912114.1|, Elaeis|743788024|ref|XP_010922561.1|, Elaeis|743790980|ref|XP_010923302.1|, Elaeis|743791450|ref|XP_010923436.1|, Elaeis|743791454|ref|XP_010923437.1|, Elaeis|743791458|ref|XP_010923438.1|, Elaeis|743814958|ref|XP_010930196.1|, Elaeis|743814960|ref|XP_010930197.1|, Elaeis|743817769|ref|XP_010931028.1|, Elaeis|743875740|ref|XP_010907403.1|	Musa_18026_c0_seq1.p1, Musa_22176_c0_seq1.p1, Musa_28576_c1_seq1.p1, Musa_28576_c1_seq10.p1, Musa_28576_c1_seq11.p1, Musa_28576_c1_seq12.p1, Musa_28576_c1_seq13.p1, Musa_28576_c1_seq14.p1, Musa_28576_c1_seq15.p1, Musa_28576_c1_seq16.p1, Musa_28576_c1_seq17.p1, Musa_28576_c1_seq2.p1, Musa_28576_c1_seq3.p1, Musa_28576_c1_seq4.p1, Musa_28576_c1_seq5.p1, Musa_28576_c1_seq6.p1, Musa_28576_c1_seq7.p1, …	GSMUA_Achr2P07790_001, GSMUA_Achr2P17730_001, GSMUA_Achr3P19300_001, GSMUA_Achr3P29750_001, GSMUA_Achr4P06930_001, GSMUA_Achr4P13880_001, GSMUA_Achr4P18940_001, GSMUA_Achr5P29340_001, GSMUA_Achr8P02740_001, GSMUA_Achr8P31440_001, GSMUA_AchrUn_randomP06780_001, GSMUA_AchrUn_randomP15670_001	Orchidantha_15028_c0_seq1.p1, Orchidantha_35718_c0_seq1.p1, Orchidantha_35718_c0_seq10.p1, Orchidantha_35718_c0_seq11.p1, Orchidantha_35718_c0_seq12.p1, Orchidantha_35718_c0_seq14.p1, Orchidantha_35718_c0_seq2.p1, Orchidantha_35718_c0_seq3.p1, Orchidantha_35718_c0_seq4.p1, Orchidantha_35718_c0_seq5.p1, Orchidantha_35718_c0_seq6.p1, Orchidantha_35718_c0_seq7.p1	Phoenix_30s65509127g003, Phoenix_30s737851g001, Phoenix_30s787781g001, Phoenix_30s809691g001, Phoenix_30s811741g001, Phoenix_30s876841g002	Zingiber_31188_c0_seq1.p1, Zingiber_31188_c0_seq2.p1, Zingiber_31188_c0_seq3.p1, Zingiber_31188_c0_seq4.p1, Zingiber_31188_c0_seq6.p1, Zingiber_33930_c0_seq1.p1, Zingiber_33930_c0_seq2.p1, Zingiber_33930_c0_seq3.p1, Zingiber_33930_c0_seq4.p1, Zingiber_33930_c0_seq6.p1, Zingiber_33930_c0_seq7.p1, Zingiber_33930_c0_seq9.p1
OG0000086	AT2G43240.1, AT2G43240.2, AT3G59360.1, AT3G59360.2	Calathea33293_c0_seq1.p1, Calathea33293_c0_seq3.p1, Calathea37404_c0_seq1.p1, Calathea37404_c0_seq1.p2, Calathea37404_c0_seq10.p1, Calathea37404_c0_seq12.p1, Calathea37404_c0_seq13.p1, Calathea37404_c0_seq13.p2, Calathea37404_c0_seq14.p1, Calathea37404_c0_seq14.p3, Calathea37404_c0_seq15.p1, Calathea37404_c0_seq16.p1, Calathea37404_c0_seq16.p2, Calathea37404_c0_seq17.p1, Calathea37404_c0_seq17.p2…	Canna_18299_c0_seq1.p1, Canna_18299_c0_seq2.p1, Canna_27516_c1_seq1.p1, Canna_27516_c1_seq2.p1, Canna_27516_c1_seq3.p1, Canna_27516_c1_seq4.p1, Canna_27516_c1_seq5.p1	Dichorisandra_44174_c0_seq1.p1, Dichorisandra_44174_c0_seq4.p1, Dichorisandra_48263_c0_seq1.p1, Dichorisandra_48263_c0_seq2.p1, Dichorisandra_48263_c0_seq3.p1, Dichorisandra_48263_c0_seq4.p1, Dichorisandra_48263_c0_seq5.p1	Elaeis|743763852|ref|XP_010912126.1|, Elaeis|743763854|ref|XP_010912127.1|, Elaeis|743763858|ref|XP_010912129.1|, Elaeis|743763860|ref|XP_010912130.1|, Elaeis|743765182|ref|XP_010912808.1|, Elaeis|743814869|ref|XP_010930175.1|, Elaeis|743814873|ref|XP_010930176.1|, Elaeis|743814875|ref|XP_010930177.1|, Elaeis|743817373|ref|XP_010930916.1|, Elaeis|743817377|ref|XP_010930917.1|, Elaeis|743817381|re…	Musa_253_c1_seq1.p1, Musa_29646_c0_seq1.p1, Musa_29646_c0_seq2.p1, Musa_29646_c0_seq3.p1, Musa_29646_c0_seq4.p1, Musa_67225_c0_seq1.p1	GSMUA_Achr10P16450_001, GSMUA_Achr11P12750_001, GSMUA_Achr11P12760_001, GSMUA_Achr2P20860_001, GSMUA_Achr7P02840_001, GSMUA_Achr8P09090_001, GSMUA_Achr8P16340_001, GSMUA_Achr8P16350_001	Orchidantha_13100_c0_seq1.p1, Orchidantha_36578_c0_seq1.p1, Orchidantha_36578_c0_seq2.p1, Orchidantha_36578_c0_seq3.p1, Orchidantha_36578_c0_seq4.p1, Orchidantha_36578_c0_seq5.p1, Orchidantha_36578_c0_seq6.p1	Phoenix_30s1026921g001, Phoenix_30s832791g001	Zingiber_26970_c0_seq1.p1, Zingiber_26970_c0_seq2.p1, Zingiber_26970_c0_seq3.p1, Zingiber_26970_c0_seq4.p1, Zingiber_98436_c0_seq1.p1
OG0000087				Dichorisandra_31067_c0_seq1.p1, Dichorisandra_637_c0_seq1.p1	Elaeis|743777948|ref|XP_010919416.1|, Elaeis|743794728|ref|XP_010924250.1|, Elaeis|743810690|ref|XP_010928962.1|, Elaeis|743815754|ref|XP_010930438.1|, Elaeis|743854736|ref|XP_010941039.1|, Elaeis|743858608|ref|XP_010942394.1|, Elaeis|743859756|ref|XP_010942832.1|, Elaeis|743867566|ref|XP_010905349.1|, Elaeis|743883209|ref|XP_010909350.1|, Elaeis|743888175|ref|XP_010910558.1|		GSMUA_Achr11P04840_001, GSMUA_Achr6P18210_001, GSMUA_AchrUn_randomP01960_001, GSMUA_AchrUn_randomP01970_001, GSMUA_AchrUn_randomP25480_001, GSMUA_AchrUn_randomP25490_001	Orchidantha_130260_c0_seq1.p1, Orchidantha_149763_c0_seq1.p1, Orchidantha_2123_c0_seq1.p1, Orchidantha_21696_c0_seq1.p1, Orchidantha_22700_c0_seq1.p1, Orchidantha_23007_c0_seq1.p1, Orchidantha_23908_c0_seq1.p2, Orchidantha_242223_c0_seq1.p1, Orchidantha_33994_c0_seq1.p1, Orchidantha_36596_c2_seq1.p1, Orchidantha_36596_c2_seq2.p1, Orchidantha_36596_c2_seq3.p1, Orchidantha_36596_c2_seq4.p1, Orchida…	Phoenix_30s1032161g002, Phoenix_30s1048511g002, Phoenix_30s1062741g001, Phoenix_30s1068601g002, Phoenix_30s1082881g001, Phoenix_30s1083121g001, Phoenix_30s1131071g001, Phoenix_30s1159681g003, Phoenix_30s1168511g001, Phoenix_30s1210241g001, Phoenix_30s65509108g003, Phoenix_30s65509271g001, Phoenix_30s6550975g003, Phoenix_30s6550980g004, Phoenix_30s662362g001, Phoenix_30s663051g001, Phoenix_30s6690…	Zingiber_102883_c0_seq1.p1, Zingiber_104741_c0_seq1.p1, Zingiber_1087_c0_seq1.p1, Zingiber_120503_c0_seq1.p1, Zingiber_18523_c0_seq1.p1, Zingiber_18543_c0_seq1.p1, Zingiber_19767_c0_seq1.p1, Zingiber_19978_c0_seq1.p1, Zingiber_20560_c0_seq1.p1, Zingiber_20705_c0_seq1.p1, Zingiber_265300_c0_seq1.p1, Zingiber_27130_c0_seq1.p1, Zingiber_27209_c0_seq1.p2, Zingiber_27339_c0_seq1.p1, Zingiber_28458_c0_…
OG0000088	AT1G20090.1, AT1G75840.1, AT2G17800.1, AT2G17800.2, AT2G44690.1, AT3G48040.1, AT3G51300.1, AT4G35020.1, AT4G35020.2, AT4G35020.3, AT4G35950.1, AT5G45970.1, AT5G62880.1	Calathea36004_c2_seq1.p1, Calathea36004_c2_seq2.p1, Calathea36302_c0_seq1.p1, Calathea36302_c0_seq2.p1, Calathea39564_c1_seq1.p2, Calathea39564_c1_seq2.p2, Calathea39564_c1_seq22.p2, Calathea39564_c1_seq3.p2, Calathea39564_c1_seq39.p2, Calathea39564_c2_seq21.p1, Calathea39564_c2_seq24.p1, Calathea39913_c1_seq1.p3, Calathea39913_c1_seq10.p2, Calathea39913_c1_seq11.p2, Calathea39913_c1_seq13.p2, Ca…	Canna_23365_c0_seq1.p1, Canna_23365_c0_seq2.p1, Canna_23365_c0_seq3.p1, Canna_23365_c0_seq4.p1, Canna_25208_c0_seq14.p1, Canna_25208_c0_seq16.p1, Canna_25208_c0_seq21.p1, Canna_25844_c2_seq1.p1, Canna_25844_c2_seq2.p1, Canna_28476_c1_seq1.p2, Canna_28476_c1_seq2.p2, Canna_28476_c1_seq3.p1	Dichorisandra_34995_c0_seq1.p1, Dichorisandra_38577_c0_seq1.p1, Dichorisandra_42009_c0_seq1.p1, Dichorisandra_42009_c0_seq2.p1, Dichorisandra_42009_c0_seq3.p1, Dichorisandra_42440_c0_seq1.p1, Dichorisandra_47320_c0_seq1.p1, Dichorisandra_47320_c0_seq2.p1, Dichorisandra_49797_c0_seq10.p1, Dichorisandra_49797_c0_seq11.p1, Dichorisandra_49797_c0_seq12.p1, Dichorisandra_49797_c0_seq5.p1, Dichorisandr…	Elaeis|743766592|ref|XP_010913537.1|, Elaeis|743766594|ref|XP_010913538.1|, Elaeis|743771510|ref|XP_010916043.1|, Elaeis|743779315|ref|XP_010920122.1|, Elaeis|743809325|ref|XP_010928577.1|, Elaeis|743809329|ref|XP_010928578.1|, Elaeis|743832926|ref|XP_010935113.1|, Elaeis|743832928|ref|XP_010935114.1|, Elaeis|743832932|ref|XP_010935115.1|, Elaeis|743855269|ref|XP_010941321.1|, Elaeis|743855271|re…	Musa_18354_c0_seq1.p1, Musa_27032_c0_seq1.p3, Musa_27954_c0_seq1.p1, Musa_27954_c0_seq2.p1, Musa_29088_c2_seq1.p1	GSMUA_Achr10P15180_001, GSMUA_Achr1P02620_001, GSMUA_Achr1P26470_001, GSMUA_Achr2P00650_001, GSMUA_Achr3P00680_001, GSMUA_Achr3P06090_001, GSMUA_Achr3P26670_001, GSMUA_Achr4P04850_001, GSMUA_Achr6P13740_001, GSMUA_Achr7P03830_001, GSMUA_Achr7P17810_001, GSMUA_Achr8P33920_001, GSMUA_Achr9P21050_001	Orchidantha_35806_c0_seq1.p1, Orchidantha_35806_c0_seq10.p1, Orchidantha_35806_c0_seq2.p1, Orchidantha_35806_c0_seq3.p1, Orchidantha_35806_c0_seq6.p1, Orchidantha_35886_c0_seq11.p1, Orchidantha_35886_c0_seq12.p1, Orchidantha_35886_c0_seq13.p1, Orchidantha_35886_c0_seq3.p1, Orchidantha_35886_c0_seq5.p1, Orchidantha_35886_c0_seq6.p2, Orchidantha_35886_c0_seq7.p1, Orchidantha_35886_c0_seq9.p1	Phoenix_30s1113561g003, Phoenix_30s1147451g002, Phoenix_30s668891g001	Zingiber_13458_c0_seq1.p1, Zingiber_22226_c0_seq1.p1, Zingiber_24521_c0_seq1.p1, Zingiber_27912_c0_seq1.p1, Zingiber_27912_c0_seq2.p1, Zingiber_27912_c0_seq3.p1, Zingiber_27912_c0_seq4.p1, Zingiber_29375_c1_seq1.p1, Zingiber_31480_c0_seq1.p1
OG0000089	AT5G61140.1, AT5G61140.2	Calathea39557_c0_seq1.p1, Calathea39557_c0_seq10.p1, Calathea39557_c0_seq11.p1, Calathea39557_c0_seq11.p2, Calathea39557_c0_seq12.p1, Calathea39557_c0_seq12.p2, Calathea39557_c0_seq13.p1, Calathea39557_c0_seq14.p1, Calathea39557_c0_seq15.p1, Calathea39557_c0_seq15.p2, Calathea39557_c0_seq16.p1, Calathea39557_c0_seq16.p2, Calathea39557_c0_seq17.p1, Calathea39557_c0_seq17.p2, Calathea39557_c0_seq18…	Canna_187180_c0_seq1.p1, Canna_25214_c0_seq1.p1, Canna_25214_c1_seq1.p1	Dichorisandra_100282_c0_seq1.p1, Dichorisandra_151745_c0_seq1.p1, Dichorisandra_166467_c0_seq1.p1, Dichorisandra_228408_c0_seq1.p1, Dichorisandra_29574_c0_seq1.p1, Dichorisandra_29574_c0_seq2.p1, Dichorisandra_29574_c0_seq2.p2, Dichorisandra_85221_c0_seq1.p1, Dichorisandra_95851_c0_seq1.p1	Elaeis|743837136|ref|XP_010936311.1|, Elaeis|743837138|ref|XP_010936312.1|	Musa_25688_c0_seq1.p1, Musa_25688_c0_seq1.p2, Musa_25688_c1_seq1.p1	GSMUA_Achr8P28180_001, GSMUA_Achr8P28190_001	Orchidantha_14156_c0_seq1.p1, Orchidantha_36960_c0_seq1.p1, Orchidantha_36960_c0_seq10.p1, Orchidantha_36960_c0_seq2.p1, Orchidantha_36960_c0_seq3.p1, Orchidantha_36960_c0_seq4.p1, Orchidantha_36960_c0_seq5.p1, Orchidantha_36960_c0_seq6.p1, Orchidantha_36960_c0_seq7.p1, Orchidantha_36960_c0_seq8.p1, Orchidantha_36960_c0_seq9.p1	Phoenix_30s1206061g001, Phoenix_30s729621g001, Phoenix_30s830131g001	Zingiber_20660_c0_seq1.p1, Zingiber_20660_c1_seq1.p1, Zingiber_25928_c0_seq1.p1, Zingiber_25928_c0_seq2.p1, Zingiber_75427_c0_seq1.p1, Zingiber_79736_c0_seq1.p1
OG0000090	AT1G12570.1, AT1G14185.1, AT1G14190.1, AT1G72970.1, AT1G72970.2, AT3G56060.1, AT5G51930.1, AT5G51950.1, AT5G51950.2	Calathea17013_c0_seq1.p2, Calathea17013_c0_seq2.p1, Calathea17244_c0_seq1.p1, Calathea39216_c0_seq1.p1, Calathea39216_c0_seq2.p1, Calathea39216_c0_seq3.p1, Calathea39586_c1_seq1.p2, Calathea39586_c1_seq1.p3, Calathea39586_c1_seq10.p1, Calathea39586_c1_seq10.p2, Calathea39586_c1_seq11.p1, Calathea39586_c1_seq12.p1, Calathea39586_c1_seq12.p2, Calathea39586_c1_seq13.p1, Calathea39586_c1_seq14.p1, Ca…	Canna_12940_c0_seq1.p1, Canna_18856_c0_seq1.p1, Canna_19632_c0_seq1.p1, Canna_19632_c1_seq1.p1, Canna_21705_c0_seq1.p1, Canna_21705_c1_seq1.p1, Canna_21705_c1_seq2.p1, Canna_26428_c0_seq1.p1, Canna_26428_c0_seq10.p1, Canna_26428_c0_seq2.p1, Canna_26428_c0_seq3.p1, Canna_26428_c0_seq4.p1, Canna_26428_c0_seq5.p1, Canna_26428_c0_seq6.p1, Canna_26428_c0_seq7.p1, Canna_26428_c0_seq8.p1, Canna_26428_c0…	Dichorisandra_11368_c0_seq1.p1, Dichorisandra_47049_c0_seq1.p1, Dichorisandra_47049_c0_seq1.p2, Dichorisandra_47049_c0_seq2.p1, Dichorisandra_47049_c0_seq2.p2, Dichorisandra_47049_c0_seq3.p1, Dichorisandra_47049_c0_seq4.p1, Dichorisandra_47049_c0_seq5.p1, Dichorisandra_47049_c0_seq6.p1	Elaeis|743755367|ref|XP_010906842.1|, Elaeis|743777532|ref|XP_010919202.1|, Elaeis|743797472|ref|XP_010924991.1|	Musa_14754_c0_seq1.p1, Musa_25659_c0_seq1.p8, Musa_25659_c0_seq10.p1, Musa_25659_c0_seq10.p2, Musa_25659_c0_seq11.p2, Musa_25659_c0_seq12.p1, Musa_25659_c0_seq13.p1, Musa_25659_c0_seq14.p1, Musa_25659_c0_seq15.p2, Musa_25659_c0_seq16.p1, Musa_25659_c0_seq2.p2, Musa_25659_c0_seq2.p6, Musa_25659_c0_seq3.p1, Musa_25659_c0_seq4.p1, Musa_25659_c0_seq5.p1, Musa_25659_c0_seq6.p1, Musa_25659_c0_seq6.p7, …	GSMUA_Achr2P08450_001, GSMUA_Achr3P32320_001, GSMUA_Achr4P27210_001, GSMUA_Achr5P03310_001, GSMUA_Achr8P00040_001, GSMUA_AchrUn_randomP13220_001	Orchidantha_19594_c0_seq1.p1, Orchidantha_22019_c0_seq1.p1, Orchidantha_36326_c0_seq1.p1, Orchidantha_36326_c0_seq2.p1, Orchidantha_36326_c0_seq3.p1, Orchidantha_36326_c0_seq4.p1, Orchidantha_83567_c0_seq1.p1	Phoenix_30s699011g002, Phoenix_30s860461g001, Phoenix_30s871131g001	Zingiber_105348_c0_seq1.p1, Zingiber_18464_c0_seq1.p1, Zingiber_25127_c0_seq1.p1, Zingiber_9380_c0_seq1.p1
OG0000091	AT1G17110.1, AT1G17110.2, AT2G24640.1, AT2G24640.2, AT4G31670.1	Calathea33158_c0_seq1.p1, Calathea33158_c0_seq1.p3, Calathea33158_c0_seq1.p6, Calathea33158_c0_seq2.p1, Calathea33158_c0_seq2.p2, Calathea33158_c0_seq3.p1, Calathea33158_c0_seq3.p3, Calathea33158_c0_seq4.p1, Calathea33158_c0_seq4.p2, Calathea33158_c0_seq4.p5, Calathea33158_c0_seq5.p1, Calathea33158_c0_seq6.p1, Calathea33158_c0_seq6.p2, Calathea33158_c0_seq7.p1, Calathea33158_c0_seq7.p2, Calathea3…	Canna_26475_c1_seq1.p1, Canna_28550_c0_seq1.p1, Canna_28550_c0_seq10.p1, Canna_28550_c0_seq11.p1, Canna_28550_c0_seq12.p1, Canna_28550_c0_seq13.p1, Canna_28550_c0_seq14.p1, Canna_28550_c0_seq15.p1, Canna_28550_c0_seq16.p1, Canna_28550_c0_seq17.p1, Canna_28550_c0_seq18.p1, Canna_28550_c0_seq19.p1, Canna_28550_c0_seq2.p1, Canna_28550_c0_seq20.p1, Canna_28550_c0_seq21.p1, Canna_28550_c0_seq22.p1, Ca…	Dichorisandra_4375_c0_seq1.p1, Dichorisandra_45887_c0_seq4.p1, Dichorisandra_47628_c1_seq1.p1	Elaeis|743770544|ref|XP_010915558.1|, Elaeis|743799931|ref|XP_010925671.1|, Elaeis|743809477|ref|XP_010928622.1|	Musa_12262_c0_seq1.p1, Musa_13669_c0_seq1.p1, Musa_29760_c0_seq1.p1, Musa_29760_c0_seq2.p1, Musa_29760_c0_seq3.p1, Musa_3045_c0_seq1.p1, Musa_671_c0_seq1.p1	GSMUA_Achr1P10260_001, GSMUA_Achr2P20080_001, GSMUA_Achr3P03560_001, GSMUA_Achr3P17560_001, GSMUA_Achr7P05090_001	Orchidantha_27728_c1_seq1.p1, Orchidantha_27728_c1_seq2.p1, Orchidantha_33998_c0_seq1.p1, Orchidantha_37471_c0_seq1.p1, Orchidantha_37471_c0_seq1.p2, Orchidantha_37471_c0_seq10.p1, Orchidantha_37471_c0_seq11.p1, Orchidantha_37471_c0_seq12.p1, Orchidantha_37471_c0_seq13.p1, Orchidantha_37471_c0_seq16.p1, Orchidantha_37471_c0_seq17.p1, Orchidantha_37471_c0_seq18.p1, Orchidantha_37471_c0_seq19.p1, O…	Phoenix_30s1005581g001, Phoenix_30s667011g001, Phoenix_30s806071g001	Zingiber_20613_c0_seq1.p1, Zingiber_33202_c0_seq1.p1, Zingiber_65870_c0_seq1.p1, Zingiber_87984_c0_seq1.p1
OG0000092	AT1G17940.1, AT1G73390.1, AT1G73390.2, AT1G73390.3, AT1G73390.4	Calathea34108_c0_seq1.p1, Calathea34108_c0_seq2.p1, Calathea34108_c0_seq3.p1, Calathea34108_c0_seq4.p1, Calathea37351_c0_seq1.p1, Calathea37351_c0_seq10.p1, Calathea37351_c0_seq11.p1, Calathea37351_c0_seq12.p1, Calathea37351_c0_seq13.p1, Calathea37351_c0_seq14.p1, Calathea37351_c0_seq15.p1, Calathea37351_c0_seq16.p1, Calathea37351_c0_seq2.p1, Calathea37351_c0_seq3.p1, Calathea37351_c0_seq4.p1, Ca…	Canna_21063_c0_seq2.p1, Canna_26104_c0_seq1.p2, Canna_26104_c0_seq10.p1, Canna_26104_c0_seq11.p1, Canna_26104_c0_seq12.p1, Canna_26104_c0_seq13.p2, Canna_26104_c0_seq14.p1, Canna_26104_c0_seq15.p1, Canna_26104_c0_seq16.p1, Canna_26104_c0_seq17.p1, Canna_26104_c0_seq18.p1, Canna_26104_c0_seq19.p1, Canna_26104_c0_seq2.p1, Canna_26104_c0_seq20.p1, Canna_26104_c0_seq21.p1, Canna_26104_c0_seq22.p1, Ca…	Dichorisandra_44408_c0_seq1.p1, Dichorisandra_44408_c0_seq2.p1, Dichorisandra_48409_c0_seq1.p1, Dichorisandra_48409_c0_seq2.p1, Dichorisandra_48409_c0_seq3.p1	Elaeis|743834607|ref|XP_010935580.1|, Elaeis|743834609|ref|XP_010935581.1|, Elaeis|743834613|ref|XP_010935582.1|, Elaeis|743852408|ref|XP_010940380.1|, Elaeis|743852412|ref|XP_010940381.1|, Elaeis|743878948|ref|XP_010908303.1|, Elaeis|743878952|ref|XP_010908304.1|, Elaeis|743878954|ref|XP_010908305.1|	Musa_10449_c0_seq1.p1, Musa_29148_c0_seq2.p1	GSMUA_Achr11P01830_001, GSMUA_Achr4P11700_001, GSMUA_Achr4P11910_001	Orchidantha_33172_c0_seq1.p1, Orchidantha_33172_c0_seq2.p1, Orchidantha_36838_c0_seq11.p1, Orchidantha_36838_c0_seq12.p1, Orchidantha_36838_c0_seq13.p2, Orchidantha_36838_c0_seq14.p1, Orchidantha_36838_c0_seq15.p2, Orchidantha_36838_c0_seq16.p1, Orchidantha_36838_c0_seq17.p1, Orchidantha_36838_c0_seq18.p1, Orchidantha_36838_c0_seq2.p1, Orchidantha_36838_c0_seq3.p1, Orchidantha_36838_c0_seq4.p2, O…	Phoenix_30s1002811g010, Phoenix_30s1050381g002, Phoenix_30s1086511g001	Zingiber_33543_c0_seq1.p1
OG0000093	AT1G32740.1, AT4G17680.1, AT4G17680.2, AT5G47050.1	Calathea138375_c0_seq1.p1, Calathea34095_c0_seq1.p1, Calathea34095_c0_seq1.p2, Calathea34095_c0_seq10.p1, Calathea34095_c0_seq2.p1, Calathea34095_c0_seq3.p2, Calathea34095_c0_seq4.p1, Calathea34095_c0_seq5.p1, Calathea34095_c0_seq6.p1, Calathea34095_c0_seq7.p1, Calathea34095_c0_seq8.p1, Calathea34095_c0_seq9.p1, Calathea36275_c0_seq1.p1, Calathea36275_c0_seq2.p1, Calathea36275_c0_seq3.p1, Calathe…	Canna_10294_c0_seq1.p1, Canna_19327_c0_seq1.p1, Canna_19327_c0_seq2.p1, Canna_19327_c1_seq1.p1, Canna_20969_c0_seq1.p1	Dichorisandra_39812_c0_seq1.p1, Dichorisandra_39812_c0_seq2.p1, Dichorisandra_48377_c0_seq1.p1, Dichorisandra_48377_c0_seq2.p3, Dichorisandra_48377_c0_seq3.p2	Elaeis|743778715|ref|XP_010919824.1|, Elaeis|743827263|ref|XP_010933545.1|, Elaeis|743827267|ref|XP_010933546.1|, Elaeis|743832628|ref|XP_010935032.1|, Elaeis|743855139|ref|XP_010941250.1|	Musa_1035_c0_seq1.p1, Musa_21373_c0_seq1.p1, Musa_21373_c0_seq2.p1, Musa_21373_c0_seq3.p1, Musa_21373_c0_seq4.p1, Musa_21373_c0_seq5.p1, Musa_21373_c0_seq6.p1, Musa_21373_c0_seq7.p1, Musa_21373_c0_seq8.p1, Musa_27306_c0_seq1.p3, Musa_27306_c0_seq1.p4, Musa_27306_c0_seq10.p1, Musa_27306_c0_seq11.p2, Musa_27306_c0_seq12.p2, Musa_27306_c0_seq2.p3, Musa_27306_c0_seq2.p4, Musa_27306_c0_seq3.p1, Musa_2…	GSMUA_Achr1P00560_001, GSMUA_Achr2P12030_001, GSMUA_Achr2P12040_001, GSMUA_Achr2P18250_001, GSMUA_Achr4P21690_001, GSMUA_Achr8P14860_001	Orchidantha_26331_c0_seq1.p4, Orchidantha_31075_c0_seq1.p1, Orchidantha_35218_c0_seq1.p1, Orchidantha_35218_c0_seq10.p2, Orchidantha_35218_c0_seq11.p1, Orchidantha_35218_c0_seq11.p2, Orchidantha_35218_c0_seq12.p1, Orchidantha_35218_c0_seq13.p1, Orchidantha_35218_c0_seq14.p1, Orchidantha_35218_c0_seq15.p2, Orchidantha_35218_c0_seq16.p1, Orchidantha_35218_c0_seq17.p1, Orchidantha_35218_c0_seq18.p1,…		Zingiber_30620_c0_seq1.p1, Zingiber_30620_c0_seq2.p2, Zingiber_30658_c1_seq1.p3, Zingiber_30658_c1_seq1.p4, Zingiber_30658_c1_seq2.p1, Zingiber_30658_c1_seq3.p3, Zingiber_30658_c1_seq3.p4, Zingiber_30658_c1_seq4.p1, Zingiber_86463_c0_seq1.p1
OG0000094	AT2G15480.1, AT2G15480.2, AT2G15490.1, AT2G15490.2, AT2G15490.3, AT2G36750.1, AT2G36760.1, AT2G36770.1, AT2G36780.1, AT2G36790.1, AT2G36800.1, AT3G53150.1, AT3G53160.1, AT4G34131.1, AT4G34135.1, AT4G34135.2, AT4G34138.1	Calathea15183_c0_seq1.p1, Calathea35783_c0_seq1.p1, Calathea37079_c0_seq1.p1, Calathea37079_c0_seq2.p1, Calathea37079_c0_seq3.p1, Calathea37079_c0_seq4.p1, Calathea74008_c0_seq1.p1	Canna_152546_c0_seq1.p1, Canna_198_c0_seq1.p1, Canna_20007_c0_seq1.p1, Canna_20007_c0_seq2.p1, Canna_22897_c1_seq1.p2, Canna_95431_c0_seq1.p1	Dichorisandra_32229_c0_seq1.p1, Dichorisandra_41661_c0_seq1.p1, Dichorisandra_44018_c0_seq1.p1, Dichorisandra_6944_c0_seq1.p1	Elaeis|743754919|ref|XP_010924280.1|, Elaeis|743754921|ref|XP_010924392.1|, Elaeis|743758230|ref|XP_010925706.1|, Elaeis|743758232|ref|XP_010925717.1|, Elaeis|743758234|ref|XP_010925730.1|, Elaeis|743758488|ref|XP_010927032.1|, Elaeis|743758536|ref|XP_010927315.1|, Elaeis|743758538|ref|XP_010927325.1|, Elaeis|743769320|ref|XP_010914943.1|, Elaeis|743769322|ref|XP_010914945.1|, Elaeis|743769332|re…	Musa_10801_c0_seq1.p1, Musa_112771_c0_seq1.p1, Musa_138852_c0_seq1.p1, Musa_15817_c0_seq1.p1, Musa_21182_c0_seq1.p1, Musa_21182_c0_seq2.p1, Musa_25516_c0_seq1.p1, Musa_4167_c0_seq1.p1, Musa_61637_c0_seq1.p1, Musa_73975_c0_seq1.p1, Musa_74341_c0_seq1.p1	GSMUA_Achr10P20420_001, GSMUA_Achr10P20850_001, GSMUA_Achr10P28390_001, GSMUA_Achr10P28400_001, GSMUA_Achr1P20730_001, GSMUA_Achr2P15870_001, GSMUA_Achr2P15990_001, GSMUA_Achr2P16010_001, GSMUA_Achr2P16020_001, GSMUA_Achr2P16030_001, GSMUA_Achr3P14140_001, GSMUA_Achr3P15240_001, GSMUA_Achr3P30560_001, GSMUA_Achr4P20160_001, GSMUA_Achr4P20170_001, GSMUA_Achr4P20180_001, GSMUA_Achr5P06160_001, GSMU…	Orchidantha_124244_c0_seq1.p2, Orchidantha_15558_c0_seq1.p1, Orchidantha_16410_c0_seq1.p1	Phoenix_30s1040481g001, Phoenix_30s1045631g001, Phoenix_30s1049031g001, Phoenix_30s1094891g002, Phoenix_30s1176231g001, Phoenix_30s1196921g004, Phoenix_30s1196921g005, Phoenix_30s678791g001, Phoenix_30s696031g001, Phoenix_30s719701g001, Phoenix_30s729021g001, Phoenix_30s746621g001, Phoenix_30s806321g015, Phoenix_30s839071g002, Phoenix_30s844271g008, Phoenix_30s917971g002, Phoenix_30s990121g001, P…	Zingiber_148993_c0_seq1.p1, Zingiber_25972_c0_seq1.p1, Zingiber_32287_c0_seq1.p1, Zingiber_54195_c0_seq1.p1
OG0000095	AT5G57740.1	Calathea28048_c0_seq1.p1, Calathea28048_c0_seq2.p1, Calathea30973_c1_seq1.p1, Calathea30973_c1_seq2.p1, Calathea32647_c0_seq1.p1, Calathea33012_c0_seq1.p1, Calathea33012_c2_seq1.p1, Calathea33012_c2_seq2.p1, Calathea33012_c2_seq3.p1, Calathea33012_c2_seq4.p1, Calathea38631_c0_seq1.p1, Calathea38631_c0_seq1.p2, Calathea38631_c0_seq10.p1, Calathea38631_c0_seq10.p2, Calathea38631_c0_seq11.p1, Calath…	Canna_18095_c0_seq1.p1, Canna_18095_c0_seq1.p2, Canna_18095_c0_seq2.p1, Canna_18095_c0_seq3.p1, Canna_20987_c0_seq1.p1, Canna_20987_c0_seq2.p1, Canna_22442_c0_seq2.p1	Dichorisandra_49096_c0_seq1.p1, Dichorisandra_49096_c0_seq2.p1, Dichorisandra_49096_c0_seq3.p1, Dichorisandra_49096_c0_seq4.p1, Dichorisandra_49096_c0_seq5.p1, Dichorisandra_49096_c0_seq6.p1, Dichorisandra_88671_c0_seq1.p1	Elaeis|743767597|ref|XP_010914066.1|, Elaeis|743809458|ref|XP_010928614.1|, Elaeis|743841177|ref|XP_010937463.1|, Elaeis|743841184|ref|XP_010937464.1|, Elaeis|743841199|ref|XP_010937465.1|, Elaeis|743841206|ref|XP_010937466.1|, Elaeis|743841210|ref|XP_010937467.1|	Musa_205_c0_seq1.p1, Musa_27446_c0_seq1.p1, Musa_27446_c0_seq2.p1	GSMUA_Achr11P17430_001, GSMUA_Achr1P10240_001, GSMUA_Achr3P04900_001, GSMUA_Achr4P02080_001	Orchidantha_1370_c0_seq1.p1, Orchidantha_20046_c0_seq1.p1, Orchidantha_25230_c0_seq1.p1, Orchidantha_25230_c0_seq2.p1, Orchidantha_36799_c0_seq6.p1	Phoenix_30s1116341g002, Phoenix_30s668951g001, Phoenix_30s994211g002	Zingiber_14393_c0_seq1.p1, Zingiber_14393_c1_seq1.p1, Zingiber_26256_c0_seq1.p1, Zingiber_29275_c0_seq1.p1, Zingiber_34242_c0_seq3.p1
OG0000096	AT1G56120.1, AT1G56130.1, AT1G56140.1, AT1G56145.1, AT1G56145.2	Calathea37286_c0_seq1.p1, Calathea37286_c0_seq10.p2, Calathea37286_c0_seq11.p1, Calathea37286_c0_seq12.p1, Calathea37286_c0_seq13.p1, Calathea37286_c0_seq14.p1, Calathea37286_c0_seq15.p3, Calathea37286_c0_seq16.p2, Calathea37286_c0_seq17.p1, Calathea37286_c0_seq18.p1, Calathea37286_c0_seq19.p1, Calathea37286_c0_seq2.p2, Calathea37286_c0_seq20.p1, Calathea37286_c0_seq3.p1, Calathea37286_c0_seq4.p1…	Canna_16196_c0_seq1.p1, Canna_27986_c0_seq1.p1, Canna_27986_c0_seq2.p1, Canna_27986_c0_seq3.p1, Canna_27986_c0_seq5.p1, Canna_27986_c0_seq6.p1, Canna_64663_c0_seq1.p1	Dichorisandra_35759_c0_seq1.p1, Dichorisandra_39328_c0_seq1.p1	Elaeis|743761455|ref|XP_010942352.1|, Elaeis|743855781|ref|XP_010941603.1|, Elaeis|743878619|ref|XP_010908219.1|, Elaeis|743886729|ref|XP_010910216.1|, Elaeis|743888127|ref|XP_010910547.1|, Elaeis|743891709|ref|XP_010911385.1|, Elaeis|743891761|ref|XP_010911396.1|	Musa_119385_c0_seq1.p1, Musa_29552_c0_seq1.p1, Musa_29552_c0_seq2.p1, Musa_29552_c0_seq3.p1, Musa_29552_c0_seq4.p1, Musa_29552_c0_seq5.p1	GSMUA_Achr2P17280_001, GSMUA_Achr2P17300_001, GSMUA_Achr8P07040_001, GSMUA_AchrUn_randomP19810_001	Orchidantha_35859_c0_seq1.p1, Orchidantha_35859_c0_seq2.p1, Orchidantha_35859_c0_seq3.p1, Orchidantha_37273_c0_seq1.p1, Orchidantha_37273_c0_seq2.p1, Orchidantha_37273_c0_seq3.p1	Phoenix_30s1129051g001, Phoenix_30s747261g001, Phoenix_30s833861g001, Phoenix_30s908281g001, Phoenix_30s960371g001	Zingiber_28608_c0_seq1.p1, Zingiber_28608_c0_seq2.p1, Zingiber_84662_c0_seq1.p1
OG0000097	AT2G42830.1, AT2G42830.2, AT3G58780.1, AT3G58780.2, AT3G58780.3, AT4G09960.1, AT4G09960.2, AT4G09960.3, AT4G09960.4, AT4G18960.1, AT4G18960.2	Calathea30085_c0_seq1.p1, Calathea30085_c0_seq2.p1, Calathea30085_c0_seq4.p1, Calathea38195_c2_seq1.p1, Calathea38195_c2_seq2.p1, Calathea38195_c2_seq3.p1, Calathea38195_c2_seq4.p1, Calathea38195_c2_seq5.p1, Calathea38195_c2_seq6.p1, Calathea38195_c2_seq7.p1, Calathea38195_c2_seq8.p1, Calathea38195_c2_seq9.p1, Calathea61208_c0_seq1.p1	Canna_17634_c0_seq1.p1, Canna_17634_c0_seq2.p1, Canna_17634_c0_seq3.p1, Canna_17634_c0_seq4.p1, Canna_17634_c0_seq5.p1, Canna_17634_c0_seq7.p1, Canna_21177_c0_seq1.p1, Canna_21177_c0_seq2.p1, Canna_22768_c0_seq1.p1	Dichorisandra_1990_c0_seq1.p1, Dichorisandra_28719_c0_seq1.p1, Dichorisandra_31269_c0_seq1.p1, Dichorisandra_48445_c1_seq1.p1, Dichorisandra_48445_c1_seq2.p1, Dichorisandra_48445_c1_seq3.p1, Dichorisandra_48445_c1_seq4.p1, Dichorisandra_48445_c1_seq5.p1, Dichorisandra_48445_c1_seq6.p1, Dichorisandra_48445_c1_seq7.p1	Elaeis|743762423|ref|XP_010908080.1|, Elaeis|743764980|ref|XP_010912706.1|, Elaeis|743764982|ref|XP_010912707.1|, Elaeis|743770301|ref|XP_010915440.1|, Elaeis|743770303|ref|XP_010915441.1|, Elaeis|743770305|ref|XP_010915442.1|, Elaeis|743770307|ref|XP_010915443.1|, Elaeis|743770309|ref|XP_010915444.1|, Elaeis|743770311|ref|XP_010915445.1|, Elaeis|743770313|ref|XP_010915446.1|, Elaeis|743799754|re…	Musa_17706_c0_seq1.p1, Musa_26202_c0_seq1.p1, Musa_26202_c0_seq2.p1, Musa_26202_c0_seq3.p1, Musa_28702_c0_seq1.p1, Musa_28702_c0_seq10.p1, Musa_28702_c0_seq11.p1, Musa_28702_c0_seq12.p1, Musa_28702_c0_seq13.p1, Musa_28702_c0_seq14.p1, Musa_28702_c0_seq15.p1, Musa_28702_c0_seq16.p1, Musa_28702_c0_seq17.p1, Musa_28702_c0_seq18.p1, Musa_28702_c0_seq19.p1, Musa_28702_c0_seq2.p1, Musa_28702_c0_seq20.p…	GSMUA_Achr10P10990_001, GSMUA_Achr10P14160_001, GSMUA_Achr10P21480_001, GSMUA_Achr5P06580_001, GSMUA_Achr5P06590_001, GSMUA_Achr5P16870_001, GSMUA_Achr6P14760_001, GSMUA_Achr7P23690_001	Orchidantha_63455_c0_seq1.p1, Orchidantha_64032_c0_seq1.p1	Phoenix_30s1011711g006, Phoenix_30s1048841g027, Phoenix_30s911131g006, Phoenix_30s942951g001	Zingiber_29933_c0_seq1.p1, Zingiber_29933_c0_seq2.p1, Zingiber_33196_c0_seq1.p1, Zingiber_33196_c0_seq2.p1, Zingiber_33255_c0_seq1.p1, Zingiber_33255_c0_seq2.p1, Zingiber_33255_c0_seq3.p1, Zingiber_33255_c0_seq4.p1, Zingiber_33255_c0_seq5.p1, Zingiber_33255_c0_seq6.p1, Zingiber_33255_c0_seq7.p1, Zingiber_33255_c0_seq8.p1, Zingiber_33255_c0_seq9.p1, Zingiber_34217_c0_seq1.p1, Zingiber_99937_c0_seq…
OG0000098	AT1G17920.1, AT1G73360.1	Calathea39590_c4_seq1.p1, Calathea39590_c4_seq10.p1, Calathea39590_c4_seq11.p1, Calathea39590_c4_seq12.p1, Calathea39590_c4_seq13.p1, Calathea39590_c4_seq15.p1, Calathea39590_c4_seq17.p1, Calathea39590_c4_seq18.p1, Calathea39590_c4_seq19.p1, Calathea39590_c4_seq2.p1, Calathea39590_c4_seq20.p1, Calathea39590_c4_seq20.p2, Calathea39590_c4_seq21.p1, Calathea39590_c4_seq23.p1, Calathea39590_c4_seq23.…	Canna_26994_c1_seq1.p1, Canna_26994_c1_seq2.p1, Canna_26994_c1_seq3.p1, Canna_26994_c1_seq4.p1, Canna_26994_c1_seq5.p1, Canna_26994_c1_seq6.p1, Canna_26994_c1_seq8.p1	Dichorisandra_44867_c1_seq1.p1	Elaeis|743773882|ref|XP_010917295.1|, Elaeis|743823357|ref|XP_010932508.1|, Elaeis|743838909|ref|XP_010936845.1|, Elaeis|743838911|ref|XP_010936847.1|, Elaeis|743850781|ref|XP_010939971.1|	Musa_11219_c0_seq1.p1, Musa_28383_c1_seq1.p1, Musa_28383_c1_seq10.p1, Musa_28383_c1_seq11.p1, Musa_28383_c1_seq12.p1, Musa_28383_c1_seq13.p1, Musa_28383_c1_seq14.p1, Musa_28383_c1_seq15.p1, Musa_28383_c1_seq16.p1, Musa_28383_c1_seq18.p1, Musa_28383_c1_seq19.p1, Musa_28383_c1_seq2.p1, Musa_28383_c1_seq21.p1, Musa_28383_c1_seq22.p1, Musa_28383_c1_seq23.p1, Musa_28383_c1_seq24.p1, Musa_28383_c1_seq2…	GSMUA_Achr10P17790_001, GSMUA_Achr10P25900_001, GSMUA_Achr2P15140_001, GSMUA_Achr6P05990_001, GSMUA_Achr7P11310_001	Orchidantha_33999_c0_seq1.p1, Orchidantha_33999_c0_seq2.p1, Orchidantha_33999_c0_seq3.p1, Orchidantha_33999_c0_seq4.p1	Phoenix_30s707661g002, Phoenix_30s731801g005, Phoenix_30s731801g006, Phoenix_30s870691g002, Phoenix_30s915541g002	Zingiber_163580_c0_seq1.p1, Zingiber_178137_c0_seq1.p1, Zingiber_26706_c0_seq2.p2, Zingiber_31530_c0_seq1.p1, Zingiber_31530_c1_seq1.p1
OG0000099	AT1G32150.1, AT2G35530.1, AT4G36730.1, AT4G36730.2	Calathea32470_c0_seq1.p1, Calathea32470_c0_seq10.p1, Calathea32470_c0_seq11.p1, Calathea32470_c0_seq12.p1, Calathea32470_c0_seq13.p1, Calathea32470_c0_seq14.p1, Calathea32470_c0_seq15.p1, Calathea32470_c0_seq16.p1, Calathea32470_c0_seq2.p1, Calathea32470_c0_seq3.p1, Calathea32470_c0_seq4.p1, Calathea32470_c0_seq5.p1, Calathea32470_c0_seq6.p1, Calathea32470_c0_seq7.p1, Calathea32470_c0_seq8.p1, Ca…	Canna_19589_c0_seq1.p1, Canna_23467_c1_seq1.p3, Canna_23467_c1_seq2.p1, Canna_25548_c0_seq1.p1, Canna_25548_c0_seq10.p1, Canna_25548_c0_seq11.p1, Canna_25548_c0_seq12.p1, Canna_25548_c0_seq13.p1, Canna_25548_c0_seq14.p1, Canna_25548_c0_seq15.p1, Canna_25548_c0_seq16.p1, Canna_25548_c0_seq2.p1, Canna_25548_c0_seq3.p1, Canna_25548_c0_seq4.p1, Canna_25548_c0_seq5.p1, Canna_25548_c0_seq6.p1, Canna_25…	Dichorisandra_49513_c0_seq1.p1, Dichorisandra_49513_c0_seq2.p1, Dichorisandra_49513_c0_seq3.p1, Dichorisandra_49513_c0_seq4.p1, Dichorisandra_49513_c0_seq5.p1	Elaeis|743779102|ref|XP_010920014.1|, Elaeis|743779104|ref|XP_010920015.1|, Elaeis|743779106|ref|XP_010920016.1|, Elaeis|743779108|ref|XP_010920017.1|, Elaeis|743779110|ref|XP_010920019.1|, Elaeis|743779112|ref|XP_010920020.1|, Elaeis|743826798|ref|XP_010933407.1|, Elaeis|743826804|ref|XP_010933408.1|, Elaeis|743826811|ref|XP_010933409.1|, Elaeis|743826814|ref|XP_010933411.1|, Elaeis|743826818|re…	Musa_105471_c0_seq1.p1, Musa_20707_c0_seq1.p1, Musa_26612_c0_seq1.p1, Musa_26612_c0_seq2.p1, Musa_26612_c0_seq3.p1, Musa_29325_c0_seq1.p1, Musa_29325_c0_seq10.p1, Musa_29325_c0_seq2.p1, Musa_29325_c0_seq3.p1, Musa_29325_c0_seq4.p1, Musa_29325_c0_seq5.p1, Musa_29325_c0_seq6.p1, Musa_29325_c0_seq7.p1, Musa_29325_c0_seq8.p1, Musa_29325_c0_seq9.p1, Musa_7415_c0_seq1.p1	GSMUA_Achr4P04530_001, GSMUA_Achr4P11610_001, GSMUA_Achr4P18980_001, GSMUA_Achr4P27400_001, GSMUA_Achr5P14150_001, GSMUA_Achr6P01090_001, GSMUA_AchrUn_randomP02860_001	Orchidantha_21963_c0_seq1.p1, Orchidantha_34576_c0_seq1.p1, Orchidantha_34576_c0_seq2.p1, Orchidantha_34576_c0_seq2.p2, Orchidantha_34576_c0_seq3.p1, Orchidantha_34576_c0_seq4.p2, Orchidantha_36782_c0_seq1.p1, Orchidantha_36782_c0_seq2.p1, Orchidantha_36782_c1_seq1.p1, Orchidantha_36782_c1_seq2.p1, Orchidantha_36782_c1_seq3.p1, Orchidantha_36782_c1_seq4.p1, Orchidantha_36782_c1_seq5.p2	Phoenix_30s662081g001, Phoenix_30s909061g006, Phoenix_30s917631g002	Zingiber_171586_c0_seq1.p1, Zingiber_30909_c0_seq1.p1, Zingiber_30909_c0_seq2.p1, Zingiber_32081_c0_seq1.p1, Zingiber_32081_c0_seq2.p1, Zingiber_3262_c0_seq1.p1
OG0000100	AT1G05000.1, AT1G05000.2, AT2G32960.1, AT3G02800.1, AT4G03960.1, AT5G16480.1	Calathea104368_c0_seq1.p1, Calathea24392_c0_seq1.p2, Calathea24392_c0_seq2.p1, Calathea25060_c1_seq1.p1, Calathea30375_c0_seq1.p1, Calathea30375_c0_seq2.p1, Calathea38231_c0_seq12.p3, Calathea38231_c0_seq13.p1, Calathea38231_c0_seq16.p3, Calathea38231_c0_seq18.p2, Calathea38671_c0_seq1.p1, Calathea38671_c0_seq13.p1, Calathea38671_c0_seq14.p1, Calathea38671_c0_seq15.p1, Calathea38671_c0_seq16.p1, …	Canna_14357_c1_seq1.p1, Canna_15273_c0_seq1.p1, Canna_15273_c0_seq2.p1, Canna_15273_c0_seq3.p1, Canna_17613_c1_seq1.p1, Canna_24684_c1_seq1.p1, Canna_24684_c1_seq10.p1, Canna_24684_c1_seq11.p1, Canna_24684_c1_seq2.p1, Canna_24684_c1_seq3.p1, Canna_24684_c1_seq4.p1, Canna_24684_c1_seq5.p1, Canna_24684_c1_seq6.p1, Canna_24684_c1_seq7.p1, Canna_27728_c0_seq24.p1, Canna_3555_c0_seq1.p1	Dichorisandra_28535_c0_seq1.p1, Dichorisandra_35212_c0_seq1.p1, Dichorisandra_35212_c0_seq2.p1, Dichorisandra_35212_c0_seq3.p2, Dichorisandra_37250_c0_seq1.p1, Dichorisandra_43703_c0_seq1.p1, Dichorisandra_43703_c0_seq2.p1, Dichorisandra_43715_c0_seq1.p1	Elaeis|743766316|ref|XP_010913396.1|, Elaeis|743806478|ref|XP_010927668.1|, Elaeis|743808774|ref|XP_010928418.1|, Elaeis|743861343|ref|XP_010943253.1|, Elaeis|743861347|ref|XP_010943254.1|, Elaeis|743861351|ref|XP_010943255.1|, Elaeis|743861355|ref|XP_010943256.1|, Elaeis|743879127|ref|XP_010908343.1|, Elaeis|743892066|ref|XP_010911465.1|	Musa_1245_c0_seq1.p1, Musa_20954_c0_seq1.p1, Musa_20954_c0_seq2.p1, Musa_21446_c0_seq1.p1, Musa_21446_c0_seq2.p1, Musa_22826_c0_seq1.p1, Musa_28850_c0_seq1.p5, Musa_28850_c0_seq10.p2, Musa_28850_c0_seq11.p2, Musa_28850_c0_seq13.p3, Musa_28850_c0_seq14.p4, Musa_28850_c0_seq15.p1, Musa_28850_c0_seq17.p1, Musa_28850_c0_seq19.p4, Musa_28850_c0_seq21.p1, Musa_28850_c0_seq22.p1, Musa_28850_c0_seq29.p1,…	GSMUA_Achr10P29670_001, GSMUA_Achr1P13540_001, GSMUA_Achr2P05320_001, GSMUA_Achr2P06140_001, GSMUA_Achr3P01100_001, GSMUA_Achr4P20100_001, GSMUA_Achr7P02200_001, GSMUA_AchrUn_randomP10210_001, GSMUA_AchrUn_randomP11320_001, GSMUA_AchrUn_randomP11330_001	Orchidantha_28637_c1_seq1.p1, Orchidantha_28637_c1_seq2.p1, Orchidantha_30155_c0_seq1.p1, Orchidantha_30155_c0_seq2.p1, Orchidantha_30155_c0_seq3.p1, Orchidantha_32905_c0_seq1.p1, Orchidantha_32905_c0_seq2.p1, Orchidantha_32905_c0_seq3.p1, Orchidantha_8677_c0_seq2.p1	Phoenix_30s869511g002	Zingiber_14569_c0_seq1.p2, Zingiber_14569_c0_seq1.p3, Zingiber_14569_c0_seq2.p1, Zingiber_169846_c0_seq1.p1, Zingiber_19914_c0_seq1.p1, Zingiber_19994_c0_seq1.p1, Zingiber_29345_c0_seq1.p1
OG0000101	AT1G07660.1, AT1G07660.2, AT1G07820.1, AT1G07820.2, AT2G28740.1, AT3G45930.1, AT3G46320.1, AT3G53730.1, AT5G59690.1, AT5G59970.1	Calathea37042_c0_seq1.p1, Calathea37042_c0_seq10.p1, Calathea37042_c0_seq11.p1, Calathea37042_c0_seq12.p1, Calathea37042_c0_seq14.p2, Calathea37042_c0_seq17.p1, Calathea37042_c0_seq18.p2, Calathea37042_c0_seq19.p2, Calathea37042_c0_seq2.p1, Calathea37042_c0_seq20.p2, Calathea37042_c0_seq21.p2, Calathea37042_c0_seq22.p2, Calathea37042_c0_seq23.p3, Calathea37042_c0_seq24.p2, Calathea37042_c0_seq25.…	Canna_22809_c3_seq1.p1, Canna_22809_c3_seq10.p2, Canna_22809_c3_seq12.p1, Canna_22809_c3_seq2.p1, Canna_22809_c3_seq3.p2, Canna_22809_c3_seq4.p1, Canna_22809_c3_seq5.p1, Canna_22809_c3_seq6.p1, Canna_22809_c3_seq9.p2	Dichorisandra_48536_c2_seq1.p2, Dichorisandra_48536_c2_seq10.p1, Dichorisandra_48536_c2_seq11.p1, Dichorisandra_48536_c2_seq12.p1, Dichorisandra_48536_c2_seq13.p1, Dichorisandra_48536_c2_seq14.p1, Dichorisandra_48536_c2_seq16.p1, Dichorisandra_48536_c2_seq17.p1, Dichorisandra_48536_c2_seq18.p1, Dichorisandra_48536_c2_seq19.p1, Dichorisandra_48536_c2_seq2.p2, Dichorisandra_48536_c2_seq20.p3, Dicho…	Elaeis|743766815|ref|XP_010913656.1|, Elaeis|743766821|ref|XP_010913659.1|, Elaeis|743767744|ref|XP_010914143.1|, Elaeis|743767750|ref|XP_010914145.1|, Elaeis|743781094|ref|XP_010920757.1|, Elaeis|743809589|ref|XP_010928661.1|, Elaeis|743833704|ref|XP_010935331.1|, Elaeis|743842225|ref|XP_010937748.1|, Elaeis|743851793|ref|XP_010940230.1|, Elaeis|743876073|ref|XP_010907491.1|	Musa_28538_c2_seq1.p3, Musa_28538_c2_seq11.p1, Musa_28538_c2_seq12.p2, Musa_28538_c2_seq13.p1, Musa_28538_c2_seq14.p2, Musa_28538_c2_seq3.p2, Musa_28538_c2_seq4.p1, Musa_28538_c2_seq6.p1, Musa_28538_c2_seq7.p1, Musa_28538_c2_seq8.p1, Musa_28538_c2_seq9.p3	GSMUA_Achr10P03150_001, GSMUA_Achr10P07220_001, GSMUA_Achr11P07400_001, GSMUA_Achr1P07160_001, GSMUA_Achr1P15010_001, GSMUA_Achr3P05060_001, GSMUA_Achr3P27970_001, GSMUA_Achr7P15380_001, GSMUA_Achr8P20970_001, GSMUA_Achr9P04120_001	Orchidantha_37132_c0_seq1.p2, Orchidantha_37132_c0_seq2.p2, Orchidantha_37132_c0_seq3.p2	Phoenix_30s1024041g003, Phoenix_30s1027781g001, Phoenix_30s1045901g003, Phoenix_30s1076031g002, Phoenix_30s696061g002, Phoenix_30s819711g005, Phoenix_30s851961g001, Phoenix_30s944501g007, Phoenix_30s972901g002	Zingiber_34289_c1_seq1.p1, Zingiber_34289_c1_seq10.p1, Zingiber_34289_c1_seq11.p1, Zingiber_34289_c1_seq12.p1, Zingiber_34289_c1_seq13.p2, Zingiber_34289_c1_seq2.p2, Zingiber_34289_c1_seq3.p1, Zingiber_34289_c1_seq4.p1, Zingiber_34289_c1_seq5.p1, Zingiber_34289_c1_seq6.p1, Zingiber_34289_c1_seq7.p1, Zingiber_34289_c1_seq8.p2, Zingiber_34289_c1_seq9.p1
OG0000102	AT4G17140.1, AT4G17140.2, AT4G17140.3	Calathea39902_c3_seq1.p1, Calathea39902_c3_seq1.p2, Calathea39902_c3_seq1.p3, Calathea39902_c3_seq10.p1, Calathea39902_c3_seq10.p2, Calathea39902_c3_seq11.p1, Calathea39902_c3_seq11.p2, Calathea39902_c3_seq12.p1, Calathea39902_c3_seq13.p1, Calathea39902_c3_seq13.p2, Calathea39902_c3_seq13.p3, Calathea39902_c3_seq13.p4, Calathea39902_c3_seq14.p1, Calathea39902_c3_seq14.p2, Calathea39902_c3_seq14.p…	Canna_132088_c0_seq1.p1, Canna_28174_c0_seq1.p1, Canna_28174_c1_seq1.p1	Dichorisandra_123108_c0_seq1.p1, Dichorisandra_205619_c0_seq1.p1, Dichorisandra_43707_c0_seq1.p1	Elaeis|743778705|ref|XP_010919819.1|, Elaeis|743778707|ref|XP_010919820.1|	Musa_29851_c0_seq1.p1, Musa_430_c0_seq1.p1	GSMUA_Achr8P14890_001, GSMUA_Achr8P14900_001, GSMUA_Achr8P14920_001	Orchidantha_137859_c0_seq1.p1, Orchidantha_155340_c0_seq1.p1, Orchidantha_219278_c0_seq1.p1, Orchidantha_21994_c0_seq1.p1, Orchidantha_37330_c1_seq1.p1, Orchidantha_37330_c1_seq2.p1, Orchidantha_37330_c1_seq2.p2, Orchidantha_37330_c1_seq3.p1, Orchidantha_37330_c1_seq4.p1, Orchidantha_37330_c1_seq4.p2	Phoenix_30s728161g002, Phoenix_30s831241g001, Phoenix_30s831241g002, Phoenix_30s831241g003	Zingiber_14222_c0_seq1.p1, Zingiber_15575_c0_seq1.p1, Zingiber_16256_c0_seq1.p1, Zingiber_18997_c0_seq1.p1, Zingiber_30077_c0_seq1.p1, Zingiber_75498_c0_seq1.p1
OG0000103	AT5G05970.1, AT5G05970.2	Calathea38891_c1_seq1.p1, Calathea38891_c1_seq1.p2, Calathea38891_c1_seq10.p1, Calathea38891_c1_seq10.p2, Calathea38891_c1_seq11.p1, Calathea38891_c1_seq12.p1, Calathea38891_c1_seq12.p2, Calathea38891_c1_seq13.p1, Calathea38891_c1_seq14.p1, Calathea38891_c1_seq14.p2, Calathea38891_c1_seq15.p1, Calathea38891_c1_seq16.p1, Calathea38891_c1_seq17.p1, Calathea38891_c1_seq18.p1, Calathea38891_c1_seq18.…	Canna_26329_c0_seq3.p1, Canna_26329_c0_seq4.p1, Canna_26329_c0_seq5.p1, Canna_26329_c0_seq6.p1, Canna_26329_c0_seq7.p1	Dichorisandra_48838_c0_seq1.p1, Dichorisandra_48838_c0_seq2.p1, Dichorisandra_48838_c0_seq3.p1, Dichorisandra_48838_c0_seq4.p1, Dichorisandra_48838_c1_seq1.p1	Elaeis|743790593|ref|XP_010923208.1|, Elaeis|743790598|ref|XP_010923209.1|, Elaeis|743790602|ref|XP_010923210.1|, Elaeis|743790604|ref|XP_010923211.1|, Elaeis|743790608|ref|XP_010923212.1|, Elaeis|743790612|ref|XP_010923214.1|, Elaeis|743818308|ref|XP_010931187.1|, Elaeis|743818310|ref|XP_010931188.1|, Elaeis|743818312|ref|XP_010931189.1|	Musa_25336_c0_seq1.p1	GSMUA_Achr10P26520_001	Orchidantha_37204_c0_seq1.p1, Orchidantha_37204_c0_seq1.p2, Orchidantha_37204_c0_seq2.p1, Orchidantha_37204_c0_seq3.p1, Orchidantha_37204_c0_seq4.p1	Phoenix_30s1013241g006	Zingiber_31737_c0_seq1.p1, Zingiber_31737_c0_seq1.p2, Zingiber_31737_c0_seq2.p1, Zingiber_31737_c0_seq2.p2, Zingiber_31737_c0_seq3.p1, Zingiber_31737_c0_seq4.p1
OG0000104	AT1G17360.1, AT1G72410.1, AT1G72410.2, AT3G14172.1, AT3G14172.2	Calathea19952_c0_seq1.p1, Calathea28195_c1_seq1.p1, Calathea28195_c1_seq2.p1, Calathea33570_c0_seq1.p1, Calathea38328_c1_seq1.p1, Calathea38328_c1_seq1.p2, Calathea38328_c1_seq10.p2, Calathea38328_c1_seq11.p2, Calathea38328_c1_seq12.p2, Calathea38328_c1_seq13.p1, Calathea38328_c1_seq2.p1, Calathea38328_c1_seq2.p2, Calathea38328_c1_seq3.p1, Calathea38328_c1_seq3.p2, Calathea38328_c1_seq4.p1, Calat…	Canna_21111_c1_seq1.p1, Canna_27203_c0_seq1.p1, Canna_27203_c1_seq1.p1, Canna_27203_c1_seq1.p2, Canna_27203_c1_seq2.p1, Canna_27203_c1_seq2.p2	Dichorisandra_163756_c0_seq1.p2, Dichorisandra_47253_c0_seq1.p1, Dichorisandra_47253_c0_seq2.p1, Dichorisandra_47253_c0_seq3.p1, Dichorisandra_47253_c0_seq4.p1, Dichorisandra_47253_c0_seq5.p1	Elaeis|743774153|ref|XP_010917428.1|, Elaeis|743824201|ref|XP_010932720.1|, Elaeis|743840548|ref|XP_010937292.1|, Elaeis|743850388|ref|XP_010939873.1|, Elaeis|743850392|ref|XP_010939874.1|, Elaeis|743850396|ref|XP_010939875.1|, Elaeis|743850400|ref|XP_010939876.1|	Musa_1050_c0_seq1.p1, Musa_18304_c0_seq1.p1, Musa_23233_c0_seq1.p1, Musa_29581_c0_seq1.p1, Musa_29581_c0_seq10.p1, Musa_29581_c0_seq11.p1, Musa_29581_c0_seq11.p3, Musa_29581_c0_seq12.p1, Musa_29581_c0_seq13.p1, Musa_29581_c0_seq14.p1, Musa_29581_c0_seq14.p3, Musa_29581_c0_seq15.p1, Musa_29581_c0_seq15.p3, Musa_29581_c0_seq16.p1, Musa_29581_c0_seq17.p1, Musa_29581_c0_seq18.p1, Musa_29581_c0_seq19.…	GSMUA_Achr1P12330_001, GSMUA_Achr1P21850_001, GSMUA_Achr2P07270_001, GSMUA_Achr2P07280_001, GSMUA_Achr2P15010_001, GSMUA_Achr5P24020_001, GSMUA_Achr7P11450_001, GSMUA_AchrUn_randomP05830_001, GSMUA_AchrUn_randomP23110_001, GSMUA_AchrUn_randomP25690_001	Orchidantha_24732_c0_seq1.p1, Orchidantha_24732_c0_seq2.p1, Orchidantha_298_c0_seq1.p1, Orchidantha_298_c0_seq2.p1, Orchidantha_34998_c0_seq1.p1, Orchidantha_34998_c0_seq2.p1, Orchidantha_34998_c0_seq3.p1, Orchidantha_34998_c0_seq4.p1, Orchidantha_34998_c0_seq5.p1, Orchidantha_34998_c0_seq6.p1, Orchidantha_34998_c0_seq7.p1, Orchidantha_34998_c0_seq8.p1, Orchidantha_34998_c0_seq9.p1	Phoenix_30s696761g001, Phoenix_30s720451g004, Phoenix_30s792771g001	Zingiber_14929_c0_seq2.p1, Zingiber_33101_c0_seq1.p1, Zingiber_33101_c0_seq2.p1, Zingiber_33101_c0_seq3.p1, Zingiber_33101_c0_seq4.p1, Zingiber_33101_c0_seq5.p1
OG0000105	AT1G50730.1	Calathea40010_c1_seq1.p1, Calathea40010_c1_seq106.p1, Calathea40010_c1_seq11.p1, Calathea40010_c1_seq12.p1, Calathea40010_c1_seq13.p1, Calathea40010_c1_seq14.p2, Calathea40010_c1_seq15.p1, Calathea40010_c1_seq16.p2, Calathea40010_c1_seq16.p3, Calathea40010_c1_seq17.p1, Calathea40010_c1_seq18.p1, Calathea40010_c1_seq19.p1, Calathea40010_c1_seq2.p1, Calathea40010_c1_seq20.p1, Calathea40010_c1_seq21…	Canna_26705_c0_seq1.p1, Canna_26705_c0_seq2.p1, Canna_5624_c0_seq1.p1	Dichorisandra_22861_c0_seq1.p1, Dichorisandra_45291_c0_seq1.p1, Dichorisandra_45291_c0_seq1.p2, Dichorisandra_45291_c0_seq2.p1, Dichorisandra_45291_c0_seq2.p2	Elaeis|743800913|ref|XP_010926181.1|, Elaeis|743800915|ref|XP_010926182.1|, Elaeis|743800917|ref|XP_010926183.1|, Elaeis|743800919|ref|XP_010926184.1|	Musa_27901_c0_seq1.p1	GSMUA_Achr10P15360_001, GSMUA_Achr10P15370_001, GSMUA_Achr10P15380_001	Orchidantha_36576_c0_seq1.p1, Orchidantha_36576_c0_seq10.p1, Orchidantha_36576_c0_seq2.p1, Orchidantha_36576_c0_seq3.p1, Orchidantha_36576_c0_seq4.p1, Orchidantha_36576_c0_seq5.p3, Orchidantha_36576_c0_seq6.p1, Orchidantha_36576_c0_seq7.p3, Orchidantha_36576_c0_seq8.p1, Orchidantha_36576_c0_seq9.p1	Phoenix_30s703451g014
OG0000106	AT1G08320.1, AT1G08320.2, AT1G08320.3, AT1G68640.1, AT3G12250.1, AT3G12250.2, AT3G12250.3, AT3G12250.4, AT3G12250.5, AT5G06950.1, AT5G06950.2, AT5G06950.3, AT5G06950.4, AT5G06960.1, AT5G06960.2	Calathea18298_c0_seq1.p1, Calathea18298_c0_seq2.p1, Calathea25572_c0_seq1.p1, Calathea25572_c0_seq2.p1, Calathea32030_c0_seq1.p1, Calathea32030_c0_seq2.p1, Calathea35673_c2_seq10.p1, Calathea35673_c2_seq11.p1, Calathea35673_c2_seq12.p2, Calathea35673_c2_seq13.p1, Calathea35673_c2_seq3.p1, Calathea35673_c2_seq5.p2, Calathea35673_c2_seq6.p1, Calathea35673_c2_seq7.p1, Calathea35673_c2_seq9.p1, Calat…	Canna_24258_c0_seq1.p1, Canna_24258_c0_seq2.p1, Canna_25266_c0_seq1.p1, Canna_25266_c0_seq2.p1, Canna_25266_c0_seq3.p1, Canna_25266_c0_seq4.p1, Canna_25266_c0_seq5.p1, Canna_25266_c0_seq6.p1, Canna_25266_c0_seq7.p1, Canna_25266_c0_seq9.p1	Dichorisandra_44380_c0_seq1.p1, Dichorisandra_45387_c0_seq1.p1, Dichorisandra_45809_c0_seq1.p1, Dichorisandra_45809_c0_seq2.p1, Dichorisandra_48382_c0_seq3.p1, Dichorisandra_49621_c0_seq1.p1, Dichorisandra_49621_c0_seq2.p1, Dichorisandra_49621_c0_seq3.p1, Dichorisandra_49621_c0_seq4.p1	Elaeis|743764163|ref|XP_010912286.1|, Elaeis|743764165|ref|XP_010912287.1|, Elaeis|743764167|ref|XP_010912288.1|, Elaeis|743786123|ref|XP_010922090.1|, Elaeis|743864881|ref|XP_010904690.1|, Elaeis|743864885|ref|XP_010904691.1|, Elaeis|743874543|ref|XP_010907103.1|, Elaeis|743874546|ref|XP_010907104.1|, Elaeis|743876451|ref|XP_010907586.1|, Elaeis|743887390|ref|XP_010910366.1|	Musa_14478_c1_seq1.p1, Musa_25549_c0_seq1.p1, Musa_25549_c0_seq2.p1, Musa_28865_c0_seq1.p1, Musa_28865_c0_seq2.p1, Musa_28865_c0_seq3.p1, Musa_5504_c0_seq1.p1	GSMUA_Achr10P00340_001, GSMUA_Achr10P10300_001, GSMUA_Achr11P14570_001, GSMUA_Achr11P25140_001, GSMUA_Achr11P26170_001, GSMUA_Achr2P06770_001, GSMUA_Achr3P25020_001, GSMUA_Achr5P26200_001, GSMUA_Achr8P05800_001, GSMUA_Achr8P21670_001, GSMUA_AchrUn_randomP12130_001	Orchidantha_204896_c0_seq1.p1, Orchidantha_35554_c0_seq1.p1, Orchidantha_35554_c0_seq2.p1, Orchidantha_35554_c0_seq3.p1, Orchidantha_35554_c0_seq4.p1, Orchidantha_36443_c0_seq1.p1, Orchidantha_36443_c0_seq2.p1, Orchidantha_36443_c0_seq3.p1, Orchidantha_36443_c0_seq4.p1, Orchidantha_36443_c0_seq5.p1, Orchidantha_36443_c0_seq6.p1, Orchidantha_36443_c0_seq7.p1, Orchidantha_36443_c0_seq8.p1, Orchidan…	Phoenix_30s1042271g003, Phoenix_30s1152681g001, Phoenix_30s691011g001, Phoenix_30s909171g006, Phoenix_30s916311g001, Phoenix_30s956351g001	Zingiber_31944_c0_seq1.p1, Zingiber_31944_c0_seq2.p1, Zingiber_31944_c0_seq3.p1, Zingiber_31944_c0_seq4.p1, Zingiber_31944_c0_seq6.p1
OG0000107	AT1G19270.1, AT2G39830.1, AT4G36860.1	Calathea36993_c2_seq1.p1, Calathea36993_c2_seq2.p1, Calathea39777_c1_seq1.p1, Calathea39777_c1_seq10.p1, Calathea39777_c1_seq11.p1, Calathea39777_c1_seq12.p1, Calathea39777_c1_seq13.p2, Calathea39777_c1_seq14.p1, Calathea39777_c1_seq15.p1, Calathea39777_c1_seq16.p1, Calathea39777_c1_seq17.p2, Calathea39777_c1_seq18.p1, Calathea39777_c1_seq19.p1, Calathea39777_c1_seq2.p1, Calathea39777_c1_seq20.p1…	Canna_23707_c1_seq1.p1, Canna_23707_c1_seq2.p1, Canna_23707_c1_seq3.p1, Canna_23707_c1_seq4.p1, Canna_23707_c1_seq5.p1, Canna_23707_c1_seq6.p1, Canna_26879_c0_seq1.p1, Canna_8796_c0_seq1.p1	Dichorisandra_31299_c0_seq1.p1, Dichorisandra_37502_c0_seq2.p1, Dichorisandra_41891_c0_seq1.p1, Dichorisandra_42825_c0_seq1.p1, Dichorisandra_47278_c0_seq1.p1, Dichorisandra_47278_c0_seq2.p1	Elaeis|743761356|ref|XP_010941796.1|, Elaeis|743761358|ref|XP_010941804.1|, Elaeis|743761360|ref|XP_010941810.1|, Elaeis|743761362|ref|XP_010941817.1|, Elaeis|743761364|ref|XP_010941820.1|, Elaeis|743761366|ref|XP_010941824.1|, Elaeis|743761368|ref|XP_010941829.1|, Elaeis|743761370|ref|XP_010941836.1|, Elaeis|743761372|ref|XP_010941840.1|, Elaeis|743790579|ref|XP_010923205.1|, Elaeis|743790583|re…	Musa_18523_c1_seq1.p1, Musa_26871_c0_seq1.p1, Musa_26871_c0_seq2.p1	GSMUA_Achr10P02350_001, GSMUA_Achr4P23130_001, GSMUA_Achr5P07030_001, GSMUA_Achr6P28210_001, GSMUA_Achr7P00700_001, GSMUA_Achr8P19520_001, GSMUA_Achr9P07650_001	Orchidantha_36568_c1_seq1.p1, Orchidantha_36568_c1_seq2.p1, Orchidantha_36825_c0_seq1.p1, Orchidantha_36825_c0_seq2.p1, Orchidantha_36825_c0_seq3.p1, Orchidantha_37417_c0_seq5.p1, Orchidantha_37417_c0_seq6.p1	Phoenix_30s1001351g001, Phoenix_30s1069811g009, Phoenix_30s65509166g001, Phoenix_30s696371g001, Phoenix_30s913841g001	Zingiber_113135_c0_seq1.p1, Zingiber_29608_c0_seq1.p1, Zingiber_29608_c0_seq2.p1, Zingiber_67802_c0_seq1.p1
OG0000108	AT1G40390.1, AT1G43760.1		Canna_11086_c2_seq1.p1, Canna_11548_c0_seq1.p4, Canna_125226_c0_seq1.p1, Canna_12561_c1_seq1.p1, Canna_14173_c0_seq1.p1, Canna_14173_c0_seq3.p1, Canna_16986_c0_seq1.p2, Canna_16986_c0_seq3.p1, Canna_16986_c0_seq4.p2, Canna_16986_c0_seq9.p1, Canna_17594_c0_seq1.p1, Canna_17594_c0_seq3.p1, Canna_18499_c1_seq2.p2, Canna_18499_c1_seq4.p2, Canna_18499_c1_seq6.p1, Canna_217144_c0_seq1.p1, Canna_23163_c…			Musa_26272_c0_seq3.p1		Orchidantha_111306_c0_seq1.p1, Orchidantha_131471_c0_seq1.p1, Orchidantha_154209_c0_seq1.p1, Orchidantha_206150_c0_seq1.p1	Phoenix_30s1005061g001, Phoenix_30s1019121g002, Phoenix_30s1036601g001, Phoenix_30s1049861g001, Phoenix_30s1065091g008, Phoenix_30s1081911g001, Phoenix_30s1088911g002, Phoenix_30s1094971g008, Phoenix_30s1102651g001, Phoenix_30s1106891g003, Phoenix_30s1126011g001, Phoenix_30s1132481g002, Phoenix_30s1152671g001, Phoenix_30s1162471g001, Phoenix_30s1170911g001, Phoenix_30s1178401g001, Phoenix_30s1187…	Zingiber_103701_c0_seq1.p1, Zingiber_116232_c0_seq1.p1, Zingiber_130710_c0_seq1.p1, Zingiber_138361_c0_seq1.p1, Zingiber_16544_c0_seq1.p1, Zingiber_16778_c0_seq1.p1, Zingiber_16778_c0_seq1.p2, Zingiber_16778_c0_seq2.p1, Zingiber_171757_c0_seq1.p1, Zingiber_28566_c0_seq1.p2, Zingiber_34089_c0_seq2.p1, Zingiber_34089_c0_seq3.p1, Zingiber_34198_c0_seq1.p1, Zingiber_34198_c0_seq2.p1, Zingiber_34198_c…
OG0000109	AT1G66540.1, AT1G66540.2, AT2G23190.1, AT2G23220.1, AT3G28740.1, AT4G37310.1, AT4G37320.1, AT4G37330.1, AT4G37340.1, AT4G37360.1, AT4G37370.1, AT4G37400.1, AT4G37410.1, AT4G37430.1, AT5G10600.1, AT5G10610.1, AT5G36220.1, AT5G57220.1, AT5G67310.1	Calathea151862_c0_seq1.p1, Calathea34977_c0_seq1.p1, Calathea34977_c0_seq2.p1, Calathea34977_c0_seq3.p1, Calathea38732_c6_seq1.p1, Calathea38732_c6_seq2.p1, Calathea39957_c1_seq2.p3, Calathea39957_c1_seq3.p1, Calathea39957_c1_seq4.p3, Calathea39957_c1_seq5.p1	Canna_18026_c0_seq1.p1, Canna_18026_c0_seq2.p1, Canna_25303_c1_seq1.p1, Canna_25303_c1_seq1.p2	Dichorisandra_2700_c0_seq1.p1, Dichorisandra_28905_c0_seq1.p1, Dichorisandra_28905_c0_seq1.p3, Dichorisandra_28990_c0_seq1.p1, Dichorisandra_34653_c0_seq1.p1, Dichorisandra_42011_c0_seq1.p1, Dichorisandra_43654_c0_seq1.p1, Dichorisandra_46544_c0_seq1.p1, Dichorisandra_47260_c0_seq1.p1, Dichorisandra_47260_c0_seq2.p1, Dichorisandra_47260_c0_seq3.p1, Dichorisandra_47260_c0_seq4.p1, Dichorisandra_47…	Elaeis|743760610|ref|XP_010937897.1|, Elaeis|743760612|ref|XP_010937906.1|, Elaeis|743760614|ref|XP_010937914.1|, Elaeis|743837850|ref|XP_010936527.1|, Elaeis|743837854|ref|XP_010936528.1|, Elaeis|743837857|ref|XP_010936529.1|, Elaeis|743837861|ref|XP_010936531.1|, Elaeis|743838006|ref|XP_010936572.1|, Elaeis|743871227|ref|XP_010906241.1|, Elaeis|743871423|ref|XP_010906299.1|, Elaeis|743871425|re…	Musa_110746_c0_seq1.p1, Musa_19357_c0_seq1.p1, Musa_28314_c0_seq1.p1, Musa_28314_c0_seq2.p1	GSMUA_Achr10P18160_001, GSMUA_Achr10P18170_001, GSMUA_Achr10P18180_001, GSMUA_Achr10P18200_001, GSMUA_Achr10P18220_001, GSMUA_Achr4P14250_001, GSMUA_Achr6P30780_001, GSMUA_Achr6P30790_001, GSMUA_Achr7P26390_001	Orchidantha_13618_c0_seq1.p1, Orchidantha_27287_c0_seq1.p1, Orchidantha_27287_c0_seq1.p2, Orchidantha_27287_c0_seq2.p1, Orchidantha_27287_c0_seq3.p2, Orchidantha_36486_c0_seq10.p1, Orchidantha_36486_c0_seq11.p1, Orchidantha_36486_c0_seq12.p1, Orchidantha_36486_c0_seq8.p1, Orchidantha_36486_c0_seq9.p1, Orchidantha_60728_c0_seq1.p2	Phoenix_30s1040521g002, Phoenix_30s1049661g001, Phoenix_30s1143131g001, Phoenix_30s697821g001, Phoenix_30s722651g001, Phoenix_30s722651g002, Phoenix_30s722651g004, Phoenix_30s782201g001, Phoenix_30s782201g002, Phoenix_30s806051g001, Phoenix_30s810111g001, Phoenix_30s839781g001, Phoenix_30s953121g001, Phoenix_30s954101g001, Phoenix_30s968021g001	Zingiber_10129_c0_seq1.p1, Zingiber_102714_c0_seq1.p1, Zingiber_18870_c0_seq1.p1, Zingiber_24629_c0_seq1.p1, Zingiber_31640_c0_seq1.p1
OG0000110		Calathea2004_c1_seq1.p1	Canna_21085_c0_seq1.p1, Canna_21085_c0_seq2.p1, Canna_21085_c0_seq3.p1, Canna_71568_c0_seq1.p1	Dichorisandra_174071_c0_seq1.p1, Dichorisandra_31690_c0_seq1.p1, Dichorisandra_38252_c0_seq1.p1, Dichorisandra_38460_c0_seq1.p1, Dichorisandra_39101_c0_seq1.p1, Dichorisandra_40078_c0_seq1.p1, Dichorisandra_40996_c0_seq2.p1, Dichorisandra_43075_c0_seq1.p1, Dichorisandra_44988_c0_seq1.p1, Dichorisandra_44988_c0_seq2.p1, Dichorisandra_45277_c1_seq1.p1, Dichorisandra_45375_c0_seq1.p1, Dichorisandra_…	Elaeis|743773758|ref|XP_010917233.1|, Elaeis|743817432|ref|XP_010930932.1|, Elaeis|743831858|ref|XP_010934820.1|, Elaeis|743840731|ref|XP_010937346.1|, Elaeis|743869818|ref|XP_010905899.1|, Elaeis|743875135|ref|XP_010907259.1|, Elaeis|743891227|ref|XP_010911266.1|, Elaeis|743892514|ref|XP_010911568.1|	Musa_10628_c0_seq1.p1, Musa_47094_c0_seq1.p1	GSMUA_Achr7P16420_001	Orchidantha_111721_c0_seq1.p1, Orchidantha_140580_c0_seq1.p1, Orchidantha_27171_c0_seq1.p1	Phoenix_30s1025991g002, Phoenix_30s1033291g001, Phoenix_30s1040751g001, Phoenix_30s1074371g001, Phoenix_30s1125911g002, Phoenix_30s1128861g002, Phoenix_30s1144471g002, Phoenix_30s1148181g001, Phoenix_30s1152711g001, Phoenix_30s1167961g001, Phoenix_30s1188351g001, Phoenix_30s1189791g001, Phoenix_30s1190001g001, Phoenix_30s1190321g001, Phoenix_30s1192321g001, Phoenix_30s1200461g001, Phoenix_30s1200…	Zingiber_115565_c0_seq1.p1, Zingiber_129289_c0_seq1.p1, Zingiber_20652_c0_seq1.p2, Zingiber_23853_c0_seq1.p1, Zingiber_30124_c0_seq1.p1, Zingiber_32787_c0_seq1.p1, Zingiber_32787_c0_seq2.p1, Zingiber_32787_c1_seq1.p1, Zingiber_34016_c0_seq1.p1, Zingiber_34016_c0_seq3.p1, Zingiber_34016_c0_seq4.p1, Zingiber_34016_c0_seq5.p1, Zingiber_34016_c0_seq6.p1, Zingiber_34525_c0_seq1.p1, Zingiber_34555_c1_s…
OG0000111	AT1G22900.1, AT1G55210.1, AT1G55210.2, AT1G58170.1, AT1G65870.1, AT2G21100.1, AT2G21110.1, AT3G13650.1, AT3G13660.1, AT3G13662.1, AT4G38700.1, AT5G42500.1, AT5G42510.1, AT5G49040.1	Calathea17443_c0_seq1.p2, Calathea20709_c0_seq1.p1, Calathea26869_c1_seq1.p1, Calathea36237_c3_seq1.p1, Calathea38371_c0_seq1.p1, Calathea38371_c0_seq2.p1, Calathea38371_c0_seq3.p1	Canna_11403_c0_seq1.p1, Canna_12974_c0_seq1.p1, Canna_13354_c1_seq2.p1, Canna_15587_c0_seq1.p2, Canna_16233_c0_seq1.p1, Canna_18121_c0_seq1.p2, Canna_19180_c0_seq1.p1, Canna_19180_c0_seq3.p1, Canna_23114_c0_seq1.p1, Canna_5357_c0_seq1.p1, Canna_94520_c0_seq1.p1	Dichorisandra_28755_c0_seq1.p1, Dichorisandra_29961_c0_seq1.p1, Dichorisandra_36277_c0_seq1.p1, Dichorisandra_36277_c0_seq2.p1, Dichorisandra_37172_c0_seq1.p1, Dichorisandra_37960_c0_seq1.p1, Dichorisandra_39251_c0_seq1.p1, Dichorisandra_39251_c0_seq2.p1, Dichorisandra_39455_c0_seq1.p1, Dichorisandra_39602_c0_seq1.p1, Dichorisandra_42225_c0_seq1.p2, Dichorisandra_42368_c0_seq1.p1, Dichorisandra_4…	Elaeis|743762975|ref|XP_010910756.1|, Elaeis|743763255|ref|XP_010911804.1|, Elaeis|743764611|ref|XP_010912513.1|, Elaeis|743764613|ref|XP_010912514.1|, Elaeis|743764615|ref|XP_010912515.1|, Elaeis|743764840|ref|XP_010912634.1|, Elaeis|743816927|ref|XP_010930785.1|, Elaeis|743817151|ref|XP_010930842.1|, Elaeis|743833942|ref|XP_010935386.1|, Elaeis|743886540|ref|XP_010910162.1|, Elaeis|743888981|re…	Musa_13934_c0_seq1.p1, Musa_17712_c0_seq1.p1, Musa_28530_c0_seq1.p2, Musa_28530_c0_seq2.p2, Musa_28530_c0_seq3.p2, Musa_28530_c0_seq4.p2, Musa_28530_c0_seq5.p1, Musa_5925_c0_seq1.p1, Musa_678_c0_seq1.p1, Musa_95429_c0_seq1.p2	GSMUA_Achr10P16160_001, GSMUA_Achr11P12630_001, GSMUA_Achr1P02720_001, GSMUA_Achr1P13180_001, GSMUA_Achr6P17790_001, GSMUA_Achr7P12080_001, GSMUA_Achr7P23430_001, GSMUA_Achr8P15700_001, GSMUA_Achr8P15710_001, GSMUA_Achr8P15720_001, GSMUA_Achr9P11220_001, GSMUA_Achr9P11230_001, GSMUA_Achr9P11240_001, GSMUA_Achr9P11250_001, GSMUA_Achr9P11260_001, GSMUA_Achr9P11270_001, GSMUA_AchrUn_randomP23010_001…	Orchidantha_27796_c0_seq1.p1, Orchidantha_31933_c0_seq1.p1, Orchidantha_98565_c0_seq1.p1	Phoenix_30s1013201g001, Phoenix_30s1024561g016, Phoenix_30s1138181g001, Phoenix_30s699461g007, Phoenix_30s818991g011, Phoenix_30s925071g027, Phoenix_30s955871g001	Zingiber_21535_c0_seq1.p3, Zingiber_255547_c0_seq1.p1, Zingiber_27183_c0_seq1.p3, Zingiber_28137_c0_seq1.p1, Zingiber_28799_c0_seq1.p1, Zingiber_28799_c1_seq1.p2, Zingiber_32027_c0_seq1.p1, Zingiber_32027_c0_seq2.p1, Zingiber_32623_c0_seq1.p1, Zingiber_32623_c0_seq2.p1, Zingiber_7923_c0_seq1.p2
OG0000112	AT1G67580.1, AT1G67580.2	Calathea37217_c0_seq1.p1, Calathea37217_c2_seq1.p1, Calathea37217_c2_seq2.p1, Calathea38941_c0_seq1.p1, Calathea38941_c0_seq10.p1, Calathea38941_c0_seq11.p1, Calathea38941_c0_seq12.p1, Calathea38941_c0_seq13.p1, Calathea38941_c0_seq14.p1, Calathea38941_c0_seq15.p1, Calathea38941_c0_seq16.p1, Calathea38941_c0_seq17.p1, Calathea38941_c0_seq18.p1, Calathea38941_c0_seq19.p1, Calathea38941_c0_seq2.p1,…	Canna_27269_c0_seq1.p1, Canna_27269_c0_seq10.p1, Canna_27269_c0_seq11.p1, Canna_27269_c0_seq12.p1, Canna_27269_c0_seq13.p1, Canna_27269_c0_seq14.p1, Canna_27269_c0_seq15.p1, Canna_27269_c0_seq16.p1, Canna_27269_c0_seq17.p1, Canna_27269_c0_seq19.p1, Canna_27269_c0_seq2.p1, Canna_27269_c0_seq28.p1, Canna_27269_c0_seq29.p1, Canna_27269_c0_seq3.p1, Canna_27269_c0_seq30.p1, Canna_27269_c0_seq4.p1, Can…	Dichorisandra_49369_c0_seq1.p1, Dichorisandra_49369_c0_seq2.p1	Elaeis|743765248|ref|XP_010912840.1|, Elaeis|743814599|ref|XP_010930091.1|, Elaeis|743814601|ref|XP_010930092.1|, Elaeis|743814603|ref|XP_010930093.1|, Elaeis|743814605|ref|XP_010930094.1|, Elaeis|743814609|ref|XP_010930095.1|, Elaeis|743814613|ref|XP_010930096.1|, Elaeis|743814615|ref|XP_010930097.1|, Elaeis|743814617|ref|XP_010930098.1|, Elaeis|743814619|ref|XP_010930099.1|, Elaeis|743814621|re…	Musa_20685_c0_seq1.p1, Musa_26316_c0_seq1.p1, Musa_29755_c0_seq1.p1, Musa_29755_c0_seq2.p1, Musa_29755_c0_seq3.p1, Musa_29755_c0_seq4.p1, Musa_29755_c0_seq6.p2	GSMUA_Achr11P15120_001, GSMUA_Achr5P25400_001, GSMUA_Achr8P01120_001, GSMUA_Achr8P08900_001	Orchidantha_30610_c0_seq1.p1, Orchidantha_30610_c0_seq2.p1, Orchidantha_30610_c0_seq3.p1, Orchidantha_37025_c0_seq1.p1, Orchidantha_37025_c0_seq10.p1, Orchidantha_37025_c0_seq11.p1, Orchidantha_37025_c0_seq2.p1, Orchidantha_37025_c0_seq3.p1, Orchidantha_37025_c0_seq4.p1, Orchidantha_37025_c0_seq5.p1, Orchidantha_37025_c0_seq6.p1, Orchidantha_37025_c0_seq7.p1, Orchidantha_37025_c0_seq8.p1, Orchida…	Phoenix_30s925061g001, Phoenix_30s992641g006	Zingiber_32690_c0_seq1.p1, Zingiber_32690_c0_seq2.p1, Zingiber_32690_c0_seq3.p1, Zingiber_32690_c0_seq5.p1
OG0000113	AT2G20240.1, AT4G28760.1, AT4G28760.2, AT5G43880.1	Calathea24070_c0_seq1.p1, Calathea24070_c0_seq2.p1, Calathea29715_c0_seq1.p1, Calathea29715_c0_seq2.p1, Calathea35813_c1_seq1.p1, Calathea39845_c10_seq1.p1, Calathea39845_c10_seq2.p1, Calathea39845_c10_seq3.p1, Calathea39845_c10_seq4.p1, Calathea39845_c10_seq5.p1, Calathea39845_c10_seq6.p1, Calathea39845_c10_seq7.p1, Calathea39845_c10_seq8.p1	Canna_26763_c0_seq1.p1, Canna_26763_c0_seq2.p1, Canna_26763_c1_seq1.p1, Canna_26763_c1_seq2.p1, Canna_26763_c1_seq3.p1, Canna_27114_c1_seq1.p1, Canna_27303_c0_seq1.p1, Canna_27303_c0_seq2.p1, Canna_27303_c0_seq3.p1, Canna_28654_c0_seq1.p1, Canna_28654_c0_seq10.p1, Canna_28654_c0_seq2.p1, Canna_28654_c0_seq3.p1, Canna_28654_c0_seq4.p1, Canna_28654_c0_seq5.p1, Canna_28654_c0_seq6.p1, Canna_28654_c0…	Dichorisandra_164482_c0_seq1.p1, Dichorisandra_19235_c0_seq1.p1, Dichorisandra_214_c0_seq1.p1, Dichorisandra_218265_c0_seq1.p1, Dichorisandra_32596_c0_seq1.p1, Dichorisandra_48765_c0_seq1.p1, Dichorisandra_48765_c0_seq4.p1, Dichorisandra_48775_c0_seq1.p1, Dichorisandra_48775_c0_seq2.p1, Dichorisandra_48775_c0_seq3.p1, Dichorisandra_48775_c0_seq4.p1, Dichorisandra_48775_c0_seq5.p1, Dichorisandra_4…	Elaeis|743776862|ref|XP_010918845.1|, Elaeis|743826150|ref|XP_010933202.1|, Elaeis|743826154|ref|XP_010933203.1|, Elaeis|743826158|ref|XP_010933204.1|, Elaeis|743853528|ref|XP_010940678.1|, Elaeis|743853534|ref|XP_010940679.1|, Elaeis|743893292|ref|XP_010911761.1|	Musa_18073_c0_seq1.p1, Musa_18073_c1_seq1.p1, Musa_18073_c1_seq2.p1, Musa_19224_c0_seq1.p1, Musa_23188_c0_seq1.p1, Musa_29032_c0_seq1.p1, Musa_29054_c0_seq1.p1, Musa_29054_c0_seq1.p2, Musa_29054_c1_seq1.p1, Musa_29054_c1_seq2.p1, Musa_29054_c1_seq3.p1, Musa_29054_c1_seq4.p1, Musa_29054_c1_seq5.p1, Musa_29054_c1_seq6.p1, Musa_29054_c1_seq7.p1, Musa_29054_c1_seq8.p1, Musa_29054_c1_seq9.p1, Musa_296…	GSMUA_Achr11P02370_001, GSMUA_Achr1P05850_001, GSMUA_Achr1P11190_001, GSMUA_Achr1P20290_001, GSMUA_Achr4P25020_001, GSMUA_Achr6P36720_001, GSMUA_Achr8P12790_001	Orchidantha_12634_c0_seq1.p1, Orchidantha_18882_c0_seq1.p1, Orchidantha_22933_c0_seq1.p1, Orchidantha_23822_c0_seq1.p1	Phoenix_30s664851g002, Phoenix_30s717121g003, Phoenix_30s987191g001	Zingiber_113870_c0_seq1.p1, Zingiber_160860_c0_seq1.p1, Zingiber_21397_c0_seq1.p1, Zingiber_21798_c0_seq1.p1, Zingiber_22355_c0_seq1.p1, Zingiber_22355_c1_seq1.p1, Zingiber_25324_c0_seq1.p1, Zingiber_26178_c0_seq1.p1, Zingiber_26643_c0_seq1.p1, Zingiber_26643_c0_seq2.p1, Zingiber_28325_c0_seq1.p1, Zingiber_30059_c0_seq1.p1, Zingiber_30059_c0_seq2.p1, Zingiber_31837_c0_seq1.p1, Zingiber_31837_c0_s…
OG0000114	AT2G19070.1, AT5G48930.1, AT5G57840.1	Calathea39192_c0_seq1.p2, Calathea39192_c0_seq1.p3, Calathea39192_c0_seq10.p2, Calathea39192_c0_seq10.p4, Calathea39192_c0_seq11.p2, Calathea39192_c0_seq11.p3, Calathea39192_c0_seq12.p2, Calathea39192_c0_seq12.p3, Calathea39192_c0_seq13.p2, Calathea39192_c0_seq13.p3, Calathea39192_c0_seq14.p2, Calathea39192_c0_seq14.p3, Calathea39192_c0_seq15.p2, Calathea39192_c0_seq15.p3, Calathea39192_c0_seq16.…	Canna_19130_c0_seq1.p1, Canna_28057_c0_seq1.p1, Canna_28057_c0_seq2.p1	Dichorisandra_103237_c0_seq1.p1, Dichorisandra_10723_c0_seq1.p1, Dichorisandra_13867_c0_seq1.p1, Dichorisandra_33807_c0_seq1.p1, Dichorisandra_42828_c0_seq1.p1, Dichorisandra_42828_c0_seq2.p1, Dichorisandra_44641_c0_seq1.p1, Dichorisandra_46597_c0_seq1.p1, Dichorisandra_46597_c0_seq2.p1, Dichorisandra_46597_c0_seq3.p1, Dichorisandra_46745_c0_seq1.p1, Dichorisandra_49849_c0_seq1.p1, Dichorisandra_…	Elaeis|743857191|ref|XP_010942060.1|, Elaeis|743857193|ref|XP_010942061.1|, Elaeis|743890183|ref|XP_010911018.1|, Elaeis|743890844|ref|XP_010911178.1|	Musa_25211_c0_seq1.p1, Musa_25211_c0_seq2.p1, Musa_28748_c0_seq23.p1, Musa_28748_c0_seq26.p1, Musa_28748_c0_seq27.p1	GSMUA_Achr10P23990_001, GSMUA_Achr1P00320_001, GSMUA_Achr4P01990_001, GSMUA_Achr5P04550_001, GSMUA_Achr6P01940_001, GSMUA_Achr6P01960_001, GSMUA_Achr7P16150_001, GSMUA_Achr7P16160_001, GSMUA_Achr7P16170_001	Orchidantha_19586_c0_seq1.p1, Orchidantha_22534_c0_seq1.p1, Orchidantha_66752_c0_seq1.p1	Phoenix_30s1061861g001, Phoenix_30s1106471g001, Phoenix_30s670321g001, Phoenix_30s682081g001, Phoenix_30s925081g001, Phoenix_30s933161g001, Phoenix_30s933161g003	Zingiber_14068_c0_seq1.p1, Zingiber_322652_c0_seq1.p3
OG0000115	AT3G25500.1, AT5G67470.1	Calathea31288_c0_seq1.p2, Calathea31288_c0_seq2.p1, Calathea37096_c1_seq1.p1, Calathea37096_c1_seq2.p1, Calathea38560_c4_seq1.p1, Calathea38560_c4_seq2.p1, Calathea38560_c4_seq3.p1, Calathea38560_c4_seq4.p1, Calathea38560_c7_seq2.p1, Calathea38560_c7_seq3.p1, Calathea38560_c7_seq4.p1, Calathea39757_c0_seq1.p2, Calathea39757_c0_seq10.p2, Calathea39757_c0_seq11.p1, Calathea39757_c0_seq12.p1, Calath…	Canna_14882_c0_seq1.p1, Canna_14882_c0_seq2.p1, Canna_21407_c0_seq1.p1, Canna_25897_c1_seq1.p1, Canna_25897_c1_seq2.p1, Canna_27275_c1_seq1.p1, Canna_27275_c1_seq2.p1, Canna_27275_c1_seq4.p1	Dichorisandra_19009_c0_seq1.p1, Dichorisandra_19009_c0_seq2.p1, Dichorisandra_41737_c0_seq1.p1, Dichorisandra_41737_c0_seq2.p1, Dichorisandra_48694_c0_seq1.p1, Dichorisandra_48694_c0_seq2.p1, Dichorisandra_48694_c0_seq3.p1, Dichorisandra_48694_c0_seq4.p1, Dichorisandra_48694_c0_seq5.p1, Dichorisandra_48694_c0_seq6.p1, Dichorisandra_48694_c0_seq7.p1, Dichorisandra_48694_c0_seq8.p1	Elaeis|743762557|ref|XP_010908735.1|, Elaeis|743806984|ref|XP_010927915.1|, Elaeis|743815834|ref|XP_010930463.1|, Elaeis|743846855|ref|XP_010938950.1|, Elaeis|743859704|ref|XP_010942818.1|	Musa_23359_c0_seq1.p1, Musa_23359_c0_seq2.p1, Musa_23359_c0_seq3.p1, Musa_23359_c0_seq4.p1, Musa_23359_c0_seq5.p1, Musa_24441_c0_seq1.p1, Musa_24441_c0_seq2.p1, Musa_24441_c0_seq3.p1, Musa_28699_c0_seq1.p1, Musa_28699_c0_seq2.p1, Musa_28699_c0_seq3.p1, Musa_28699_c0_seq4.p1, Musa_28699_c0_seq5.p1	GSMUA_Achr10P04220_001, GSMUA_Achr11P19290_001, GSMUA_Achr2P11400_001, GSMUA_Achr4P07090_001, GSMUA_Achr5P25760_001, GSMUA_Achr6P18370_001, GSMUA_Achr7P26240_001, GSMUA_Achr9P02450_001	Orchidantha_24902_c0_seq1.p1, Orchidantha_30900_c0_seq1.p1, Orchidantha_34474_c0_seq1.p1, Orchidantha_34474_c0_seq2.p1, Orchidantha_34474_c0_seq3.p1, Orchidantha_35756_c0_seq3.p1, Orchidantha_35756_c0_seq4.p1	Phoenix_30s1104641g001, Phoenix_30s1167841g003, Phoenix_30s764131g001, Phoenix_30s786211g002, Phoenix_30s883821g023, Phoenix_30s883821g024	Zingiber_150024_c0_seq1.p1, Zingiber_26365_c0_seq1.p1, Zingiber_30982_c0_seq1.p1, Zingiber_30982_c0_seq2.p1, Zingiber_30982_c0_seq3.p1, Zingiber_30982_c0_seq4.p1, Zingiber_30982_c0_seq6.p1, Zingiber_30982_c0_seq7.p1, Zingiber_30982_c0_seq8.p1
OG0000116	AT5G11860.1, AT5G11860.2, AT5G11860.3, AT5G11860.4, AT5G46410.1	Calathea32713_c0_seq1.p1, Calathea32713_c0_seq1.p2, Calathea32713_c0_seq10.p1, Calathea32713_c0_seq11.p1, Calathea32713_c0_seq12.p1, Calathea32713_c0_seq2.p1, Calathea32713_c0_seq2.p2, Calathea32713_c0_seq3.p1, Calathea32713_c0_seq3.p2, Calathea32713_c0_seq4.p1, Calathea32713_c0_seq5.p1, Calathea32713_c0_seq6.p1, Calathea32713_c0_seq7.p1, Calathea32713_c0_seq8.p1, Calathea32713_c0_seq9.p1, Calath…	Canna_23278_c0_seq1.p1, Canna_23278_c0_seq1.p2, Canna_23278_c0_seq2.p1, Canna_25782_c0_seq1.p1, Canna_26306_c0_seq1.p1, Canna_26306_c0_seq1.p2, Canna_26306_c0_seq10.p1, Canna_26306_c0_seq10.p2, Canna_26306_c0_seq2.p1, Canna_26306_c0_seq2.p2, Canna_26306_c0_seq3.p1, Canna_26306_c0_seq3.p2, Canna_26306_c0_seq4.p1, Canna_26306_c0_seq4.p2, Canna_26306_c0_seq5.p1, Canna_26306_c0_seq5.p2, Canna_26306_c…	Dichorisandra_35813_c0_seq1.p1, Dichorisandra_37335_c0_seq1.p1, Dichorisandra_37335_c0_seq2.p1, Dichorisandra_40932_c0_seq1.p1, Dichorisandra_44580_c0_seq1.p1, Dichorisandra_44580_c0_seq2.p1, Dichorisandra_44580_c0_seq3.p1, Dichorisandra_44580_c0_seq4.p1, Dichorisandra_44580_c0_seq5.p1, Dichorisandra_44580_c0_seq6.p1, Dichorisandra_48317_c0_seq1.p1, Dichorisandra_48317_c0_seq2.p1, Dichorisandra_4…	Elaeis|743758428|ref|XP_010926708.1|, Elaeis|743758430|ref|XP_010926715.1|, Elaeis|743758432|ref|XP_010926725.1|, Elaeis|743758434|ref|XP_010926733.1|, Elaeis|743758437|ref|XP_010926743.1|, Elaeis|743771564|ref|XP_010916072.1|, Elaeis|743794980|ref|XP_010924326.1|, Elaeis|743802706|ref|XP_010926695.1|, Elaeis|743802708|ref|XP_010926696.1|	Musa_17880_c0_seq1.p1, Musa_24911_c0_seq1.p1, Musa_24911_c0_seq2.p1, Musa_25894_c0_seq1.p1, Musa_25894_c0_seq2.p1, Musa_25894_c0_seq3.p1, Musa_25894_c0_seq4.p1, Musa_26275_c0_seq1.p1, Musa_26275_c0_seq2.p1, Musa_26275_c0_seq3.p1, Musa_26275_c0_seq4.p1	GSMUA_Achr11P10900_001, GSMUA_Achr3P31200_001, GSMUA_Achr4P14980_001	Orchidantha_107700_c0_seq1.p1, Orchidantha_25501_c0_seq1.p1, Orchidantha_34268_c0_seq1.p1, Orchidantha_34268_c0_seq2.p1, Orchidantha_36479_c1_seq3.p2, Orchidantha_36479_c1_seq5.p2, Orchidantha_36479_c1_seq7.p1, Orchidantha_8016_c0_seq1.p1	Phoenix_30s659051g002, Phoenix_30s749731g002, Phoenix_30s789221g006, Phoenix_30s808931g002	Zingiber_107501_c0_seq1.p1, Zingiber_1091_c0_seq1.p1, Zingiber_14556_c0_seq1.p1, Zingiber_20259_c0_seq1.p1, Zingiber_31884_c0_seq1.p1, Zingiber_31884_c0_seq2.p1
OG0000117	AT1G04150.1, AT1G22610.1, AT1G51570.1, AT1G74720.1, AT3G03680.1, AT3G57880.1, AT3G61300.1, AT4G00700.1, AT4G11610.1, AT4G20080.1, AT5G06850.1, AT5G12970.1, AT5G48060.1	Calathea18406_c0_seq1.p1, Calathea21558_c0_seq1.p2, Calathea29815_c0_seq1.p1, Calathea32690_c0_seq1.p1, Calathea32690_c0_seq2.p1, Calathea35250_c2_seq1.p1, Calathea35987_c1_seq1.p1, Calathea37019_c0_seq1.p1, Calathea37019_c0_seq2.p1, Calathea39262_c2_seq1.p1, Calathea40122_c1_seq1.p1, Calathea40483_c0_seq1.p1	Canna_16193_c0_seq1.p1, Canna_17601_c1_seq1.p1, Canna_23212_c1_seq2.p1, Canna_25714_c1_seq1.p1, Canna_27619_c0_seq1.p1, Canna_27619_c0_seq2.p1, Canna_27619_c0_seq3.p1, Canna_28397_c1_seq1.p1	Dichorisandra_48786_c1_seq1.p1, Dichorisandra_48786_c1_seq2.p1, Dichorisandra_49266_c0_seq1.p1	Elaeis|743755099|ref|XP_010933296.1|, Elaeis|743763002|ref|XP_010910862.1|, Elaeis|743767327|ref|XP_010913922.1|, Elaeis|743776304|ref|XP_010918556.1|, Elaeis|743809163|ref|XP_010928529.1|, Elaeis|743810226|ref|XP_010928839.1|, Elaeis|743810232|ref|XP_010928840.1|, Elaeis|743810253|ref|XP_010928846.1|, Elaeis|743816886|ref|XP_010930774.1|, Elaeis|743831633|ref|XP_010934752.1|, Elaeis|743831637|re…	Musa_11501_c0_seq1.p1, Musa_17402_c0_seq1.p2, Musa_21528_c0_seq1.p1, Musa_21528_c0_seq2.p1, Musa_25629_c0_seq1.p1, Musa_27026_c1_seq1.p1, Musa_27026_c1_seq2.p1, Musa_28110_c0_seq1.p1, Musa_28110_c0_seq2.p1, Musa_28683_c0_seq1.p1, Musa_28683_c0_seq2.p1, Musa_28683_c0_seq3.p1, Musa_28683_c0_seq4.p1, Musa_28683_c0_seq5.p1	GSMUA_Achr10P08520_001, GSMUA_Achr10P10540_001, GSMUA_Achr1P00330_001, GSMUA_Achr1P09320_001, GSMUA_Achr2P03960_001, GSMUA_Achr3P11130_001, GSMUA_Achr3P14580_001, GSMUA_Achr3P22190_001, GSMUA_Achr9P12510_001, GSMUA_Achr9P27720_001, GSMUA_AchrUn_randomP06200_001, GSMUA_AchrUn_randomP09140_001	Orchidantha_33009_c0_seq1.p1, Orchidantha_37482_c0_seq1.p1, Orchidantha_37482_c0_seq2.p1, Orchidantha_37482_c0_seq4.p1	Phoenix_30s1090111g002, Phoenix_30s1114841g001, Phoenix_30s1143661g002, Phoenix_30s685231g001, Phoenix_30s704291g001, Phoenix_30s756061g005, Phoenix_30s762061g001, Phoenix_30s770881g003, Phoenix_30s772912g006, Phoenix_30s826661g001, Phoenix_30s837411g002, Phoenix_30s967081g004, Phoenix_30s983941g001	Zingiber_26634_c0_seq1.p1, Zingiber_32022_c0_seq1.p1, Zingiber_34203_c0_seq1.p1, Zingiber_34203_c0_seq2.p1, Zingiber_34203_c0_seq3.p1, Zingiber_34203_c0_seq4.p1, Zingiber_34203_c0_seq5.p1, Zingiber_34203_c0_seq6.p1, Zingiber_34432_c0_seq1.p1, Zingiber_34432_c0_seq2.p1, Zingiber_67911_c0_seq1.p1
OG0000118	AT1G11300.1, AT1G11330.1, AT1G11330.2, AT1G11350.1, AT1G61610.1, AT1G65790.1, AT1G65800.1, AT3G12000.1, AT4G21380.1, AT4G27290.1, AT4G27300.1	Calathea12294_c0_seq1.p1, Calathea1778_c0_seq1.p1, Calathea1778_c1_seq1.p1, Calathea22180_c0_seq1.p1, Calathea22180_c0_seq2.p1, Calathea27703_c1_seq1.p1, Calathea31411_c0_seq1.p1, Calathea31411_c0_seq2.p1, Calathea39077_c7_seq1.p1, Calathea39077_c7_seq10.p1, Calathea39077_c7_seq11.p1, Calathea39077_c7_seq12.p1, Calathea39077_c7_seq2.p1, Calathea39077_c7_seq3.p1, Calathea39077_c7_seq4.p1, Calathea…	Canna_13016_c1_seq1.p1, Canna_15881_c0_seq1.p1, Canna_25564_c0_seq1.p1, Canna_27088_c0_seq1.p1, Canna_27088_c0_seq2.p1, Canna_27227_c0_seq1.p1, Canna_27227_c0_seq2.p1, Canna_27227_c0_seq3.p1, Canna_27227_c0_seq4.p1, Canna_6703_c0_seq1.p1		Elaeis|743758566|ref|XP_010927531.1|, Elaeis|743758568|ref|XP_010927539.1|, Elaeis|743758570|ref|XP_010927549.1|, Elaeis|743758572|ref|XP_010927558.1|, Elaeis|743758574|ref|XP_010927571.1|, Elaeis|743758576|ref|XP_010927579.1|, Elaeis|743758578|ref|XP_010927583.1|, Elaeis|743758650|ref|XP_010927977.1|, Elaeis|743758652|ref|XP_010927986.1|, Elaeis|743758654|ref|XP_010927994.1|, Elaeis|743758658|re…	Musa_11206_c0_seq1.p1, Musa_4486_c0_seq1.p1	GSMUA_Achr1P08620_001, GSMUA_Achr4P23870_001, GSMUA_Achr4P33640_001, GSMUA_Achr6P00600_001, GSMUA_Achr6P29320_001, GSMUA_Achr7P01920_001, GSMUA_Achr7P01940_001, GSMUA_Achr7P01950_001, GSMUA_AchrUn_randomP28430_001	Orchidantha_26142_c0_seq1.p1, Orchidantha_26142_c0_seq2.p1, Orchidantha_26142_c0_seq3.p1, Orchidantha_26142_c0_seq4.p1	Phoenix_30s1006021g001, Phoenix_30s1015391g003, Phoenix_30s1098211g001, Phoenix_30s1170471g001, Phoenix_30s1204781g001, Phoenix_30s1205831g001, Phoenix_30s65509111g002, Phoenix_30s65509111g004, Phoenix_30s6550936g001, Phoenix_30s6550936g002, Phoenix_30s723781g001, Phoenix_30s763881g001, Phoenix_30s763881g002, Phoenix_30s792071g001, Phoenix_30s804721g001, Phoenix_30s833811g001, Phoenix_30s840641g0…	Zingiber_29870_c0_seq1.p1, Zingiber_326578_c0_seq1.p1
OG0000119	AT1G07350.1, AT1G07350.2, AT4G35785.1, AT4G35785.2, AT4G35785.4	Calathea28042_c0_seq1.p2, Calathea28042_c0_seq2.p1, Calathea28042_c0_seq3.p1, Calathea31689_c0_seq10.p1, Calathea31689_c0_seq2.p2, Calathea31689_c0_seq4.p1, Calathea31689_c0_seq6.p1, Calathea31689_c0_seq8.p1, Calathea38542_c0_seq11.p1, Calathea38542_c0_seq12.p1, Calathea38542_c0_seq13.p1, Calathea38542_c0_seq14.p1, Calathea38542_c0_seq15.p1, Calathea38542_c0_seq2.p1, Calathea38542_c0_seq3.p1, Cal…	Canna_17728_c0_seq1.p1, Canna_17728_c0_seq2.p1, Canna_18950_c0_seq1.p1, Canna_18950_c0_seq2.p1, Canna_23057_c0_seq1.p1, Canna_23057_c0_seq11.p1, Canna_23057_c0_seq13.p1, Canna_23057_c0_seq14.p1, Canna_23057_c0_seq15.p1, Canna_23057_c0_seq16.p1, Canna_23057_c0_seq17.p1, Canna_23057_c0_seq4.p1, Canna_23057_c0_seq5.p1, Canna_23057_c0_seq6.p1, Canna_23057_c0_seq9.p1, Canna_26036_c0_seq2.p1, Canna_260…	Dichorisandra_37778_c0_seq1.p1, Dichorisandra_37778_c0_seq2.p1, Dichorisandra_38681_c0_seq1.p1, Dichorisandra_39599_c0_seq1.p1, Dichorisandra_39599_c0_seq2.p1, Dichorisandra_47955_c0_seq1.p2, Dichorisandra_47955_c0_seq2.p2, Dichorisandra_47955_c0_seq3.p1, Dichorisandra_47955_c0_seq4.p1, Dichorisandra_47955_c0_seq5.p1, Dichorisandra_47955_c0_seq6.p1, Dichorisandra_47955_c0_seq7.p1, Dichorisandra_4…	Elaeis|743775549|ref|XP_010918156.1|, Elaeis|743775551|ref|XP_010918157.1|, Elaeis|743790330|ref|XP_010923140.1|, Elaeis|743833177|ref|XP_010935188.1|, Elaeis|743833181|ref|XP_010935189.1|, Elaeis|743833185|ref|XP_010935190.1|, Elaeis|743835291|ref|XP_010935769.1|, Elaeis|743853160|ref|XP_010940583.1|, Elaeis|743853164|ref|XP_010940585.1|	Musa_16034_c0_seq1.p1, Musa_16218_c0_seq1.p1, Musa_17037_c0_seq1.p1, Musa_25296_c1_seq1.p1, Musa_9922_c0_seq1.p1	GSMUA_Achr10P22480_001, GSMUA_Achr3P27330_001, GSMUA_Achr5P11180_001, GSMUA_AchrUn_randomP16880_001	Orchidantha_34208_c0_seq10.p1, Orchidantha_34208_c0_seq11.p1, Orchidantha_34208_c0_seq2.p1, Orchidantha_34208_c0_seq4.p1, Orchidantha_34208_c0_seq5.p1, Orchidantha_34208_c0_seq6.p1, Orchidantha_34208_c0_seq6.p2, Orchidantha_34208_c0_seq7.p1, Orchidantha_34908_c0_seq3.p1, Orchidantha_34908_c0_seq4.p1, Orchidantha_34908_c0_seq6.p1, Orchidantha_34965_c0_seq1.p1, Orchidantha_34965_c0_seq4.p1, Orchida…	Phoenix_30s65509696g002, Phoenix_30s710651g006, Phoenix_30s724261g010, Phoenix_30s783041g013	Zingiber_28699_c0_seq1.p1, Zingiber_28699_c0_seq2.p1, Zingiber_28699_c0_seq3.p1, Zingiber_30631_c0_seq1.p1, Zingiber_30631_c0_seq2.p1, Zingiber_30631_c0_seq3.p1
OG0000120	AT1G17145.1, AT1G78420.1, AT1G78420.2	Calathea30907_c0_seq1.p1, Calathea30907_c0_seq2.p1, Calathea30907_c0_seq3.p1, Calathea30907_c0_seq4.p1, Calathea32909_c0_seq1.p1, Calathea37754_c0_seq1.p1, Calathea37754_c0_seq1.p2, Calathea37754_c0_seq10.p1, Calathea37754_c0_seq10.p2, Calathea37754_c0_seq11.p1, Calathea37754_c0_seq12.p1, Calathea37754_c0_seq2.p1, Calathea37754_c0_seq2.p2, Calathea37754_c0_seq3.p1, Calathea37754_c0_seq4.p1, Calat…	Canna_17507_c0_seq1.p1, Canna_19830_c0_seq1.p1, Canna_25983_c0_seq1.p1, Canna_25983_c0_seq2.p1, Canna_25983_c0_seq3.p1, Canna_25983_c0_seq4.p1	Dichorisandra_47973_c0_seq1.p1, Dichorisandra_47973_c0_seq2.p1	Elaeis|743757036|ref|XP_010919921.1|, Elaeis|743770514|ref|XP_010915541.1|, Elaeis|743770516|ref|XP_010915542.1|, Elaeis|743770518|ref|XP_010915543.1|, Elaeis|743770520|ref|XP_010915544.1|, Elaeis|743770522|ref|XP_010915545.1|, Elaeis|743770524|ref|XP_010915547.1|, Elaeis|743799897|ref|XP_010925650.1|, Elaeis|743864536|ref|XP_010904607.1|	Musa_10277_c0_seq1.p1, Musa_28574_c0_seq1.p1, Musa_28574_c0_seq2.p1, Musa_28574_c0_seq3.p1, Musa_28574_c0_seq4.p1, Musa_28758_c1_seq1.p1, Musa_28758_c1_seq2.p1	GSMUA_Achr10P21580_001, GSMUA_Achr1P10200_001, GSMUA_Achr1P10210_001, GSMUA_Achr2P20090_001, GSMUA_Achr3P17550_001, GSMUA_AchrUn_randomP21660_001	Orchidantha_32752_c0_seq1.p1, Orchidantha_36779_c0_seq1.p1, Orchidantha_36779_c0_seq10.p1, Orchidantha_36779_c0_seq11.p1, Orchidantha_36779_c0_seq2.p1, Orchidantha_36779_c0_seq3.p1, Orchidantha_36779_c0_seq4.p1, Orchidantha_36779_c0_seq5.p1, Orchidantha_36779_c0_seq6.p1, Orchidantha_36779_c0_seq7.p1, Orchidantha_36779_c0_seq8.p1, Orchidantha_36779_c0_seq9.p1	Phoenix_30s1065581g001, Phoenix_30s693951g001, Phoenix_30s909241g001, Phoenix_30s934811g009	Zingiber_114162_c0_seq1.p1, Zingiber_30780_c0_seq1.p1, Zingiber_30780_c0_seq2.p1, Zingiber_30780_c0_seq3.p1, Zingiber_90129_c0_seq1.p1
OG0000121	AT1G63650.1, AT1G63650.2, AT1G63650.3, AT5G41315.1	Calathea36298_c1_seq1.p1, Calathea37064_c0_seq1.p1, Calathea37064_c0_seq1.p2, Calathea37064_c0_seq2.p1, Calathea37064_c0_seq2.p2, Calathea37064_c0_seq3.p1, Calathea37064_c0_seq4.p1, Calathea40227_c0_seq1.p1, Calathea40227_c0_seq10.p1, Calathea40227_c0_seq11.p1, Calathea40227_c0_seq12.p1, Calathea40227_c0_seq13.p1, Calathea40227_c0_seq14.p1, Calathea40227_c0_seq15.p1, Calathea40227_c0_seq16.p1, Ca…	Canna_17490_c0_seq1.p1, Canna_17490_c2_seq1.p1, Canna_17490_c2_seq2.p1, Canna_17490_c2_seq3.p1, Canna_17490_c2_seq4.p1, Canna_26375_c0_seq1.p1, Canna_26375_c0_seq2.p1, Canna_26375_c0_seq3.p1, Canna_26375_c0_seq4.p1, Canna_26375_c0_seq5.p1, Canna_26375_c0_seq9.p1, Canna_26672_c0_seq3.p1, Canna_27666_c0_seq1.p1, Canna_27666_c0_seq2.p1, Canna_27666_c0_seq3.p1, Canna_27666_c0_seq4.p1, Canna_27666_c0_…	Dichorisandra_34105_c0_seq1.p1, Dichorisandra_34105_c0_seq2.p1, Dichorisandra_41303_c2_seq1.p1, Dichorisandra_43513_c0_seq1.p1, Dichorisandra_43513_c0_seq2.p1	Elaeis|743776266|ref|XP_010918535.1|, Elaeis|743886915|ref|XP_010910261.1|, Elaeis|743886917|ref|XP_010910262.1|, Elaeis|743886919|ref|XP_010910263.1|, Elaeis|743886921|ref|XP_010910264.1|	Musa_27727_c0_seq1.p1, Musa_27727_c0_seq2.p1, Musa_27896_c0_seq1.p1, Musa_27896_c0_seq10.p1, Musa_27896_c0_seq12.p1, Musa_27896_c0_seq2.p1, Musa_27896_c0_seq3.p1, Musa_27896_c0_seq4.p1	GSMUA_Achr11P03960_001, GSMUA_Achr11P17560_001, GSMUA_Achr11P21270_001, GSMUA_Achr5P20600_001, GSMUA_Achr8P11430_001	Orchidantha_36952_c0_seq1.p1, Orchidantha_36952_c0_seq2.p1, Orchidantha_36952_c0_seq3.p1, Orchidantha_36952_c0_seq4.p1, Orchidantha_36952_c0_seq5.p1, Orchidantha_36952_c0_seq6.p1, Orchidantha_36952_c0_seq7.p1, Orchidantha_95323_c0_seq1.p1	Phoenix_30s732391g001, Phoenix_30s868711g002	Zingiber_32749_c0_seq1.p1, Zingiber_32749_c0_seq2.p1, Zingiber_32749_c0_seq3.p1, Zingiber_32749_c0_seq4.p1
OG0000122	AT1G63420.1, AT2G45830.1, AT2G45830.2, AT3G48980.1, AT3G61270.1, AT3G61280.1, AT3G61280.2, AT3G61290.1, AT5G23850.1	Calathea19055_c0_seq1.p1, Calathea19055_c0_seq1.p2, Calathea19055_c0_seq2.p1, Calathea22741_c0_seq1.p2, Calathea22741_c0_seq2.p1, Calathea29227_c2_seq1.p1, Calathea39926_c1_seq1.p3, Calathea39926_c1_seq1.p4, Calathea39926_c1_seq10.p2, Calathea39926_c1_seq10.p4, Calathea39926_c1_seq11.p2, Calathea39926_c1_seq12.p2, Calathea39926_c1_seq13.p2, Calathea39926_c1_seq14.p1, Calathea39926_c1_seq15.p2, Ca…	Canna_10614_c0_seq1.p1, Canna_24863_c3_seq1.p1, Canna_25685_c0_seq1.p2, Canna_25685_c0_seq1.p7, Canna_25685_c0_seq2.p1, Canna_25685_c0_seq2.p2, Canna_25685_c0_seq3.p2, Canna_25685_c0_seq4.p1, Canna_25685_c0_seq6.p2, Canna_26292_c0_seq1.p1, Canna_26292_c0_seq2.p1, Canna_80982_c0_seq1.p1	Dichorisandra_40491_c0_seq1.p1, Dichorisandra_40491_c0_seq1.p2, Dichorisandra_40491_c0_seq2.p1, Dichorisandra_41618_c0_seq1.p1, Dichorisandra_41849_c0_seq1.p1, Dichorisandra_41849_c1_seq1.p1	Elaeis|743831846|ref|XP_010934815.1|, Elaeis|743866597|ref|XP_010905099.1|, Elaeis|743885798|ref|XP_010910005.1|	Musa_1045_c0_seq1.p1, Musa_13236_c0_seq1.p1, Musa_14017_c0_seq1.p1, Musa_14017_c1_seq1.p1, Musa_15275_c0_seq1.p1, Musa_1909_c0_seq1.p1, Musa_24277_c0_seq1.p1, Musa_24750_c0_seq1.p1	GSMUA_Achr1P06810_001, GSMUA_Achr1P06820_001, GSMUA_Achr2P03920_001, GSMUA_Achr2P03930_001, GSMUA_Achr2P03940_001, GSMUA_Achr4P05440_001, GSMUA_Achr4P11970_001, GSMUA_Achr5P12260_001	Orchidantha_25294_c0_seq1.p1, Orchidantha_33173_c0_seq1.p1, Orchidantha_33173_c0_seq2.p1, Orchidantha_33173_c0_seq2.p2, Orchidantha_33173_c0_seq3.p1, Orchidantha_87420_c0_seq1.p1	Phoenix_30s657591g006, Phoenix_30s755431g004, Phoenix_30s822061g001	Zingiber_23224_c0_seq1.p1, Zingiber_23706_c0_seq1.p1, Zingiber_31717_c0_seq1.p1, Zingiber_31717_c0_seq2.p1, Zingiber_33060_c0_seq1.p1, Zingiber_33060_c0_seq1.p2
OG0000123	AT1G16760.1, AT1G17540.1, AT1G72760.1, AT1G78940.1, AT1G78940.2, AT2G07020.1, AT2G24370.1, AT3G20200.1, AT4G31230.1, AT5G12000.1, AT5G20310.1, AT5G26150.1, AT5G35380.1	Calathea1768_c0_seq1.p1, Calathea24538_c0_seq1.p1, Calathea24538_c1_seq1.p1, Calathea27899_c0_seq1.p1, Calathea27899_c0_seq2.p1, Calathea28362_c0_seq1.p1, Calathea34768_c0_seq1.p1, Calathea34768_c1_seq1.p1, Calathea40019_c0_seq1.p1, Calathea40019_c0_seq10.p1, Calathea40019_c0_seq11.p1, Calathea40019_c0_seq12.p1, Calathea40019_c0_seq13.p1, Calathea40019_c0_seq14.p1, Calathea40019_c0_seq15.p1, Cala…	Canna_145365_c0_seq1.p1, Canna_2460_c0_seq1.p1, Canna_27860_c0_seq5.p1, Canna_27860_c0_seq6.p1, Canna_7702_c0_seq1.p1, Canna_7702_c0_seq1.p2	Dichorisandra_174238_c0_seq1.p1, Dichorisandra_18078_c0_seq1.p1, Dichorisandra_18078_c0_seq2.p1, Dichorisandra_25819_c0_seq1.p1, Dichorisandra_34682_c0_seq1.p1, Dichorisandra_34682_c0_seq2.p1, Dichorisandra_37735_c0_seq1.p1, Dichorisandra_43169_c0_seq1.p1, Dichorisandra_68343_c0_seq1.p1, Dichorisandra_91553_c0_seq1.p1, Dichorisandra_94191_c0_seq1.p1	Elaeis|743767193|ref|XP_010913853.1|, Elaeis|743769819|ref|XP_010915203.1|, Elaeis|743797648|ref|XP_010925037.1|, Elaeis|743804790|ref|XP_010927278.1|, Elaeis|743810732|ref|XP_010928974.1|, Elaeis|743840580|ref|XP_010937301.1|, Elaeis|743840584|ref|XP_010937302.1|, Elaeis|743851652|ref|XP_010940191.1|	Musa_10771_c1_seq1.p1, Musa_136633_c0_seq1.p1, Musa_3278_c0_seq1.p1, Musa_3278_c0_seq2.p1, Musa_3613_c0_seq1.p1, Musa_65713_c0_seq1.p1, Musa_6857_c0_seq1.p1	GSMUA_Achr1P23730_001, GSMUA_Achr2P00730_001, GSMUA_Achr2P15770_001, GSMUA_Achr4P04620_001, GSMUA_Achr4P05730_001, GSMUA_Achr4P11550_001, GSMUA_Achr4P20700_001, GSMUA_Achr5P05020_001, GSMUA_Achr8P05660_001, GSMUA_Achr9P14140_001, GSMUA_Achr9P23090_001, GSMUA_Achr9P23100_001, GSMUA_AchrUn_randomP04430_001	Orchidantha_14268_c0_seq1.p1, Orchidantha_14268_c0_seq2.p1, Orchidantha_149531_c0_seq1.p1, Orchidantha_151258_c0_seq1.p1, Orchidantha_2109_c0_seq1.p1, Orchidantha_22425_c0_seq1.p1, Orchidantha_85800_c0_seq1.p1	Phoenix_30s1027111g001, Phoenix_30s705791g009, Phoenix_30s705791g010, Phoenix_30s795701g002, Phoenix_30s891351g002, Phoenix_30s966691g003, Phoenix_30s992161g006, Phoenix_30s995681g001	Zingiber_165342_c0_seq1.p1, Zingiber_20456_c0_seq1.p1, Zingiber_26579_c0_seq1.p2, Zingiber_72450_c0_seq1.p1
OG0000124	AT1G75820.1, AT3G24240.1, AT3G49670.1, AT4G20270.1, AT5G48940.1, AT5G61480.1, AT5G65700.1, AT5G65700.2	Calathea100439_c0_seq1.p1, Calathea23336_c0_seq1.p1, Calathea26145_c1_seq1.p1, Calathea33265_c2_seq1.p1, Calathea38195_c0_seq1.p1, Calathea38195_c0_seq2.p1, Calathea38809_c4_seq1.p1, Calathea38809_c4_seq2.p1, Calathea38809_c4_seq3.p1, Calathea38809_c4_seq7.p1	Canna_14080_c0_seq1.p1, Canna_17650_c2_seq1.p1, Canna_18641_c0_seq1.p1, Canna_18667_c3_seq2.p1, Canna_18667_c3_seq3.p1, Canna_18667_c3_seq4.p1, Canna_19251_c0_seq1.p1, Canna_21386_c0_seq1.p1, Canna_27328_c0_seq1.p1	Dichorisandra_101353_c0_seq1.p1, Dichorisandra_25937_c1_seq1.p1, Dichorisandra_44137_c1_seq1.p1, Dichorisandra_44137_c1_seq2.p1, Dichorisandra_45069_c0_seq1.p1, Dichorisandra_45069_c0_seq2.p1, Dichorisandra_45069_c0_seq3.p1, Dichorisandra_48024_c0_seq1.p1, Dichorisandra_48024_c0_seq2.p1, Dichorisandra_48024_c0_seq3.p1	Elaeis|743756663|ref|XP_010918071.1|, Elaeis|743761629|ref|XP_010943209.1|, Elaeis|743764864|ref|XP_010912647.1|, Elaeis|743776966|ref|XP_010918898.1|, Elaeis|743795696|ref|XP_010924539.1|, Elaeis|743816186|ref|XP_010930574.1|, Elaeis|743826056|ref|XP_010933174.1|, Elaeis|743831499|ref|XP_010934709.1|, Elaeis|743832855|ref|XP_010935096.1|, Elaeis|743837129|ref|XP_010936307.1|, Elaeis|743848240|re…	Musa_13951_c0_seq1.p2, Musa_19106_c0_seq1.p1, Musa_19106_c0_seq2.p1, Musa_19106_c0_seq3.p3, Musa_27366_c3_seq1.p1, Musa_27799_c2_seq1.p1, Musa_27799_c2_seq2.p1, Musa_27799_c2_seq4.p1, Musa_27799_c2_seq6.p1, Musa_29198_c0_seq1.p1, Musa_29524_c1_seq10.p1, Musa_29524_c1_seq11.p1, Musa_29524_c1_seq12.p1, Musa_29524_c1_seq13.p1, Musa_29524_c1_seq19.p1, Musa_29524_c1_seq8.p1, Musa_29524_c1_seq9.p1, Mus…	GSMUA_Achr11P02270_001, GSMUA_Achr4P04790_001, GSMUA_Achr4P07370_001, GSMUA_Achr4P14590_001, GSMUA_Achr4P32160_001, GSMUA_Achr5P16960_001, GSMUA_Achr6P07350_001, GSMUA_Achr6P22870_001, GSMUA_Achr7P27590_001, GSMUA_Achr8P12880_001, GSMUA_Achr8P27460_001, GSMUA_Achr9P00190_001, GSMUA_Achr9P24170_001	Orchidantha_32484_c0_seq1.p1, Orchidantha_32484_c0_seq2.p1, Orchidantha_95123_c0_seq1.p1	Phoenix_30s1053751g001, Phoenix_30s1060671g001, Phoenix_30s6550948g007, Phoenix_30s663951g003, Phoenix_30s664251g001, Phoenix_30s675541g006, Phoenix_30s693061g001, Phoenix_30s774741g003, Phoenix_30s782101g004, Phoenix_30s808281g009, Phoenix_30s834271g001, Phoenix_30s859381g001, Phoenix_30s977681g001	Zingiber_19564_c0_seq1.p1, Zingiber_25514_c0_seq1.p1, Zingiber_25514_c0_seq2.p1, Zingiber_32110_c0_seq1.p1, Zingiber_32627_c0_seq1.p1, Zingiber_32627_c0_seq2.p2, Zingiber_34199_c1_seq2.p1, Zingiber_34199_c1_seq4.p1
OG0000125		Calathea37499_c1_seq1.p1, Calathea37499_c2_seq1.p1, Calathea37499_c3_seq1.p1, Calathea39617_c0_seq1.p1, Calathea39617_c0_seq10.p1, Calathea39617_c0_seq11.p1, Calathea39617_c0_seq12.p1, Calathea39617_c0_seq13.p1, Calathea39617_c0_seq14.p1, Calathea39617_c0_seq15.p1, Calathea39617_c0_seq16.p1, Calathea39617_c0_seq17.p1, Calathea39617_c0_seq18.p1, Calathea39617_c0_seq19.p1, Calathea39617_c0_seq2.p1,…	Canna_25204_c0_seq1.p1, Canna_25204_c1_seq1.p1, Canna_25204_c2_seq1.p1, Canna_26813_c0_seq1.p1, Canna_26813_c0_seq2.p1, Canna_26813_c0_seq3.p1, Canna_26813_c0_seq4.p1, Canna_26813_c0_seq5.p1, Canna_26813_c0_seq6.p1	Dichorisandra_17846_c0_seq1.p1, Dichorisandra_36641_c0_seq1.p1, Dichorisandra_40637_c1_seq1.p1, Dichorisandra_44767_c0_seq1.p1, Dichorisandra_44767_c0_seq2.p1, Dichorisandra_44767_c0_seq3.p1	Elaeis|743770456|ref|XP_010915511.1|, Elaeis|743770458|ref|XP_010915512.1|, Elaeis|743770460|ref|XP_010915513.1|, Elaeis|743770462|ref|XP_010915514.1|, Elaeis|743799875|ref|XP_010925638.1|, Elaeis|743799877|ref|XP_010925639.1|	Musa_19591_c0_seq1.p1, Musa_24063_c0_seq1.p1, Musa_29340_c0_seq1.p1, Musa_29340_c0_seq3.p1, Musa_29340_c0_seq4.p1, Musa_72898_c0_seq1.p1	GSMUA_Achr10P00970_001, GSMUA_Achr2P15470_001, GSMUA_AchrUn_randomP21650_001	Orchidantha_19111_c0_seq1.p1, Orchidantha_32285_c0_seq1.p1, Orchidantha_3450_c0_seq1.p1, Orchidantha_5098_c0_seq1.p1, Orchidantha_74500_c0_seq1.p1	Phoenix_30s65509125g005, Phoenix_30s691621g001	Zingiber_103294_c0_seq1.p1, Zingiber_132278_c0_seq1.p1, Zingiber_134545_c0_seq1.p1, Zingiber_141262_c0_seq1.p1, Zingiber_17053_c0_seq1.p1, Zingiber_26620_c0_seq1.p2, Zingiber_26620_c0_seq2.p1, Zingiber_28148_c0_seq1.p1, Zingiber_90833_c0_seq1.p1
OG0000126		Calathea183228_c0_seq1.p1, Calathea38877_c0_seq10.p2, Calathea38877_c0_seq12.p3, Calathea38877_c1_seq1.p1		Dichorisandra_122275_c0_seq1.p1, Dichorisandra_1274_c0_seq1.p1, Dichorisandra_8746_c0_seq1.p1		Musa_28729_c1_seq1.p2, Musa_28729_c1_seq1.p7, Musa_28729_c1_seq10.p2, Musa_28729_c1_seq10.p8, Musa_28729_c1_seq11.p2, Musa_28729_c1_seq11.p8, Musa_28729_c1_seq12.p2, Musa_28729_c1_seq12.p8, Musa_28729_c1_seq13.p2, Musa_28729_c1_seq13.p8, Musa_28729_c1_seq14.p2, Musa_28729_c1_seq14.p8, Musa_28729_c1_seq15.p2, Musa_28729_c1_seq15.p8, Musa_28729_c1_seq16.p2, Musa_28729_c1_seq16.p8, Musa_28729_c1_seq…	GSMUA_Achr11P19140_001, GSMUA_Achr4P05340_001, GSMUA_Achr5P14730_001, GSMUA_AchrUn_randomP17290_001	Orchidantha_26440_c0_seq1.p1, Orchidantha_26440_c0_seq1.p2	Phoenix_30s711191g009	Zingiber_30012_c0_seq1.p1, Zingiber_34138_c1_seq1.p1, Zingiber_34138_c1_seq10.p1, Zingiber_34138_c1_seq11.p1, Zingiber_34138_c1_seq12.p1, Zingiber_34138_c1_seq13.p1, Zingiber_34138_c1_seq14.p1, Zingiber_34138_c1_seq15.p1, Zingiber_34138_c1_seq16.p1, Zingiber_34138_c1_seq17.p1, Zingiber_34138_c1_seq18.p1, Zingiber_34138_c1_seq19.p1, Zingiber_34138_c1_seq2.p1, Zingiber_34138_c1_seq21.p1, Zingiber_3…
OG0000127	AT1G08420.1, AT1G08420.2, AT2G27210.1, AT2G27210.2, AT4G03080.1	Calathea34354_c0_seq1.p1, Calathea38578_c1_seq1.p1, Calathea38578_c1_seq10.p1, Calathea38578_c1_seq11.p1, Calathea38578_c1_seq15.p1, Calathea38578_c1_seq18.p1, Calathea38578_c1_seq2.p1, Calathea38578_c1_seq3.p1, Calathea38578_c1_seq4.p1, Calathea38578_c1_seq7.p1, Calathea38578_c1_seq8.p1, Calathea39727_c0_seq10.p1, Calathea39727_c0_seq11.p1, Calathea39727_c0_seq14.p1, Calathea39727_c0_seq16.p1, C…	Canna_25052_c0_seq1.p1, Canna_25052_c0_seq3.p1, Canna_28177_c0_seq1.p1, Canna_28177_c0_seq2.p1, Canna_28177_c0_seq3.p1, Canna_28177_c0_seq4.p1, Canna_28177_c0_seq5.p1, Canna_28177_c0_seq6.p1, Canna_28177_c0_seq7.p1, Canna_28177_c0_seq8.p1	Dichorisandra_49388_c0_seq1.p1, Dichorisandra_49388_c0_seq17.p1, Dichorisandra_49388_c0_seq2.p1, Dichorisandra_49388_c0_seq3.p1, Dichorisandra_49388_c0_seq4.p1, Dichorisandra_49388_c0_seq5.p1, Dichorisandra_49388_c0_seq6.p1, Dichorisandra_49388_c0_seq7.p1, Dichorisandra_49388_c0_seq8.p1, Dichorisandra_49388_c0_seq9.p1	Elaeis|743761319|ref|XP_010941606.1|, Elaeis|743768183|ref|XP_010914369.1|, Elaeis|743768185|ref|XP_010914370.1|, Elaeis|743768187|ref|XP_010914371.1|, Elaeis|743768189|ref|XP_010914372.1|, Elaeis|743865482|ref|XP_010904839.1|, Elaeis|743875511|ref|XP_010907353.1|, Elaeis|743875513|ref|XP_010907354.1|	Musa_24996_c0_seq1.p1, Musa_29908_c0_seq1.p1, Musa_29908_c0_seq10.p1, Musa_29908_c0_seq17.p1, Musa_29908_c0_seq18.p1, Musa_29908_c0_seq2.p1, Musa_29908_c0_seq3.p1, Musa_29908_c0_seq4.p1, Musa_29908_c0_seq5.p1, Musa_29908_c0_seq6.p1, Musa_29908_c0_seq7.p1, Musa_29908_c0_seq8.p1	GSMUA_Achr11P25560_001, GSMUA_Achr2P12930_001, GSMUA_Achr4P22810_001, GSMUA_Achr8P03030_001, GSMUA_Achr9P25950_001	Orchidantha_19418_c0_seq1.p1, Orchidantha_36826_c0_seq1.p1, Orchidantha_36826_c0_seq2.p1, Orchidantha_36826_c0_seq3.p1, Orchidantha_36826_c0_seq4.p1, Orchidantha_37131_c1_seq1.p1, Orchidantha_37131_c1_seq2.p1, Orchidantha_37131_c1_seq3.p1, Orchidantha_37131_c1_seq9.p1	Phoenix_30s782991g001, Phoenix_30s790351g004, Phoenix_30s826481g003, Phoenix_30s948781g003	Zingiber_28082_c0_seq1.p1, Zingiber_33995_c0_seq1.p1, Zingiber_33995_c0_seq2.p1, Zingiber_33995_c0_seq3.p1, Zingiber_33995_c0_seq4.p1, Zingiber_34291_c0_seq1.p1, Zingiber_34291_c0_seq2.p1
OG0000128	AT1G66410.1, AT1G66410.2, AT2G27030.1, AT2G27030.2, AT2G27030.3, AT2G41110.1, AT2G41110.2, AT3G22930.1, AT3G43810.1, AT3G51920.1, AT3G56800.1, AT5G21274.1, AT5G37780.1, AT5G37780.2, AT5G37780.3	Calathea17748_c1_seq1.p1, Calathea19107_c0_seq1.p1, Calathea30441_c0_seq1.p1, Calathea30441_c0_seq2.p1, Calathea32706_c0_seq1.p1, Calathea34050_c0_seq1.p1, Calathea34050_c0_seq10.p1, Calathea34050_c0_seq11.p1, Calathea34050_c0_seq2.p1, Calathea34050_c0_seq3.p1, Calathea34050_c0_seq4.p2, Calathea34050_c0_seq5.p1, Calathea34050_c0_seq6.p2, Calathea34050_c0_seq7.p1, Calathea34050_c0_seq8.p2, Calathe…	Canna_13697_c0_seq1.p1, Canna_14401_c0_seq1.p1, Canna_15924_c0_seq1.p1, Canna_16200_c2_seq1.p1, Canna_17957_c0_seq1.p1, Canna_18970_c0_seq1.p1, Canna_19231_c0_seq1.p1, Canna_19231_c0_seq3.p1	Dichorisandra_34811_c0_seq1.p1, Dichorisandra_40589_c0_seq1.p1, Dichorisandra_40589_c0_seq2.p1, Dichorisandra_41107_c0_seq1.p1, Dichorisandra_45117_c0_seq1.p1, Dichorisandra_48492_c0_seq1.p1, Dichorisandra_48492_c0_seq10.p1, Dichorisandra_48492_c0_seq12.p1, Dichorisandra_48492_c0_seq13.p1, Dichorisandra_48492_c0_seq14.p1, Dichorisandra_48492_c0_seq15.p1, Dichorisandra_48492_c0_seq16.p1, Dichorisa…	Elaeis|743760175|ref|XP_010935758.1|, Elaeis|743760177|ref|XP_010935767.1|, Elaeis|743774547|ref|XP_010917630.1|, Elaeis|743786202|ref|XP_010922112.1|, Elaeis|743838920|ref|XP_010936850.1|, Elaeis|743846762|ref|XP_010938924.1|, Elaeis|743864950|ref|XP_010904705.1|, Elaeis|743882206|ref|XP_010909101.1|	Musa_22344_c0_seq8.p1, Musa_29375_c0_seq10.p1, Musa_29375_c0_seq11.p1, Musa_29375_c0_seq16.p1, Musa_29375_c0_seq20.p1, Musa_29375_c0_seq24.p1, Musa_29375_c0_seq26.p1, Musa_29375_c0_seq28.p1, Musa_29375_c0_seq6.p1	GSMUA_Achr10P00360_001, GSMUA_Achr10P01510_001, GSMUA_Achr2P01120_001, GSMUA_Achr3P09330_001, GSMUA_Achr3P25040_001, GSMUA_Achr4P22570_001, GSMUA_Achr5P07820_001, GSMUA_Achr6P15990_001, GSMUA_Achr6P23670_001, GSMUA_Achr7P01390_001, GSMUA_Achr7P07720_001, GSMUA_Achr9P17280_001, GSMUA_AchrUn_randomP12510_001	Orchidantha_28186_c0_seq1.p1, Orchidantha_29213_c0_seq1.p1, Orchidantha_32881_c0_seq1.p1, Orchidantha_32881_c0_seq2.p1, Orchidantha_32881_c0_seq3.p1, Orchidantha_32881_c0_seq4.p1, Orchidantha_32881_c0_seq5.p1, Orchidantha_32881_c0_seq6.p1	Phoenix_30s1126911g002, Phoenix_30s670471g001, Phoenix_30s677241g002, Phoenix_30s731801g002, Phoenix_30s745861g002, Phoenix_30s883641g002, Phoenix_30s974321g001	Zingiber_28115_c0_seq1.p2, Zingiber_28271_c0_seq1.p1, Zingiber_30786_c0_seq1.p1, Zingiber_32480_c0_seq1.p1, Zingiber_32480_c0_seq2.p1, Zingiber_32720_c0_seq3.p1, Zingiber_55532_c0_seq1.p1
OG0000129	AT2G27110.1, AT2G27110.2, AT2G27110.3, AT2G32250.1, AT2G32250.2, AT2G32250.3, AT2G32250.4, AT3G06250.1, AT4G12850.1, AT4G38170.1, AT4G38180.1, AT5G18960.1	Calathea29757_c0_seq1.p1, Calathea29757_c1_seq1.p1, Calathea31893_c0_seq1.p1, Calathea31893_c0_seq2.p1, Calathea31893_c0_seq3.p1, Calathea31893_c0_seq4.p1, Calathea35797_c0_seq1.p1, Calathea37411_c0_seq1.p1, Calathea37411_c0_seq2.p1, Calathea37411_c0_seq3.p1, Calathea37411_c0_seq4.p1, Calathea37411_c0_seq5.p1, Calathea37411_c0_seq6.p1, Calathea37411_c0_seq7.p1	Canna_16488_c0_seq1.p1, Canna_22284_c0_seq1.p1, Canna_22284_c0_seq2.p1, Canna_23611_c0_seq1.p1, Canna_25139_c0_seq1.p1, Canna_25139_c0_seq2.p1, Canna_25886_c0_seq1.p1, Canna_26790_c0_seq1.p1	Dichorisandra_120623_c0_seq1.p1, Dichorisandra_135880_c0_seq1.p1, Dichorisandra_140636_c0_seq1.p1, Dichorisandra_141849_c0_seq1.p1, Dichorisandra_218287_c0_seq1.p1, Dichorisandra_30686_c0_seq1.p1, Dichorisandra_35275_c0_seq1.p1, Dichorisandra_39814_c0_seq1.p1, Dichorisandra_39814_c0_seq2.p1, Dichorisandra_40477_c0_seq1.p1, Dichorisandra_47269_c0_seq1.p1, Dichorisandra_47269_c0_seq2.p1, Dichorisan…	Elaeis|743764169|ref|XP_010912289.1|, Elaeis|743769306|ref|XP_010914936.1|, Elaeis|743769308|ref|XP_010914937.1|, Elaeis|743769310|ref|XP_010914938.1|, Elaeis|743769336|ref|XP_010914954.1|, Elaeis|743769338|ref|XP_010914955.1|, Elaeis|743798511|ref|XP_010925259.1|, Elaeis|743798519|ref|XP_010925260.1|, Elaeis|743815473|ref|XP_010930350.1|, Elaeis|743815477|ref|XP_010930351.1|, Elaeis|743815481|re…	Musa_19469_c0_seq1.p1, Musa_19469_c0_seq2.p1, Musa_24682_c0_seq1.p1, Musa_25228_c0_seq1.p1, Musa_25228_c0_seq2.p1, Musa_25228_c0_seq3.p1, Musa_26031_c0_seq1.p1, Musa_26138_c0_seq1.p1, Musa_26138_c0_seq2.p1, Musa_26138_c0_seq3.p1, Musa_27857_c0_seq1.p1, Musa_27857_c0_seq2.p1		Orchidantha_12664_c0_seq1.p1, Orchidantha_127630_c0_seq1.p1, Orchidantha_150324_c0_seq1.p1, Orchidantha_26146_c0_seq1.p1, Orchidantha_26146_c1_seq1.p1, Orchidantha_27141_c0_seq1.p1, Orchidantha_27439_c0_seq1.p1, Orchidantha_79658_c0_seq1.p1, Orchidantha_98781_c0_seq1.p1	Phoenix_30s1042271g004, Phoenix_30s1080341g002, Phoenix_30s1202321g002, Phoenix_30s701551g001, Phoenix_30s701551g002, Phoenix_30s772411g001, Phoenix_30s844271g003, Phoenix_30s889901g007	Zingiber_100405_c0_seq1.p1, Zingiber_114336_c0_seq1.p1, Zingiber_12756_c0_seq1.p1, Zingiber_14860_c1_seq1.p1, Zingiber_21148_c0_seq1.p1, Zingiber_21148_c0_seq2.p1, Zingiber_21148_c1_seq1.p1, Zingiber_23959_c0_seq1.p1, Zingiber_23959_c0_seq2.p1, Zingiber_26400_c0_seq1.p1, Zingiber_68946_c0_seq1.p1, Zingiber_91731_c0_seq1.p1
OG0000130	AT2G03810.1, AT2G03810.2, AT2G03810.3, AT2G03810.4	Calathea31104_c0_seq1.p1, Calathea31104_c0_seq3.p1, Calathea31649_c0_seq1.p1, Calathea31649_c0_seq2.p1, Calathea38178_c0_seq1.p1, Calathea38178_c0_seq2.p1, Calathea38178_c0_seq3.p1, Calathea38178_c0_seq4.p1, Calathea38572_c4_seq1.p2, Calathea38572_c4_seq10.p2, Calathea38572_c4_seq11.p2, Calathea38572_c4_seq13.p2, Calathea38572_c4_seq14.p1, Calathea38572_c4_seq15.p2, Calathea38572_c4_seq19.p2, Cal…	Canna_23510_c0_seq1.p1, Canna_23510_c0_seq6.p1, Canna_23510_c0_seq6.p2, Canna_26293_c1_seq1.p1, Canna_26619_c0_seq1.p1, Canna_26619_c0_seq10.p1, Canna_26619_c0_seq11.p1, Canna_26619_c0_seq12.p1, Canna_26619_c0_seq13.p1, Canna_26619_c0_seq14.p1, Canna_26619_c0_seq15.p1, Canna_26619_c0_seq16.p1, Canna_26619_c0_seq17.p1, Canna_26619_c0_seq18.p1, Canna_26619_c0_seq2.p1, Canna_26619_c0_seq3.p1, Canna_…	Dichorisandra_40825_c0_seq1.p1, Dichorisandra_48781_c0_seq3.p1, Dichorisandra_48781_c0_seq5.p1, Dichorisandra_48781_c0_seq8.p1	Elaeis|743807451|ref|XP_010928100.1|, Elaeis|743807455|ref|XP_010928101.1|, Elaeis|743807459|ref|XP_010928102.1|, Elaeis|743807463|ref|XP_010928103.1|, Elaeis|743807467|ref|XP_010928104.1|, Elaeis|743807471|ref|XP_010928105.1|, Elaeis|743807475|ref|XP_010928106.1|, Elaeis|743861492|ref|XP_010943296.1|, Elaeis|743861496|ref|XP_010943297.1|, Elaeis|743861500|ref|XP_010943298.1|, Elaeis|743861512|re…	Musa_22107_c0_seq1.p1, Musa_22107_c0_seq2.p1, Musa_22107_c0_seq3.p1, Musa_22107_c0_seq4.p1, Musa_26566_c0_seq1.p1, Musa_28710_c0_seq1.p1, Musa_28710_c0_seq10.p1, Musa_28710_c0_seq11.p1, Musa_28710_c0_seq12.p1, Musa_28710_c0_seq2.p1, Musa_28710_c0_seq3.p1, Musa_28710_c0_seq4.p1, Musa_28710_c0_seq5.p1, Musa_28710_c0_seq6.p1, Musa_28710_c0_seq7.p1, Musa_28710_c0_seq8.p1, Musa_28710_c0_seq9.p1	GSMUA_Achr3P06380_001, GSMUA_Achr3P10680_001	Orchidantha_29424_c0_seq1.p1, Orchidantha_35974_c2_seq1.p1, Orchidantha_35974_c2_seq2.p1, Orchidantha_35974_c2_seq4.p1, Orchidantha_35974_c2_seq5.p1, Orchidantha_35974_c2_seq6.p1, Orchidantha_35974_c2_seq7.p1, Orchidantha_93805_c0_seq1.p1	Phoenix_30s1083051g003, Phoenix_30s771851g002	Zingiber_12896_c0_seq1.p1, Zingiber_15702_c0_seq1.p1, Zingiber_166813_c0_seq1.p1, Zingiber_28926_c0_seq1.p1
OG0000131	AT3G21180.1, AT3G22910.1, AT3G63380.1, AT4G29900.1, AT5G57110.1, AT5G57110.2	Calathea21575_c0_seq1.p2, Calathea21575_c1_seq1.p1, Calathea22497_c0_seq1.p1, Calathea28276_c0_seq1.p1, Calathea39087_c0_seq1.p1, Calathea39087_c0_seq1.p2, Calathea39087_c0_seq2.p1, Calathea39087_c0_seq3.p1, Calathea39087_c0_seq4.p1, Calathea39087_c0_seq4.p2, Calathea39087_c0_seq5.p1, Calathea39087_c0_seq5.p2, Calathea39087_c0_seq6.p1, Calathea39087_c0_seq6.p2, Calathea39087_c0_seq7.p1, Calathea3…	Canna_27398_c0_seq1.p1, Canna_27398_c0_seq2.p1, Canna_28625_c0_seq1.p1, Canna_28625_c0_seq10.p1, Canna_28625_c0_seq11.p1, Canna_28625_c0_seq14.p2, Canna_28625_c0_seq15.p1, Canna_28625_c0_seq2.p1, Canna_28625_c0_seq3.p1, Canna_28625_c0_seq4.p1, Canna_28625_c0_seq5.p1, Canna_28625_c0_seq6.p1, Canna_28625_c0_seq7.p1, Canna_28625_c0_seq8.p1, Canna_28625_c0_seq9.p1, Canna_524_c0_seq1.p1	Dichorisandra_136607_c0_seq1.p1, Dichorisandra_35532_c0_seq1.p2, Dichorisandra_38834_c0_seq1.p1, Dichorisandra_38834_c0_seq2.p1, Dichorisandra_48823_c0_seq1.p1, Dichorisandra_48823_c0_seq2.p1, Dichorisandra_48823_c0_seq3.p1, Dichorisandra_48823_c0_seq4.p1, Dichorisandra_48823_c0_seq5.p1, Dichorisandra_48823_c0_seq6.p1, Dichorisandra_48823_c0_seq6.p2, Dichorisandra_48823_c0_seq7.p1, Dichorisandra_…	Elaeis|743766946|ref|XP_010913719.1|, Elaeis|743766948|ref|XP_010913720.1|, Elaeis|743766950|ref|XP_010913721.1|, Elaeis|743766952|ref|XP_010913722.1|, Elaeis|743774574|ref|XP_010917644.1|, Elaeis|743791757|ref|XP_010923516.1|, Elaeis|743804744|ref|XP_010927266.1|, Elaeis|743804750|ref|XP_010927267.1|, Elaeis|743809717|ref|XP_010928700.1|, Elaeis|743809721|ref|XP_010928701.1|, Elaeis|743809725|re…	Musa_16496_c0_seq1.p1, Musa_29728_c0_seq1.p1, Musa_29728_c0_seq2.p1, Musa_29728_c0_seq3.p1, Musa_29728_c0_seq4.p1, Musa_29728_c0_seq5.p1, Musa_29728_c0_seq6.p1, Musa_29728_c0_seq7.p1, Musa_29728_c0_seq8.p1, Musa_4789_c0_seq1.p1	GSMUA_Achr1P23580_001, GSMUA_Achr4P05790_001, GSMUA_Achr4P10650_001, GSMUA_Achr7P25650_001, GSMUA_AchrUn_randomP04520_001, GSMUA_AchrUn_randomP05010_001, GSMUA_AchrUn_randomP05020_001, GSMUA_AchrUn_randomP12750_001	Orchidantha_22013_c0_seq1.p1, Orchidantha_35180_c0_seq1.p1, Orchidantha_35180_c0_seq4.p1, Orchidantha_35180_c0_seq6.p1, Orchidantha_35180_c0_seq7.p1, Orchidantha_35180_c0_seq9.p1	Phoenix_30s1081161g003, Phoenix_30s1081161g004, Phoenix_30s1081161g005, Phoenix_30s1081161g006, Phoenix_30s1128261g001, Phoenix_30s1161021g002, Phoenix_30s1206111g001, Phoenix_30s848361g001, Phoenix_30s861851g001, Phoenix_30s943301g014	Zingiber_19298_c0_seq1.p1, Zingiber_19298_c1_seq1.p1, Zingiber_19298_c1_seq2.p1, Zingiber_22848_c0_seq1.p1, Zingiber_22848_c0_seq1.p2, Zingiber_22848_c0_seq2.p1, Zingiber_22848_c0_seq3.p1, Zingiber_89171_c0_seq1.p1
OG0000132	AT1G17260.1, AT1G80660.1, AT1G80660.2, AT2G07560.1, AT2G18960.1, AT2G24520.1, AT3G42640.1, AT3G47950.1, AT3G60330.1, AT3G60330.2, AT4G30190.1, AT4G30190.2, AT5G57350.1, AT5G57350.2, AT5G62670.1	Calathea34321_c4_seq1.p1, Calathea35033_c3_seq1.p1, Calathea39110_c0_seq10.p1, Calathea39110_c0_seq11.p1, Calathea39110_c0_seq12.p1, Calathea39110_c0_seq13.p1, Calathea39110_c0_seq14.p1, Calathea39110_c0_seq15.p1, Calathea39110_c0_seq2.p1, Calathea39110_c0_seq3.p1, Calathea39110_c0_seq5.p1, Calathea39110_c0_seq6.p1, Calathea39110_c0_seq7.p1, Calathea39110_c0_seq8.p1, Calathea39110_c0_seq9.p1	Canna_23539_c0_seq1.p1, Canna_25290_c0_seq1.p1, Canna_26632_c0_seq1.p1, Canna_26999_c0_seq1.p1	Dichorisandra_48729_c0_seq1.p1, Dichorisandra_48729_c0_seq2.p1, Dichorisandra_48852_c0_seq1.p1	Elaeis|743759784|ref|XP_010933786.1|, Elaeis|743766858|ref|XP_010913679.1|, Elaeis|743767834|ref|XP_010914190.1|, Elaeis|743778476|ref|XP_010919699.1|, Elaeis|743778478|ref|XP_010919701.1|, Elaeis|743778484|ref|XP_010919704.1|, Elaeis|743790986|ref|XP_010923303.1|, Elaeis|743809639|ref|XP_010928676.1|, Elaeis|743811238|ref|XP_010929115.1|, Elaeis|743811891|ref|XP_010929278.1|, Elaeis|743822257|re…	Musa_29536_c0_seq1.p1, Musa_29536_c0_seq10.p1, Musa_29536_c0_seq11.p1, Musa_29536_c0_seq2.p1, Musa_29536_c0_seq3.p1, Musa_29536_c0_seq4.p1, Musa_29536_c0_seq5.p1, Musa_29536_c0_seq6.p1, Musa_29536_c0_seq7.p1, Musa_29536_c0_seq8.p1, Musa_29536_c0_seq9.p1, Musa_29983_c0_seq1.p2, Musa_29983_c0_seq2.p2	GSMUA_Achr10P02680_001, GSMUA_Achr10P30680_001, GSMUA_Achr10P30810_001, GSMUA_Achr1P10350_001, GSMUA_Achr2P04890_001, GSMUA_Achr3P04540_001, GSMUA_Achr3P13380_001, GSMUA_Achr3P27910_001, GSMUA_Achr4P12650_001, GSMUA_Achr4P20580_001, GSMUA_Achr4P22290_001, GSMUA_Achr4P22300_001, GSMUA_Achr5P04450_001, GSMUA_Achr5P22720_001, GSMUA_Achr7P19300_001, GSMUA_Achr9P10970_001, GSMUA_Achr9P13200_001, GSMUA…	Orchidantha_36134_c0_seq1.p1, Orchidantha_37059_c0_seq1.p1, Orchidantha_37059_c0_seq2.p1, Orchidantha_37199_c0_seq1.p1, Orchidantha_37199_c0_seq10.p1, Orchidantha_37199_c0_seq11.p1, Orchidantha_37199_c0_seq2.p1, Orchidantha_37199_c0_seq3.p1, Orchidantha_37199_c0_seq4.p1, Orchidantha_37199_c0_seq5.p1, Orchidantha_37199_c0_seq6.p1, Orchidantha_37199_c0_seq8.p1	Phoenix_30s1006131g001, Phoenix_30s1049441g001, Phoenix_30s1069531g002, Phoenix_30s712781g005, Phoenix_30s717451g001, Phoenix_30s722021g003, Phoenix_30s760161g003, Phoenix_30s814971g012, Phoenix_30s861931g004, Phoenix_30s956031g005	Zingiber_24941_c0_seq1.p1, Zingiber_27857_c0_seq1.p1
OG0000133	AT1G05580.1, AT1G05580.2, AT1G06970.1, AT1G08140.1, AT1G08150.1, AT1G64170.1, AT2G13620.1, AT2G28170.1, AT2G28180.1, AT2G30240.1, AT2G31910.1, AT3G17630.1, AT3G44900.1, AT3G44910.1, AT3G44920.1, AT3G44930.1, AT3G52080.1, AT3G53720.1, AT4G23700.1, AT5G01680.1, AT5G22900.1, AT5G22910.1, AT5G37060.1, AT5G41610.1, AT5G41610.2, AT5G58460.1	Calathea1041_c0_seq1.p1, Calathea108374_c0_seq1.p2, Calathea14542_c0_seq1.p1, Calathea20039_c0_seq1.p1, Calathea20039_c1_seq1.p1, Calathea22057_c0_seq1.p1, Calathea22057_c1_seq1.p1, Calathea33870_c0_seq1.p1, Calathea37581_c0_seq1.p1, Calathea37581_c0_seq1.p2, Calathea37581_c0_seq2.p1, Calathea37581_c0_seq3.p1, Calathea37581_c0_seq3.p2, Calathea37581_c0_seq4.p1, Calathea37581_c0_seq4.p2, Calathea3…		Dichorisandra_109465_c0_seq1.p1, Dichorisandra_35616_c0_seq1.p1, Dichorisandra_74977_c0_seq1.p1	Elaeis|743762763|ref|XP_010909726.1|, Elaeis|743774023|ref|XP_010917365.1|, Elaeis|743784075|ref|XP_010921563.1|, Elaeis|743789122|ref|XP_010922840.1|, Elaeis|743789838|ref|XP_010923013.1|, Elaeis|743789868|ref|XP_010923023.1|, Elaeis|743789872|ref|XP_010923024.1|, Elaeis|743819369|ref|XP_010931502.1|, Elaeis|743819399|ref|XP_010931514.1|, Elaeis|743824068|ref|XP_010932682.1|, Elaeis|743824189|re…	Musa_111739_c0_seq1.p4, Musa_85497_c0_seq1.p2	GSMUA_Achr10P03290_001, GSMUA_Achr11P01370_001, GSMUA_Achr11P15930_001, GSMUA_Achr1P19830_001, GSMUA_Achr3P02480_001, GSMUA_Achr3P11410_001, GSMUA_Achr3P11420_001, GSMUA_Achr3P11430_001, GSMUA_Achr3P11440_001, GSMUA_Achr3P24660_001, GSMUA_Achr4P16710_001, GSMUA_Achr5P07170_001, GSMUA_Achr5P18460_001, GSMUA_Achr5P27320_001, GSMUA_Achr5P27330_001, GSMUA_Achr5P27820_001, GSMUA_Achr6P33330_001, GSMUA…		Phoenix_30s1011171g002, Phoenix_30s1028501g005, Phoenix_30s1070141g034, Phoenix_30s1198411g002, Phoenix_30s657541g001, Phoenix_30s699491g007, Phoenix_30s704661g004, Phoenix_30s704661g005, Phoenix_30s733241g005, Phoenix_30s774101g001, Phoenix_30s774101g002, Phoenix_30s840061g012, Phoenix_30s914801g004, Phoenix_30s925571g002, Phoenix_30s958041g001, Phoenix_30s965021g001, Phoenix_30s978081g001	Zingiber_197119_c0_seq1.p3
OG0000134	AT2G45050.1, AT3G60530.1	Calathea37362_c0_seq1.p2, Calathea37362_c0_seq10.p2, Calathea37362_c0_seq11.p2, Calathea37362_c0_seq12.p2, Calathea37362_c0_seq13.p4, Calathea37362_c0_seq14.p4, Calathea37362_c0_seq15.p2, Calathea37362_c0_seq16.p2, Calathea37362_c0_seq17.p2, Calathea37362_c0_seq18.p2, Calathea37362_c0_seq19.p4, Calathea37362_c0_seq2.p2, Calathea37362_c0_seq20.p4, Calathea37362_c0_seq21.p3, Calathea37362_c0_seq22.…	Canna_15690_c0_seq1.p1, Canna_21934_c0_seq3.p1, Canna_21934_c0_seq4.p1, Canna_26383_c0_seq1.p1, Canna_26383_c0_seq2.p1	Dichorisandra_39042_c1_seq1.p1, Dichorisandra_42351_c0_seq1.p1, Dichorisandra_42351_c0_seq2.p1, Dichorisandra_42351_c0_seq3.p1	Elaeis|743778260|ref|XP_010919586.1|, Elaeis|743827725|ref|XP_010933664.1|	Musa_22829_c0_seq1.p2, Musa_22829_c0_seq2.p2, Musa_22829_c0_seq3.p2, Musa_28151_c0_seq1.p1, Musa_28151_c0_seq10.p1, Musa_28151_c0_seq11.p1, Musa_28151_c0_seq11.p2, Musa_28151_c0_seq12.p1, Musa_28151_c0_seq13.p1, Musa_28151_c0_seq13.p2, Musa_28151_c0_seq14.p1, Musa_28151_c0_seq14.p2, Musa_28151_c0_seq15.p1, Musa_28151_c0_seq16.p1, Musa_28151_c0_seq17.p1, Musa_28151_c0_seq18.p1, Musa_28151_c0_seq2.…	GSMUA_Achr11P04460_001, GSMUA_Achr1P01570_001, GSMUA_Achr4P30340_001, GSMUA_Achr5P13410_001	Orchidantha_26544_c0_seq1.p1, Orchidantha_36606_c1_seq1.p3, Orchidantha_36606_c1_seq10.p1, Orchidantha_36606_c1_seq11.p1, Orchidantha_36606_c1_seq12.p1, Orchidantha_36606_c1_seq13.p1, Orchidantha_36606_c1_seq14.p1, Orchidantha_36606_c1_seq15.p4, Orchidantha_36606_c1_seq16.p1, Orchidantha_36606_c1_seq2.p1, Orchidantha_36606_c1_seq3.p3, Orchidantha_36606_c1_seq4.p1, Orchidantha_36606_c1_seq5.p1, Or…	Phoenix_30s677371g004	Zingiber_17287_c0_seq1.p1, Zingiber_33227_c0_seq10.p2, Zingiber_33227_c0_seq11.p2, Zingiber_33227_c0_seq12.p1, Zingiber_33227_c0_seq13.p1, Zingiber_33227_c0_seq14.p2, Zingiber_33227_c0_seq15.p1, Zingiber_33227_c0_seq17.p2, Zingiber_33227_c0_seq18.p1, Zingiber_33227_c0_seq19.p1, Zingiber_33227_c0_seq22.p1, Zingiber_33227_c0_seq4.p2, Zingiber_33227_c0_seq5.p1, Zingiber_33227_c0_seq6.p1, Zingiber_33…
OG0000135	AT2G35155.1	Calathea39277_c1_seq1.p1, Calathea39277_c1_seq10.p1, Calathea39277_c1_seq11.p1, Calathea39277_c1_seq12.p1, Calathea39277_c1_seq13.p1, Calathea39277_c1_seq14.p1, Calathea39277_c1_seq15.p1, Calathea39277_c1_seq16.p1, Calathea39277_c1_seq17.p1, Calathea39277_c1_seq18.p1, Calathea39277_c1_seq19.p1, Calathea39277_c1_seq2.p1, Calathea39277_c1_seq20.p1, Calathea39277_c1_seq21.p1, Calathea39277_c1_seq22.…	Canna_24340_c2_seq1.p1, Canna_26873_c0_seq1.p1, Canna_26873_c0_seq2.p1, Canna_26873_c0_seq4.p1	Dichorisandra_49403_c0_seq1.p1, Dichorisandra_49403_c0_seq2.p1, Dichorisandra_49403_c0_seq3.p1, Dichorisandra_49403_c0_seq6.p1	Elaeis|743804029|ref|XP_010927082.1|, Elaeis|743804031|ref|XP_010927083.1|, Elaeis|743804033|ref|XP_010927084.1|, Elaeis|743804035|ref|XP_010927085.1|, Elaeis|743804037|ref|XP_010927086.1|, Elaeis|743804039|ref|XP_010927087.1|, Elaeis|743804041|ref|XP_010927088.1|, Elaeis|743855847|ref|XP_010941638.1|, Elaeis|743855849|ref|XP_010941639.1|, Elaeis|743855851|ref|XP_010941641.1|, Elaeis|743855853|re…	Musa_17281_c0_seq1.p1, Musa_22153_c0_seq2.p1, Musa_22153_c1_seq1.p1, Musa_22153_c1_seq2.p1, Musa_29473_c0_seq1.p1, Musa_29473_c0_seq2.p1, Musa_29473_c0_seq3.p1	GSMUA_Achr1P25750_001, GSMUA_Achr2P02690_001, GSMUA_Achr8P33430_001, GSMUA_Achr9P30750_001	Orchidantha_25471_c1_seq1.p1, Orchidantha_31286_c0_seq1.p1, Orchidantha_37137_c0_seq1.p1, Orchidantha_37137_c0_seq3.p1	Phoenix_30s699001g003, Phoenix_30s876401g001, Phoenix_30s896901g002	Zingiber_13877_c0_seq1.p1, Zingiber_20946_c0_seq1.p1, Zingiber_20946_c1_seq1.p1, Zingiber_33364_c0_seq1.p1, Zingiber_33364_c0_seq2.p1
OG0000136	AT3G26890.1, AT3G26890.2, AT3G26890.3, AT3G26890.4, AT3G26890.5, AT3G26890.6, AT5G41110.1	Calathea36271_c0_seq1.p1, Calathea36271_c0_seq2.p1, Calathea40032_c1_seq1.p1, Calathea40032_c1_seq1.p2, Calathea40032_c1_seq10.p1, Calathea40032_c1_seq11.p1, Calathea40032_c1_seq11.p2, Calathea40032_c1_seq12.p1, Calathea40032_c1_seq12.p2, Calathea40032_c1_seq13.p1, Calathea40032_c1_seq13.p2, Calathea40032_c1_seq14.p1, Calathea40032_c1_seq14.p2, Calathea40032_c1_seq15.p1, Calathea40032_c1_seq16.p1…	Canna_26714_c0_seq1.p1, Canna_26714_c0_seq2.p1, Canna_26714_c0_seq3.p1, Canna_26714_c0_seq4.p1, Canna_26955_c0_seq1.p1	Dichorisandra_49303_c0_seq1.p1, Dichorisandra_49303_c0_seq2.p1	Elaeis|743863169|ref|XP_010943730.1|, Elaeis|743863173|ref|XP_010943731.1|, Elaeis|743863177|ref|XP_010943732.1|, Elaeis|743863181|ref|XP_010943733.1|, Elaeis|743863185|ref|XP_010943734.1|, Elaeis|743863189|ref|XP_010943735.1|, Elaeis|743863192|ref|XP_010943736.1|, Elaeis|743863196|ref|XP_010943737.1|, Elaeis|743881870|ref|XP_010909014.1|, Elaeis|743881874|ref|XP_010909015.1|, Elaeis|743881878|re…	Musa_29720_c0_seq1.p1, Musa_29720_c0_seq1.p2, Musa_29720_c0_seq1.p3, Musa_29720_c0_seq2.p1, Musa_29720_c0_seq2.p2, Musa_29720_c0_seq2.p3, Musa_29720_c0_seq3.p1	GSMUA_Achr4P00110_001, GSMUA_Achr7P22490_001	Orchidantha_25766_c0_seq1.p1, Orchidantha_27819_c0_seq1.p1, Orchidantha_27819_c2_seq1.p1, Orchidantha_37467_c1_seq1.p1, Orchidantha_37467_c1_seq1.p2, Orchidantha_37467_c1_seq10.p1, Orchidantha_37467_c1_seq11.p1, Orchidantha_37467_c1_seq2.p1, Orchidantha_37467_c1_seq3.p1, Orchidantha_37467_c1_seq3.p2, Orchidantha_37467_c1_seq4.p1, Orchidantha_37467_c1_seq4.p2, Orchidantha_37467_c1_seq5.p1, Orchida…	Phoenix_30s1177401g002, Phoenix_30s758071g001	Zingiber_115926_c0_seq1.p1, Zingiber_32609_c0_seq1.p1, Zingiber_32609_c0_seq2.p1, Zingiber_32609_c0_seq3.p1, Zingiber_32609_c0_seq4.p1, Zingiber_80512_c0_seq1.p1
OG0000137	AT4G14713.1, AT4G14713.2, AT4G14720.1	Calathea35470_c0_seq10.p2, Calathea35470_c0_seq11.p1, Calathea35470_c0_seq12.p1, Calathea35470_c0_seq15.p2, Calathea35470_c0_seq16.p1, Calathea35470_c0_seq18.p1, Calathea35470_c0_seq19.p1, Calathea35470_c0_seq2.p1, Calathea35470_c0_seq3.p1, Calathea35470_c0_seq5.p1, Calathea35470_c0_seq6.p1, Calathea35470_c0_seq9.p2, Calathea36911_c0_seq10.p1, Calathea36911_c0_seq11.p1, Calathea36911_c0_seq17.p1,…	Canna_27211_c0_seq1.p1, Canna_27211_c0_seq1.p3, Canna_27211_c0_seq11.p1, Canna_27211_c0_seq14.p1, Canna_27211_c0_seq14.p2, Canna_27211_c0_seq16.p1, Canna_27211_c0_seq17.p1, Canna_27211_c0_seq17.p2, Canna_27211_c0_seq18.p1, Canna_27211_c0_seq19.p1, Canna_27211_c0_seq2.p1, Canna_27211_c0_seq20.p1, Canna_27211_c0_seq20.p2, Canna_27211_c0_seq21.p1, Canna_27211_c0_seq22.p1, Canna_27211_c0_seq23.p1, Ca…	Dichorisandra_45786_c1_seq1.p1, Dichorisandra_45786_c1_seq2.p1, Dichorisandra_45786_c1_seq3.p1	Elaeis|743774866|ref|XP_010917799.1|, Elaeis|743774868|ref|XP_010917801.1|, Elaeis|743774870|ref|XP_010917802.1|, Elaeis|743774872|ref|XP_010917803.1|, Elaeis|743774874|ref|XP_010917804.1|, Elaeis|743774876|ref|XP_010917805.1|, Elaeis|743774878|ref|XP_010917806.1|, Elaeis|743774880|ref|XP_010917807.1|, Elaeis|743824594|ref|XP_010932819.1|	Musa_23956_c0_seq1.p1, Musa_23956_c0_seq2.p1, Musa_23956_c0_seq3.p1, Musa_23956_c0_seq4.p1, Musa_74540_c0_seq1.p1	GSMUA_Achr2P08870_001, GSMUA_Achr8P26830_001	Orchidantha_36978_c0_seq1.p1, Orchidantha_36978_c0_seq11.p1, Orchidantha_36978_c0_seq12.p1, Orchidantha_36978_c0_seq13.p1, Orchidantha_36978_c0_seq14.p1, Orchidantha_36978_c0_seq15.p1, Orchidantha_36978_c0_seq2.p2, Orchidantha_36978_c0_seq3.p2, Orchidantha_36978_c0_seq4.p1, Orchidantha_36978_c0_seq6.p1, Orchidantha_36978_c0_seq7.p1, Orchidantha_36978_c0_seq8.p1, Orchidantha_36978_c0_seq9.p1		Zingiber_25477_c0_seq1.p1
OG0000138	AT1G55690.1, AT1G55690.2, AT1G55690.3	Calathea39111_c1_seq1.p3, Calathea39111_c1_seq10.p3, Calathea39111_c1_seq11.p3, Calathea39111_c1_seq12.p1, Calathea39111_c1_seq13.p4, Calathea39111_c1_seq14.p3, Calathea39111_c1_seq15.p1, Calathea39111_c1_seq16.p3, Calathea39111_c1_seq17.p1, Calathea39111_c1_seq18.p3, Calathea39111_c1_seq19.p1, Calathea39111_c1_seq2.p3, Calathea39111_c1_seq20.p1, Calathea39111_c1_seq21.p5, Calathea39111_c1_seq22.…	Canna_14845_c0_seq1.p1, Canna_27346_c0_seq1.p1, Canna_27346_c0_seq2.p1, Canna_27346_c0_seq3.p1, Canna_27346_c0_seq4.p1, Canna_27770_c0_seq1.p1, Canna_28030_c0_seq7.p1	Dichorisandra_45504_c2_seq1.p1, Dichorisandra_45504_c2_seq2.p1, Dichorisandra_46609_c0_seq1.p1, Dichorisandra_46609_c0_seq2.p1	Elaeis|743766156|ref|XP_010913311.1|, Elaeis|743767484|ref|XP_010914005.1|, Elaeis|743767486|ref|XP_010914006.1|, Elaeis|743767488|ref|XP_010914007.1|, Elaeis|743767490|ref|XP_010914008.1|, Elaeis|743767492|ref|XP_010914009.1|, Elaeis|743767494|ref|XP_010914010.1|, Elaeis|743767496|ref|XP_010914011.1|, Elaeis|743767498|ref|XP_010914012.1|, Elaeis|743807861|ref|XP_010928201.1|, Elaeis|743807865|re…	Musa_28969_c0_seq1.p1, Musa_28969_c0_seq2.p1, Musa_28969_c0_seq3.p1, Musa_28969_c0_seq4.p1, Musa_28969_c0_seq5.p1, Musa_29651_c0_seq1.p1, Musa_29651_c0_seq18.p1, Musa_29651_c0_seq19.p1, Musa_29651_c0_seq2.p1, Musa_29651_c0_seq20.p1, Musa_29651_c0_seq21.p1, Musa_29651_c0_seq22.p1, Musa_29651_c0_seq23.p1, Musa_29651_c0_seq24.p1, Musa_29651_c0_seq25.p1, Musa_29651_c0_seq26.p1, Musa_29651_c0_seq3.p1,…	GSMUA_Achr3P04130_001, GSMUA_Achr3P11960_001, GSMUA_Achr4P09770_001, GSMUA_Achr5P04200_001, GSMUA_Achr7P06190_001, GSMUA_Achr8P24430_001	Orchidantha_29646_c0_seq1.p1, Orchidantha_30793_c0_seq1.p1, Orchidantha_30793_c0_seq2.p1	Phoenix_30s1052101g001, Phoenix_30s655093g001, Phoenix_30s808451g001	Zingiber_11566_c0_seq1.p1, Zingiber_25121_c0_seq1.p1, Zingiber_29451_c0_seq1.p1, Zingiber_29451_c0_seq2.p2
OG0000139	AT1G16710.1, AT1G16710.2, AT1G55970.1, AT1G79000.1, AT1G79000.2, AT3G12980.1	Calathea39487_c1_seq1.p1, Calathea39487_c1_seq2.p1, Calathea39487_c1_seq3.p1, Calathea39487_c1_seq4.p1, Calathea39633_c1_seq1.p1, Calathea39633_c1_seq2.p1, Calathea39633_c1_seq20.p1, Calathea39633_c1_seq21.p1, Calathea39633_c1_seq3.p1, Calathea39633_c1_seq3.p2, Calathea39633_c1_seq4.p1, Calathea39633_c1_seq4.p2, Calathea39633_c1_seq5.p1, Calathea39633_c1_seq5.p2, Calathea39633_c1_seq6.p1, Calathe…	Canna_21574_c0_seq1.p1, Canna_21574_c0_seq2.p1, Canna_24414_c1_seq1.p1, Canna_27512_c0_seq1.p1, Canna_27512_c0_seq2.p1	Dichorisandra_150547_c0_seq1.p1, Dichorisandra_33557_c0_seq1.p1, Dichorisandra_37109_c0_seq1.p1, Dichorisandra_41248_c0_seq1.p1, Dichorisandra_41443_c0_seq1.p1, Dichorisandra_47014_c0_seq1.p1, Dichorisandra_47154_c0_seq1.p1, Dichorisandra_47154_c0_seq2.p1, Dichorisandra_47154_c0_seq3.p1, Dichorisandra_47154_c0_seq4.p1, Dichorisandra_91201_c0_seq1.p1	Elaeis|743812511|ref|XP_010929436.1|, Elaeis|743812513|ref|XP_010929437.1|, Elaeis|743812515|ref|XP_010929438.1|, Elaeis|743812519|ref|XP_010929439.1|, Elaeis|743812523|ref|XP_010929440.1|, Elaeis|743812527|ref|XP_010929441.1|, Elaeis|743812531|ref|XP_010929442.1|, Elaeis|743812539|ref|XP_010929444.1|, Elaeis|743829982|ref|XP_010934297.1|, Elaeis|743850966|ref|XP_010940016.1|, Elaeis|743870428|re…	Musa_1642_c0_seq1.p1, Musa_27837_c0_seq1.p1, Musa_27837_c1_seq1.p1, Musa_27837_c1_seq2.p1, Musa_29978_c0_seq1.p1, Musa_29978_c0_seq1.p2, Musa_29978_c0_seq1.p3, Musa_29978_c0_seq2.p1, Musa_29978_c0_seq3.p1, Musa_29978_c0_seq4.p1, Musa_29978_c0_seq4.p2, Musa_29978_c0_seq4.p3, Musa_29978_c0_seq7.p1	GSMUA_Achr10P31040_001, GSMUA_Achr2P00700_001, GSMUA_Achr2P00710_001, GSMUA_Achr5P05080_001, GSMUA_Achr6P09330_001, GSMUA_Achr6P36040_001, GSMUA_Achr7P19760_001	Orchidantha_27034_c0_seq1.p1, Orchidantha_27034_c0_seq2.p1, Orchidantha_27034_c0_seq3.p1, Orchidantha_37201_c0_seq1.p1, Orchidantha_37201_c0_seq2.p1, Orchidantha_37201_c0_seq3.p1, Orchidantha_37201_c0_seq4.p1, Orchidantha_37201_c0_seq5.p1, Orchidantha_67877_c0_seq1.p1	Phoenix_30s1163321g001, Phoenix_30s1191581g001, Phoenix_30s1191581g003, Phoenix_30s715151g002, Phoenix_30s732221g002, Phoenix_30s931611g002, Phoenix_30s931831g004	Zingiber_103990_c0_seq1.p1, Zingiber_28246_c0_seq1.p1, Zingiber_32921_c0_seq1.p1, Zingiber_32921_c0_seq10.p1, Zingiber_32921_c0_seq2.p1, Zingiber_32921_c0_seq3.p1, Zingiber_32921_c0_seq4.p1, Zingiber_32921_c0_seq5.p1, Zingiber_32921_c0_seq6.p1, Zingiber_32921_c0_seq7.p1, Zingiber_32921_c0_seq8.p1, Zingiber_32921_c0_seq9.p1, Zingiber_84896_c0_seq1.p1
OG0000140	AT1G10120.1, AT1G26260.1, AT1G26260.2, AT1G26260.3, AT3G07340.1, AT3G23690.1	Calathea19423_c0_seq1.p1, Calathea28135_c0_seq1.p1, Calathea28135_c0_seq2.p1, Calathea35825_c0_seq1.p1, Calathea36503_c1_seq1.p1, Calathea36503_c1_seq1.p2, Calathea36503_c1_seq2.p1, Calathea36503_c1_seq3.p1, Calathea36503_c1_seq4.p1, Calathea38662_c0_seq1.p1, Calathea38662_c0_seq2.p1, Calathea38662_c0_seq3.p1, Calathea38662_c0_seq4.p1, Calathea38662_c0_seq5.p1, Calathea38662_c0_seq6.p1, Calathea3…	Canna_19682_c0_seq1.p1, Canna_19682_c1_seq1.p1, Canna_22453_c2_seq1.p1, Canna_25368_c1_seq11.p1, Canna_25368_c1_seq16.p1, Canna_25368_c1_seq2.p1, Canna_25368_c1_seq26.p1, Canna_25368_c1_seq27.p1, Canna_25368_c1_seq4.p1, Canna_25368_c1_seq7.p1, Canna_25368_c1_seq9.p1, Canna_26095_c0_seq1.p1, Canna_26095_c0_seq2.p1, Canna_26095_c0_seq3.p1, Canna_28151_c0_seq1.p1, Canna_4335_c0_seq1.p1	Dichorisandra_42568_c0_seq1.p1, Dichorisandra_42568_c0_seq2.p1, Dichorisandra_44036_c1_seq1.p1, Dichorisandra_45193_c0_seq1.p1, Dichorisandra_45193_c0_seq2.p1, Dichorisandra_49143_c0_seq1.p1, Dichorisandra_49143_c0_seq2.p1, Dichorisandra_49143_c0_seq3.p1, Dichorisandra_49143_c0_seq4.p1, Dichorisandra_49143_c0_seq5.p1	Elaeis|743765751|ref|XP_010913102.1|, Elaeis|743765753|ref|XP_010913103.1|, Elaeis|743802670|ref|XP_010926677.1|, Elaeis|743866818|ref|XP_010905158.1|, Elaeis|743875059|ref|XP_010907240.1|	Musa_13668_c0_seq1.p1, Musa_20920_c0_seq1.p1, Musa_20920_c0_seq2.p1, Musa_20920_c0_seq3.p1, Musa_20920_c0_seq4.p1, Musa_22638_c0_seq1.p1, Musa_22638_c1_seq1.p1, Musa_22638_c1_seq2.p1, Musa_22638_c1_seq3.p1, Musa_22638_c1_seq4.p1, Musa_22638_c1_seq5.p1, Musa_25081_c0_seq1.p1, Musa_5415_c0_seq1.p2, Musa_6747_c0_seq1.p1, Musa_97161_c0_seq1.p1	GSMUA_Achr10P17130_001, GSMUA_Achr10P28920_001, GSMUA_Achr2P06090_001, GSMUA_Achr3P17290_001, GSMUA_Achr4P16120_001, GSMUA_Achr6P27780_001, GSMUA_Achr7P02770_001, GSMUA_Achr7P22770_001, GSMUA_Achr9P07330_001	Orchidantha_122604_c0_seq1.p1, Orchidantha_26826_c0_seq1.p1, Orchidantha_26826_c0_seq2.p1, Orchidantha_26826_c0_seq3.p1, Orchidantha_27434_c0_seq1.p1, Orchidantha_30128_c0_seq1.p1, Orchidantha_35033_c0_seq1.p1, Orchidantha_35033_c0_seq2.p1, Orchidantha_35033_c0_seq3.p1	Phoenix_30s1085741g001, Phoenix_30s704941g001, Phoenix_30s854621g001, Phoenix_30s989101g001	Zingiber_17165_c0_seq1.p2, Zingiber_17498_c0_seq1.p1, Zingiber_17498_c0_seq2.p1, Zingiber_18036_c0_seq1.p1, Zingiber_20347_c0_seq1.p1, Zingiber_21164_c0_seq1.p1, Zingiber_23847_c0_seq1.p1, Zingiber_28190_c0_seq1.p1, Zingiber_28190_c1_seq1.p1, Zingiber_28190_c1_seq2.p1, Zingiber_30839_c0_seq1.p1, Zingiber_44_c0_seq1.p2, Zingiber_91529_c0_seq1.p1
OG0000141	AT1G12110.1, AT1G62200.1, AT3G21670.1	Calathea39550_c0_seq1.p1, Calathea39550_c0_seq1.p2, Calathea39550_c0_seq10.p1, Calathea39550_c0_seq10.p2, Calathea39550_c0_seq11.p1, Calathea39550_c0_seq12.p1, Calathea39550_c0_seq13.p1, Calathea39550_c0_seq14.p1, Calathea39550_c0_seq15.p1, Calathea39550_c0_seq16.p1, Calathea39550_c0_seq17.p1, Calathea39550_c0_seq18.p1, Calathea39550_c0_seq19.p1, Calathea39550_c0_seq2.p1, Calathea39550_c0_seq2.p2…	Canna_12139_c0_seq1.p1, Canna_14288_c0_seq1.p1, Canna_20138_c0_seq1.p1, Canna_20138_c0_seq2.p3, Canna_20138_c0_seq3.p3, Canna_22874_c0_seq1.p1, Canna_22874_c0_seq2.p1, Canna_22874_c0_seq3.p1, Canna_22874_c0_seq4.p1	Dichorisandra_34035_c0_seq1.p1, Dichorisandra_34035_c0_seq2.p1, Dichorisandra_36632_c0_seq1.p1, Dichorisandra_38972_c1_seq1.p1, Dichorisandra_40006_c0_seq1.p1, Dichorisandra_41430_c0_seq1.p1, Dichorisandra_41430_c0_seq2.p1, Dichorisandra_48653_c0_seq1.p1, Dichorisandra_48653_c0_seq2.p1, Dichorisandra_48653_c0_seq3.p1, Dichorisandra_48653_c0_seq4.p1	Elaeis|743766420|ref|XP_010913451.1|, Elaeis|743778127|ref|XP_010919516.1|, Elaeis|743827831|ref|XP_010933692.1|, Elaeis|743855478|ref|XP_010941437.1|, Elaeis|743872660|ref|XP_010906609.1|, Elaeis|743872664|ref|XP_010906610.1|	Musa_12030_c2_seq1.p2, Musa_14846_c0_seq1.p2, Musa_28922_c0_seq10.p1, Musa_28922_c0_seq12.p1, Musa_28922_c0_seq13.p1, Musa_28922_c0_seq14.p1, Musa_28922_c0_seq15.p1, Musa_28922_c0_seq18.p2, Musa_28922_c0_seq19.p2, Musa_28922_c0_seq2.p1, Musa_28922_c0_seq20.p2, Musa_28922_c0_seq3.p1, Musa_28922_c0_seq4.p1, Musa_28922_c0_seq5.p1, Musa_28922_c0_seq6.p1, Musa_28922_c0_seq8.p1, Musa_28922_c0_seq9.p1, …	GSMUA_Achr11P04310_001, GSMUA_Achr11P04320_001, GSMUA_Achr1P20240_001, GSMUA_Achr3P05990_001, GSMUA_Achr6P36750_001, GSMUA_Achr8P11180_001, GSMUA_Achr8P11190_001, GSMUA_Achr9P14440_001, GSMUA_AchrUn_randomP24200_001	Orchidantha_14958_c0_seq1.p1, Orchidantha_24527_c0_seq1.p1, Orchidantha_31646_c0_seq1.p1, Orchidantha_86729_c0_seq1.p1	Phoenix_30s1026441g001, Phoenix_30s65509180g010, Phoenix_30s773451g001, Phoenix_30s816901g007, Phoenix_30s828141g001, Phoenix_30s828141g002	Zingiber_12388_c0_seq1.p1, Zingiber_27539_c0_seq1.p1, Zingiber_27539_c0_seq2.p1
OG0000142	AT1G12420.1, AT4G22780.1	Calathea38997_c0_seq1.p1, Calathea38997_c0_seq10.p1, Calathea38997_c0_seq11.p1, Calathea38997_c0_seq12.p1, Calathea38997_c0_seq13.p1, Calathea38997_c0_seq14.p1, Calathea38997_c0_seq15.p1, Calathea38997_c0_seq16.p1, Calathea38997_c0_seq18.p1, Calathea38997_c0_seq19.p1, Calathea38997_c0_seq2.p1, Calathea38997_c0_seq21.p1, Calathea38997_c0_seq3.p1, Calathea38997_c0_seq4.p1, Calathea38997_c0_seq5.p1,…	Canna_102369_c0_seq1.p1, Canna_19150_c0_seq1.p1, Canna_19150_c0_seq3.p1, Canna_20234_c0_seq1.p1, Canna_20234_c0_seq2.p1, Canna_21501_c0_seq1.p1, Canna_21501_c0_seq2.p1, Canna_2467_c0_seq1.p2, Canna_26489_c0_seq1.p1	Dichorisandra_111148_c0_seq1.p1, Dichorisandra_29017_c0_seq1.p1, Dichorisandra_37164_c0_seq1.p1, Dichorisandra_4901_c0_seq1.p1	Elaeis|743830922|ref|XP_010934544.1|, Elaeis|743854626|ref|XP_010940980.1|, Elaeis|743869791|ref|XP_010905893.1|, Elaeis|743869797|ref|XP_010905894.1|, Elaeis|743869801|ref|XP_010905895.1|	Musa_12298_c0_seq1.p3, Musa_27989_c1_seq1.p1, Musa_27989_c1_seq2.p1, Musa_27989_c1_seq3.p1, Musa_27989_c1_seq4.p1, Musa_27989_c1_seq5.p1, Musa_27989_c1_seq6.p1, Musa_27989_c1_seq7.p1	GSMUA_Achr11P00950_001, GSMUA_Achr1P02530_001, GSMUA_Achr1P06130_001, GSMUA_Achr1P08280_001, GSMUA_Achr2P03160_001, GSMUA_Achr2P11250_001, GSMUA_Achr3P11310_001, GSMUA_Achr5P11320_001	Orchidantha_20380_c0_seq1.p1, Orchidantha_22609_c1_seq1.p1	Phoenix_30s1004511g001, Phoenix_30s1010461g001, Phoenix_30s658041g001, Phoenix_30s722441g003	Zingiber_116249_c0_seq1.p1, Zingiber_17854_c0_seq1.p1, Zingiber_24206_c0_seq1.p1
OG0000143		Calathea26777_c0_seq1.p1, Calathea26777_c0_seq2.p1, Calathea30891_c0_seq1.p1, Calathea34019_c0_seq1.p1, Calathea34019_c0_seq10.p1, Calathea34019_c0_seq3.p1, Calathea34019_c0_seq5.p1, Calathea34019_c0_seq7.p1, Calathea34019_c0_seq9.p1, Calathea34556_c1_seq1.p1, Calathea39090_c0_seq1.p1, Calathea39247_c0_seq1.p1, Calathea39247_c0_seq2.p1, Calathea39247_c0_seq3.p1, Calathea39247_c0_seq4.p1, Calathea…	Canna_15311_c0_seq1.p1, Canna_16519_c0_seq1.p1, Canna_17537_c0_seq1.p1, Canna_20594_c0_seq1.p1, Canna_25811_c0_seq1.p1, Canna_25811_c0_seq2.p1, Canna_26206_c0_seq1.p1, Canna_26818_c0_seq1.p1, Canna_6271_c0_seq1.p1	Dichorisandra_111685_c0_seq1.p1, Dichorisandra_28327_c0_seq1.p1, Dichorisandra_28327_c0_seq2.p1, Dichorisandra_28385_c0_seq1.p1, Dichorisandra_37907_c0_seq1.p1, Dichorisandra_7093_c0_seq1.p1	Elaeis|743759474|ref|XP_010932456.1|, Elaeis|743769411|ref|XP_010914994.1|, Elaeis|743769413|ref|XP_010914995.1|, Elaeis|743769415|ref|XP_010914996.1|, Elaeis|743769417|ref|XP_010914997.1|, Elaeis|743769419|ref|XP_010914998.1|, Elaeis|743769421|ref|XP_010914999.1|, Elaeis|743769423|ref|XP_010915000.1|, Elaeis|743773551|ref|XP_010917123.1|, Elaeis|743779808|ref|XP_010920347.1|, Elaeis|743782706|re…	Musa_10577_c0_seq1.p1, Musa_18839_c0_seq1.p1, Musa_19317_c0_seq1.p1, Musa_19317_c0_seq1.p2, Musa_19317_c0_seq2.p1, Musa_24308_c0_seq1.p1, Musa_25028_c0_seq1.p1, Musa_26442_c0_seq1.p1, Musa_26497_c0_seq1.p1, Musa_26497_c0_seq2.p1, Musa_8723_c0_seq1.p1		Orchidantha_1189_c0_seq1.p1, Orchidantha_13666_c0_seq1.p1, Orchidantha_201468_c0_seq1.p1, Orchidantha_21296_c0_seq1.p1, Orchidantha_23449_c0_seq1.p1, Orchidantha_23794_c0_seq1.p1, Orchidantha_23794_c1_seq1.p1, Orchidantha_27052_c0_seq1.p1, Orchidantha_29570_c0_seq1.p1, Orchidantha_29570_c0_seq2.p1, Orchidantha_34886_c0_seq1.p1, Orchidantha_89301_c0_seq1.p1	Phoenix_30s1020441g001, Phoenix_30s1033261g001, Phoenix_30s1072481g003, Phoenix_30s1100061g001, Phoenix_30s655701g005, Phoenix_30s669701g001, Phoenix_30s695641g001, Phoenix_30s722341g001, Phoenix_30s724191g001, Phoenix_30s732221g012, Phoenix_30s766431g003, Phoenix_30s800451g003, Phoenix_30s850521g003, Phoenix_30s872861g008, Phoenix_30s915761g001, Phoenix_30s977411g001	Zingiber_10112_c0_seq1.p1, Zingiber_23291_c0_seq1.p1, Zingiber_26385_c0_seq1.p1, Zingiber_26385_c0_seq2.p1, Zingiber_29913_c0_seq1.p1, Zingiber_29913_c0_seq2.p1, Zingiber_31995_c0_seq1.p1, Zingiber_65975_c0_seq1.p1, Zingiber_75333_c0_seq1.p1, Zingiber_81985_c0_seq1.p1
OG0000144		Calathea38720_c1_seq1.p1, Calathea38720_c1_seq2.p1, Calathea38720_c4_seq1.p1, Calathea39139_c1_seq1.p1, Calathea39139_c1_seq1.p2, Calathea39139_c1_seq10.p2, Calathea39139_c1_seq11.p2, Calathea39139_c1_seq12.p2, Calathea39139_c1_seq13.p1, Calathea39139_c1_seq13.p2, Calathea39139_c1_seq16.p1, Calathea39139_c1_seq19.p2, Calathea39139_c1_seq2.p1, Calathea39139_c1_seq20.p1, Calathea39139_c1_seq21.p2, …	Canna_18516_c0_seq1.p1, Canna_26681_c0_seq1.p1, Canna_26681_c0_seq10.p1, Canna_26681_c0_seq11.p1, Canna_26681_c0_seq2.p1, Canna_26681_c0_seq3.p1, Canna_26681_c0_seq4.p1, Canna_26681_c0_seq5.p1, Canna_26681_c0_seq6.p1, Canna_26681_c0_seq7.p1, Canna_26681_c0_seq8.p1, Canna_26681_c0_seq9.p1	Dichorisandra_168742_c0_seq1.p1, Dichorisandra_197315_c0_seq1.p1, Dichorisandra_49423_c0_seq1.p1, Dichorisandra_49423_c0_seq2.p1, Dichorisandra_49423_c0_seq3.p1, Dichorisandra_49423_c0_seq7.p1, Dichorisandra_49423_c0_seq9.p1	Elaeis|743761838|ref|XP_010905089.1|, Elaeis|743761840|ref|XP_010905097.1|, Elaeis|743868458|ref|XP_010905576.1|	Musa_24916_c1_seq1.p1, Musa_24916_c1_seq2.p1, Musa_29727_c0_seq1.p1, Musa_29727_c0_seq2.p1, Musa_29727_c0_seq3.p1, Musa_45849_c0_seq1.p1	GSMUA_Achr4P23790_001, GSMUA_Achr7P00120_001, GSMUA_Achr8P03800_001	Orchidantha_108402_c0_seq1.p2, Orchidantha_19001_c0_seq1.p1, Orchidantha_32634_c0_seq1.p1, Orchidantha_34266_c0_seq1.p1	Phoenix_30s808371g001, Phoenix_30s861391g002, Phoenix_30s861391g003	Zingiber_227137_c0_seq1.p1, Zingiber_27420_c0_seq1.p1, Zingiber_31141_c0_seq1.p1, Zingiber_31141_c0_seq2.p1, Zingiber_84390_c0_seq1.p1, Zingiber_87718_c0_seq1.p1, Zingiber_91483_c0_seq1.p1
OG0000145	AT1G55740.1, AT3G57520.1, AT3G57520.2, AT3G57520.3, AT5G20250.1, AT5G20250.2, AT5G20250.3, AT5G20250.4	Calathea18861_c0_seq1.p1, Calathea21023_c0_seq1.p1, Calathea21023_c1_seq1.p1, Calathea22468_c0_seq1.p1, Calathea38295_c5_seq1.p1, Calathea38295_c5_seq2.p1, Calathea38295_c5_seq3.p1, Calathea38295_c5_seq4.p1, Calathea38295_c5_seq5.p1, Calathea38295_c5_seq6.p1, Calathea40201_c3_seq1.p1, Calathea40201_c3_seq10.p1, Calathea40201_c3_seq11.p1, Calathea40201_c3_seq12.p1, Calathea40201_c3_seq13.p1, Calat…	Canna_16275_c0_seq1.p1, Canna_16275_c1_seq1.p1, Canna_17811_c0_seq1.p1, Canna_17811_c0_seq2.p1, Canna_18032_c0_seq1.p1, Canna_28263_c0_seq1.p1, Canna_28263_c0_seq2.p1, Canna_28263_c0_seq3.p1, Canna_28263_c0_seq4.p1	Dichorisandra_167780_c0_seq1.p1, Dichorisandra_38593_c0_seq1.p1, Dichorisandra_41776_c0_seq1.p1, Dichorisandra_42191_c0_seq1.p1, Dichorisandra_42191_c0_seq2.p1	Elaeis|743760470|ref|XP_010937013.1|, Elaeis|743763974|ref|XP_010912187.1|, Elaeis|743763976|ref|XP_010912188.1|, Elaeis|743763978|ref|XP_010912189.1|, Elaeis|743807202|ref|XP_010928028.1|, Elaeis|743807204|ref|XP_010928029.1|, Elaeis|743807206|ref|XP_010928030.1|, Elaeis|743859007|ref|XP_010942528.1|, Elaeis|743859010|ref|XP_010942529.1|, Elaeis|743873075|ref|XP_010906722.1|	Musa_20554_c0_seq1.p1, Musa_453_c0_seq1.p1	GSMUA_Achr4P01690_001, GSMUA_Achr4P19450_001, GSMUA_Achr4P22110_001, GSMUA_Achr6P35130_001, GSMUA_Achr7P01860_001	Orchidantha_113432_c0_seq1.p1, Orchidantha_124015_c0_seq1.p1, Orchidantha_32149_c0_seq1.p1, Orchidantha_32149_c1_seq1.p1, Orchidantha_32149_c1_seq1.p2, Orchidantha_32149_c1_seq2.p1, Orchidantha_95017_c0_seq1.p1	Phoenix_30s1040821g001, Phoenix_30s709791g001, Phoenix_30s756541g004, Phoenix_30s786031g001, Phoenix_30s801211g004, Phoenix_30s909291g002, Phoenix_30s953711g001	Zingiber_13911_c0_seq1.p1
OG0000146	AT2G19110.1, AT4G30110.1, AT4G30120.1	Calathea21148_c0_seq1.p1, Calathea21148_c0_seq2.p1, Calathea21148_c0_seq2.p2, Calathea33155_c0_seq1.p1, Calathea33155_c0_seq1.p2, Calathea33155_c0_seq11.p1, Calathea33155_c0_seq12.p1, Calathea33155_c0_seq13.p1, Calathea33155_c0_seq14.p1, Calathea33155_c0_seq15.p1, Calathea33155_c0_seq16.p1, Calathea33155_c0_seq2.p1, Calathea33155_c0_seq2.p2, Calathea33155_c0_seq3.p1, Calathea33155_c0_seq3.p2, Cal…	Canna_18071_c0_seq1.p1, Canna_18071_c0_seq2.p1, Canna_18071_c0_seq3.p1, Canna_18071_c0_seq4.p1, Canna_18071_c0_seq5.p1, Canna_25595_c0_seq1.p1, Canna_25595_c0_seq2.p1, Canna_28540_c0_seq1.p1, Canna_28540_c0_seq10.p1, Canna_28540_c0_seq11.p3, Canna_28540_c0_seq12.p1, Canna_28540_c0_seq13.p1, Canna_28540_c0_seq14.p1, Canna_28540_c0_seq15.p1, Canna_28540_c0_seq16.p1, Canna_28540_c0_seq17.p1, Canna_2…	Dichorisandra_204841_c0_seq1.p1, Dichorisandra_33842_c0_seq1.p1, Dichorisandra_33842_c0_seq2.p1, Dichorisandra_34750_c0_seq1.p1, Dichorisandra_34750_c0_seq2.p1	Elaeis|743777191|ref|XP_010919016.1|, Elaeis|743777193|ref|XP_010919017.1|, Elaeis|743804527|ref|XP_010927214.1|	Musa_13_c1_seq1.p1, Musa_5192_c0_seq1.p1, Musa_93276_c0_seq1.p1, Musa_99512_c0_seq1.p1	GSMUA_Achr4P30180_001, GSMUA_Achr5P21940_001, GSMUA_Achr5P22660_001, GSMUA_Achr8P24660_001	Orchidantha_150608_c0_seq1.p1, Orchidantha_66969_c0_seq1.p1, Orchidantha_66969_c0_seq1.p2	Phoenix_30s1051101g003, Phoenix_30s1051101g004, Phoenix_30s891391g001, Phoenix_30s997411g004	Zingiber_32218_c0_seq1.p1, Zingiber_32218_c0_seq2.p1, Zingiber_32720_c0_seq1.p1, Zingiber_32720_c0_seq2.p1
OG0000147	AT3G50950.1, AT3G50950.2	Calathea19568_c0_seq1.p1, Calathea22564_c0_seq1.p1, Calathea38963_c0_seq1.p2, Calathea38963_c0_seq2.p2, Calathea38963_c0_seq3.p1, Calathea38963_c0_seq4.p1, Calathea39916_c2_seq4.p1, Calathea39968_c0_seq1.p1, Calathea40285_c0_seq3.p1, Calathea94164_c0_seq1.p1	Canna_10049_c1_seq1.p1, Canna_114046_c0_seq1.p1, Canna_15470_c0_seq1.p1, Canna_27176_c0_seq1.p1, Canna_27176_c0_seq2.p1, Canna_27176_c0_seq3.p1, Canna_27176_c0_seq4.p1, Canna_28547_c0_seq1.p1, Canna_28547_c1_seq11.p1, Canna_28547_c1_seq7.p1, Canna_3357_c0_seq1.p1, Canna_63122_c0_seq1.p1	Dichorisandra_3467_c0_seq1.p1, Dichorisandra_37435_c0_seq1.p1, Dichorisandra_4099_c0_seq1.p1, Dichorisandra_43203_c0_seq1.p2, Dichorisandra_43203_c0_seq3.p1, Dichorisandra_43203_c0_seq4.p1, Dichorisandra_47171_c0_seq1.p1, Dichorisandra_47171_c0_seq2.p1, Dichorisandra_47171_c0_seq3.p1, Dichorisandra_47171_c0_seq4.p1, Dichorisandra_48063_c1_seq1.p1, Dichorisandra_48063_c1_seq2.p1, Dichorisandra_872…	Elaeis|743768978|ref|XP_010914771.1|, Elaeis|743768984|ref|XP_010914772.1|, Elaeis|743769149|ref|XP_010914855.1|, Elaeis|743769151|ref|XP_010914856.1|, Elaeis|743806665|ref|XP_010927750.1|, Elaeis|743846057|ref|XP_010938736.1|, Elaeis|743846084|ref|XP_010938745.1|, Elaeis|743846315|ref|XP_010938804.1|, Elaeis|743856072|ref|XP_010941754.1|, Elaeis|743856076|ref|XP_010941756.1|, Elaeis|743856297|re…	Musa_107346_c0_seq1.p1, Musa_1522_c0_seq1.p1, Musa_154971_c0_seq1.p1, Musa_16320_c1_seq1.p1, Musa_17420_c0_seq1.p1, Musa_5119_c0_seq1.p1, Musa_58991_c0_seq1.p1, Musa_68774_c0_seq1.p1, Musa_81967_c0_seq1.p1, Musa_90914_c0_seq1.p1	GSMUA_Achr5P11640_001, GSMUA_Achr6P32040_001, GSMUA_Achr6P32050_001, GSMUA_Achr6P32070_001, GSMUA_Achr9P11390_001	Orchidantha_112394_c0_seq1.p1, Orchidantha_120235_c0_seq1.p1, Orchidantha_22505_c0_seq1.p1, Orchidantha_29880_c0_seq1.p1, Orchidantha_459_c0_seq1.p1, Orchidantha_63759_c0_seq1.p1, Orchidantha_76917_c0_seq1.p1, Orchidantha_84655_c0_seq1.p1	Phoenix_30s1017421g001, Phoenix_30s1058291g001, Phoenix_30s1170211g001, Phoenix_30s1170211g002, Phoenix_30s1182061g001, Phoenix_30s1212331g001, Phoenix_30s703552g001, Phoenix_30s715881g001, Phoenix_30s736361g001, Phoenix_30s743171g001, Phoenix_30s819351g001, Phoenix_30s830351g001, Phoenix_30s839311g001, Phoenix_30s879161g001, Phoenix_30s925721g001, Phoenix_30s925721g005, Phoenix_30s933131g001, Ph…	Zingiber_1111_c0_seq1.p1, Zingiber_136542_c0_seq1.p1, Zingiber_19690_c0_seq1.p1, Zingiber_25482_c0_seq1.p1, Zingiber_85438_c0_seq1.p1
OG0000148	AT5G60580.1, AT5G60580.2, AT5G60580.3, AT5G60580.4	Calathea32187_c0_seq1.p1, Calathea32187_c0_seq2.p1, Calathea32187_c0_seq3.p1, Calathea32187_c0_seq4.p1, Calathea32187_c0_seq5.p1, Calathea39958_c0_seq1.p1, Calathea39958_c0_seq1.p2, Calathea39958_c0_seq10.p1, Calathea39958_c0_seq10.p2, Calathea39958_c0_seq11.p1, Calathea39958_c0_seq11.p4, Calathea39958_c0_seq12.p1, Calathea39958_c0_seq13.p1, Calathea39958_c0_seq14.p1, Calathea39958_c0_seq14.p2, C…	Canna_13465_c0_seq1.p2, Canna_18214_c0_seq1.p1, Canna_27112_c0_seq1.p1	Dichorisandra_28632_c0_seq1.p1, Dichorisandra_33007_c0_seq1.p1, Dichorisandra_36073_c0_seq1.p1, Dichorisandra_36073_c0_seq1.p2, Dichorisandra_48842_c1_seq3.p1	Elaeis|743780017|ref|XP_010920401.1|, Elaeis|743803482|ref|XP_010926931.1|	Musa_196646_c0_seq1.p1, Musa_26463_c0_seq1.p1, Musa_26463_c0_seq2.p1, Musa_58460_c0_seq1.p1	GSMUA_Achr11P00550_001, GSMUA_Achr5P00540_001	Orchidantha_34433_c0_seq1.p1, Orchidantha_34433_c0_seq2.p1, Orchidantha_34433_c0_seq3.p1, Orchidantha_34433_c0_seq4.p1, Orchidantha_34433_c0_seq5.p1, Orchidantha_34433_c0_seq6.p1, Orchidantha_34433_c0_seq7.p1, Orchidantha_34433_c0_seq8.p1, Orchidantha_34904_c0_seq1.p1	Phoenix_30s1117651g001, Phoenix_30s865231g003	Zingiber_19365_c0_seq1.p1, Zingiber_29525_c0_seq1.p2, Zingiber_29525_c0_seq2.p1
OG0000149	AT1G21660.1, AT1G30280.1, AT1G75100.1, AT4G12770.1, AT4G12770.2, AT4G12780.1, AT4G12780.2, AT4G36520.1	Calathea18453_c0_seq1.p1, Calathea33972_c1_seq1.p1, Calathea33972_c1_seq2.p1, Calathea33972_c1_seq3.p1, Calathea35809_c0_seq1.p1, Calathea37586_c0_seq1.p1, Calathea37586_c0_seq2.p1, Calathea37586_c0_seq3.p1, Calathea37586_c0_seq4.p1, Calathea38444_c0_seq1.p1, Calathea38444_c0_seq2.p1, Calathea38444_c0_seq3.p1, Calathea38444_c0_seq4.p1, Calathea39141_c0_seq1.p1, Calathea39141_c0_seq3.p1	Canna_21202_c0_seq1.p1, Canna_21202_c0_seq2.p1, Canna_22219_c0_seq1.p1, Canna_22219_c1_seq1.p1, Canna_22219_c1_seq2.p1, Canna_24815_c0_seq1.p1, Canna_24815_c2_seq1.p1, Canna_24815_c2_seq2.p1, Canna_24815_c2_seq4.p1, Canna_25205_c0_seq1.p1, Canna_26608_c0_seq1.p1, Canna_26608_c0_seq2.p1	Dichorisandra_100070_c0_seq1.p1, Dichorisandra_35590_c0_seq1.p1, Dichorisandra_39899_c0_seq1.p1, Dichorisandra_41866_c0_seq1.p1, Dichorisandra_46504_c0_seq1.p1, Dichorisandra_46504_c0_seq11.p1, Dichorisandra_46504_c0_seq2.p1, Dichorisandra_46504_c0_seq3.p1, Dichorisandra_46504_c0_seq4.p1, Dichorisandra_46504_c0_seq5.p1, Dichorisandra_46504_c0_seq6.p1, Dichorisandra_46504_c0_seq7.p1, Dichorisandra…	Elaeis|743758299|ref|XP_010926074.1|, Elaeis|743768344|ref|XP_010914449.1|, Elaeis|743768346|ref|XP_010914450.1|, Elaeis|743794863|ref|XP_010924288.1|, Elaeis|743794867|ref|XP_010924289.1|, Elaeis|743794869|ref|XP_010924291.1|, Elaeis|743819895|ref|XP_010931651.1|, Elaeis|743819898|ref|XP_010931652.1|, Elaeis|743884778|ref|XP_010909768.1|, Elaeis|743884784|ref|XP_010909769.1|	Musa_110472_c0_seq1.p1, Musa_11104_c0_seq1.p1, Musa_11104_c1_seq1.p1, Musa_18583_c0_seq1.p1, Musa_18908_c0_seq1.p1, Musa_18908_c0_seq2.p1, Musa_19295_c1_seq1.p1, Musa_19939_c1_seq1.p1, Musa_21572_c0_seq1.p1, Musa_251_c0_seq1.p1, Musa_25946_c0_seq1.p1	GSMUA_Achr11P13890_001, GSMUA_Achr1P26650_001, GSMUA_Achr2P02260_001, GSMUA_Achr3P15350_001, GSMUA_Achr3P24020_001, GSMUA_Achr7P25560_001, GSMUA_Achr7P25970_001	Orchidantha_1524_c0_seq1.p1, Orchidantha_19708_c0_seq1.p1, Orchidantha_27483_c0_seq1.p1, Orchidantha_32084_c0_seq1.p1, Orchidantha_32084_c0_seq2.p1, Orchidantha_32084_c0_seq3.p1, Orchidantha_32084_c0_seq4.p1, Orchidantha_32084_c0_seq5.p1, Orchidantha_32084_c0_seq6.p1	Phoenix_30s1072351g001, Phoenix_30s1116651g001, Phoenix_30s764761g002, Phoenix_30s801291g005, Phoenix_30s841921g002	Zingiber_138931_c0_seq1.p1, Zingiber_17621_c0_seq1.p1, Zingiber_19124_c0_seq1.p1, Zingiber_19481_c0_seq1.p1, Zingiber_20717_c0_seq1.p1, Zingiber_26334_c0_seq1.p1, Zingiber_26334_c0_seq2.p1, Zingiber_4870_c0_seq1.p1, Zingiber_84618_c0_seq1.p1, Zingiber_8515_c0_seq1.p2
OG0000150	AT1G01720.1, AT1G52880.1, AT1G52890.1, AT1G61110.1, AT1G77450.1, AT3G15500.1, AT3G15510.1, AT4G27410.1, AT4G27410.2, AT4G27410.3, AT5G08790.1, AT5G63790.1	Calathea21920_c0_seq1.p1, Calathea21920_c0_seq2.p1, Calathea21920_c0_seq3.p1, Calathea21920_c0_seq4.p1, Calathea37967_c1_seq1.p1, Calathea37967_c1_seq11.p1, Calathea37967_c1_seq12.p1, Calathea37967_c1_seq18.p1, Calathea37967_c1_seq2.p1, Calathea37967_c1_seq25.p1, Calathea37967_c1_seq27.p1, Calathea37967_c1_seq34.p1, Calathea37967_c1_seq35.p1, Calathea37967_c1_seq37.p1, Calathea37967_c1_seq4.p1, C…	Canna_14797_c0_seq1.p1, Canna_14979_c1_seq1.p1, Canna_15081_c0_seq1.p1, Canna_21790_c0_seq13.p1, Canna_21790_c0_seq9.p1, Canna_346_c0_seq1.p2	Dichorisandra_39748_c0_seq1.p1, Dichorisandra_39748_c1_seq1.p1, Dichorisandra_39748_c1_seq2.p1, Dichorisandra_42591_c0_seq1.p1, Dichorisandra_42591_c0_seq3.p1, Dichorisandra_43532_c0_seq2.p1, Dichorisandra_45309_c0_seq1.p1, Dichorisandra_45309_c0_seq2.p1, Dichorisandra_45309_c0_seq3.p1, Dichorisandra_46436_c0_seq1.p1, Dichorisandra_74497_c0_seq1.p1	Elaeis|743757244|ref|XP_010921105.1|, Elaeis|743763068|ref|XP_010911124.1|, Elaeis|743764666|ref|XP_010912541.1|, Elaeis|743764668|ref|XP_010912542.1|, Elaeis|743773760|ref|XP_010917234.1|, Elaeis|743793987|ref|XP_010924066.1|, Elaeis|743793991|ref|XP_010924067.1|, Elaeis|743816742|ref|XP_010930725.1|, Elaeis|743889039|ref|XP_010910754.1|	Musa_28132_c0_seq1.p2, Musa_28132_c0_seq2.p1, Musa_28132_c0_seq3.p2, Musa_28132_c0_seq4.p2, Musa_5727_c0_seq1.p1	GSMUA_Achr10P04570_001, GSMUA_Achr10P29200_001, GSMUA_Achr1P08860_001, GSMUA_Achr3P18990_001, GSMUA_Achr4P21900_001, GSMUA_Achr6P17720_001, GSMUA_Achr6P18720_001, GSMUA_Achr6P25380_001, GSMUA_Achr7P23250_001, GSMUA_Achr9P19520_001	Orchidantha_31735_c0_seq1.p1, Orchidantha_31735_c0_seq2.p1, Orchidantha_31735_c0_seq3.p1, Orchidantha_31931_c1_seq1.p1, Orchidantha_35875_c0_seq1.p1, Orchidantha_35875_c0_seq1.p3, Orchidantha_35875_c0_seq10.p1, Orchidantha_35875_c0_seq15.p1, Orchidantha_35875_c0_seq16.p1, Orchidantha_35875_c0_seq2.p1, Orchidantha_35875_c0_seq3.p1, Orchidantha_35875_c0_seq4.p1, Orchidantha_35875_c0_seq6.p1	Phoenix_30s1042471g011, Phoenix_30s1181731g001, Phoenix_30s672791g001, Phoenix_30s803861g001, Phoenix_30s825781g001, Phoenix_30s937281g002	Zingiber_19597_c0_seq1.p1, Zingiber_28090_c0_seq1.p2, Zingiber_30464_c0_seq1.p1, Zingiber_85301_c0_seq1.p1, Zingiber_91866_c0_seq1.p1
OG0000151	AT1G04160.1, AT1G04600.1, AT1G08730.1, AT1G17580.1, AT1G54560.1, AT2G20290.1, AT2G31900.1, AT2G33240.1, AT3G58160.1, AT4G28710.1, AT4G33200.1, AT4G33200.2, AT4G33200.3, AT5G20490.1, AT5G20490.2, AT5G43900.1, AT5G43900.2, AT5G43900.3	Calathea38624_c0_seq10.p1, Calathea38624_c0_seq4.p1, Calathea38624_c0_seq5.p1, Calathea38624_c0_seq6.p1, Calathea38624_c0_seq7.p1, Calathea38624_c0_seq8.p1, Calathea39095_c2_seq1.p1, Calathea39095_c2_seq10.p1, Calathea39095_c2_seq11.p1, Calathea39095_c2_seq16.p1, Calathea39095_c2_seq17.p1, Calathea39095_c2_seq18.p1, Calathea39095_c2_seq2.p1, Calathea39095_c2_seq3.p1, Calathea39095_c2_seq4.p1, Cal…	Canna_26795_c0_seq1.p1, Canna_26795_c0_seq2.p1, Canna_26795_c0_seq3.p1, Canna_26795_c0_seq4.p1	Dichorisandra_48340_c0_seq1.p1	Elaeis|743755174|ref|XP_010937148.1|, Elaeis|743773691|ref|XP_010917196.1|, Elaeis|743774722|ref|XP_010917722.1|, Elaeis|743776906|ref|XP_010918867.1|, Elaeis|743789948|ref|XP_010923044.1|, Elaeis|743797686|ref|XP_010925045.1|, Elaeis|743797690|ref|XP_010925046.1|, Elaeis|743797694|ref|XP_010925047.1|, Elaeis|743797698|ref|XP_010925048.1|, Elaeis|743836480|ref|XP_010936111.1|, Elaeis|743851662|re…	Musa_27775_c0_seq1.p1, Musa_27775_c0_seq2.p1, Musa_28863_c0_seq1.p1	GSMUA_Achr1P03340_001, GSMUA_Achr3P07960_001, GSMUA_Achr3P27420_001, GSMUA_Achr3P30890_001, GSMUA_Achr4P07150_001, GSMUA_Achr4P07570_001, GSMUA_Achr4P14090_001, GSMUA_Achr5P09720_001, GSMUA_Achr7P26030_001, GSMUA_Achr8P26250_001, GSMUA_AchrUn_randomP01910_001, GSMUA_AchrUn_randomP10860_001	Orchidantha_37128_c0_seq1.p1, Orchidantha_37128_c0_seq2.p1	Phoenix_30s1053761g002, Phoenix_30s1116391g002, Phoenix_30s1116391g003, Phoenix_30s674231g002, Phoenix_30s705791g004, Phoenix_30s899351g002, Phoenix_30s899351g003, Phoenix_30s915641g001, Phoenix_30s968351g005	Zingiber_27440_c0_seq1.p1, Zingiber_27440_c0_seq2.p1
OG0000152	AT1G21280.1	Calathea40199_c1_seq1.p1, Calathea40199_c1_seq2.p1, Calathea40199_c1_seq3.p1, Calathea40199_c1_seq4.p1, Calathea40199_c1_seq5.p1	Canna_100261_c0_seq1.p1, Canna_10134_c0_seq1.p1, Canna_10134_c0_seq2.p1, Canna_10912_c0_seq3.p1, Canna_11726_c0_seq1.p1, Canna_11726_c0_seq2.p1, Canna_12313_c0_seq1.p2, Canna_12313_c0_seq2.p2, Canna_12571_c0_seq1.p1, Canna_12691_c1_seq1.p2, Canna_12750_c0_seq1.p1, Canna_128044_c0_seq1.p1, Canna_13631_c0_seq1.p1, Canna_14139_c0_seq1.p1, Canna_145745_c0_seq1.p1, Canna_15084_c0_seq1.p1, Canna_16922_…		Elaeis|743774431|ref|XP_010917568.1|, Elaeis|743775623|ref|XP_010918196.1|, Elaeis|743779006|ref|XP_010919968.1|, Elaeis|743789794|ref|XP_010922999.1|, Elaeis|743830958|ref|XP_010934551.1|, Elaeis|743832943|ref|XP_010935119.1|, Elaeis|743833920|ref|XP_010935380.1|, Elaeis|743841313|ref|XP_010937491.1|, Elaeis|743846392|ref|XP_010938823.1|, Elaeis|743859338|ref|XP_010942703.1|, Elaeis|743865439|re…				Phoenix_30s1036351g002, Phoenix_30s1057431g001, Phoenix_30s1057761g009, Phoenix_30s1102521g001, Phoenix_30s1135191g001, Phoenix_30s1195281g001, Phoenix_30s1208491g001, Phoenix_30s6550915g004, Phoenix_30s6550948g013, Phoenix_30s663561g001, Phoenix_30s734181g004, Phoenix_30s745841g002, Phoenix_30s818211g001, Phoenix_30s840971g001, Phoenix_30s872101g003, Phoenix_30s892611g001, Phoenix_30s895071g001,…	Zingiber_34145_c0_seq1.p1, Zingiber_34145_c0_seq2.p1, Zingiber_34602_c0_seq1.p1, Zingiber_34602_c0_seq10.p1, Zingiber_34602_c0_seq11.p1, Zingiber_34602_c0_seq12.p1, Zingiber_34602_c0_seq13.p1, Zingiber_34602_c0_seq14.p1, Zingiber_34602_c0_seq15.p1, Zingiber_34602_c0_seq16.p1, Zingiber_34602_c0_seq17.p1, Zingiber_34602_c0_seq18.p1, Zingiber_34602_c0_seq19.p1, Zingiber_34602_c0_seq2.p1, Zingiber_34…
OG0000153	AT1G30490.1, AT1G52150.1, AT1G52150.2, AT1G52150.3, AT2G34710.1, AT4G32880.1, AT5G60690.1	Calathea34873_c1_seq2.p1, Calathea34873_c1_seq3.p1, Calathea34873_c1_seq4.p1, Calathea34873_c1_seq5.p1, Calathea34873_c1_seq6.p1, Calathea39629_c0_seq1.p1, Calathea39629_c0_seq10.p1, Calathea39629_c0_seq2.p1, Calathea39629_c0_seq4.p1, Calathea39629_c0_seq5.p1, Calathea39629_c0_seq7.p1, Calathea39629_c0_seq8.p1, Calathea39629_c0_seq9.p1, Calathea39786_c0_seq1.p1, Calathea39786_c0_seq11.p1, Calathe…	Canna_28224_c0_seq1.p1, Canna_28224_c0_seq2.p1, Canna_28224_c0_seq3.p1, Canna_28324_c2_seq1.p1, Canna_28324_c2_seq2.p1, Canna_28324_c2_seq3.p1, Canna_28324_c2_seq4.p1, Canna_28324_c2_seq5.p1	Dichorisandra_39366_c0_seq1.p1, Dichorisandra_49801_c0_seq1.p1, Dichorisandra_49801_c0_seq10.p1, Dichorisandra_49801_c0_seq11.p1, Dichorisandra_49801_c0_seq12.p1, Dichorisandra_49801_c0_seq17.p1, Dichorisandra_49801_c0_seq2.p1, Dichorisandra_49801_c0_seq3.p1, Dichorisandra_49801_c0_seq4.p1, Dichorisandra_49801_c0_seq5.p1, Dichorisandra_49801_c0_seq6.p1, Dichorisandra_49801_c0_seq7.p1, Dichorisand…	Elaeis|743770235|ref|XP_010915409.1|, Elaeis|743770237|ref|XP_010915410.1|, Elaeis|743770239|ref|XP_010915411.1|, Elaeis|743770242|ref|XP_010915412.1|, Elaeis|743780089|ref|XP_010920418.1|, Elaeis|743780091|ref|XP_010920419.1|, Elaeis|743780093|ref|XP_010920421.1|, Elaeis|743780095|ref|XP_010920422.1|, Elaeis|743780099|ref|XP_010920423.1|, Elaeis|743780103|ref|XP_010920424.1|, Elaeis|743780107|re…	Musa_21608_c0_seq1.p1, Musa_23518_c0_seq1.p1, Musa_29959_c0_seq1.p1	GSMUA_Achr2P13050_001, GSMUA_Achr4P28360_001, GSMUA_Achr4P31660_001, GSMUA_Achr5P02420_001, GSMUA_Achr5P06550_001, GSMUA_Achr5P18530_001, GSMUA_Achr7P01060_001, GSMUA_Achr8P02960_001, GSMUA_Achr8P20090_001	Orchidantha_33786_c0_seq1.p1, Orchidantha_33786_c0_seq2.p1, Orchidantha_33786_c0_seq3.p1, Orchidantha_33786_c0_seq4.p1, Orchidantha_36778_c0_seq1.p1, Orchidantha_36778_c0_seq3.p1, Orchidantha_36778_c0_seq5.p1, Orchidantha_37231_c0_seq1.p1, Orchidantha_37231_c0_seq2.p1, Orchidantha_37231_c0_seq3.p1, Orchidantha_37231_c0_seq4.p1, Orchidantha_37231_c0_seq5.p1	Phoenix_30s1194391g003, Phoenix_30s693742g001, Phoenix_30s758851g001, Phoenix_30s883981g003, Phoenix_30s929391g001	Zingiber_11528_c0_seq1.p1, Zingiber_27592_c1_seq1.p1, Zingiber_32094_c0_seq1.p1, Zingiber_32094_c0_seq2.p1, Zingiber_34057_c0_seq2.p1
OG0000154	AT2G37060.1, AT2G37060.2, AT2G37060.3, AT2G38880.1, AT2G38880.2, AT2G38880.3, AT2G38880.4, AT2G38880.5, AT2G38880.6, AT2G38880.7, AT2G38880.8, AT2G47810.1, AT3G53340.1, AT4G14540.1, AT5G47640.1	Calathea27401_c1_seq2.p1, Calathea30819_c0_seq1.p2, Calathea30819_c0_seq2.p2, Calathea30819_c0_seq3.p1, Calathea36599_c0_seq1.p2, Calathea36599_c0_seq2.p1, Calathea36599_c0_seq3.p2, Calathea36599_c0_seq4.p1, Calathea36599_c0_seq5.p2, Calathea36599_c0_seq6.p1, Calathea36599_c0_seq7.p1, Calathea36599_c0_seq8.p1	Canna_27593_c2_seq10.p1, Canna_27593_c2_seq11.p1, Canna_27593_c2_seq12.p1, Canna_27593_c2_seq13.p1, Canna_27593_c2_seq14.p1, Canna_27593_c2_seq5.p1, Canna_27593_c2_seq6.p1, Canna_27593_c2_seq7.p2, Canna_27593_c2_seq8.p1	Dichorisandra_34752_c0_seq1.p1, Dichorisandra_34752_c0_seq2.p1, Dichorisandra_45517_c2_seq1.p2, Dichorisandra_45517_c2_seq2.p2, Dichorisandra_45517_c2_seq3.p1, Dichorisandra_45517_c2_seq4.p1, Dichorisandra_45517_c2_seq5.p1, Dichorisandra_45517_c2_seq6.p1, Dichorisandra_46759_c0_seq1.p1, Dichorisandra_46759_c0_seq2.p1, Dichorisandra_46759_c0_seq3.p1, Dichorisandra_46759_c0_seq4.p1	Elaeis|743755762|ref|XP_010913296.1|, Elaeis|743755764|ref|XP_010913301.1|, Elaeis|743755766|ref|XP_010913307.1|, Elaeis|743781585|ref|XP_010920928.1|, Elaeis|743781589|ref|XP_010920929.1|, Elaeis|743787832|ref|XP_010922509.1|, Elaeis|743787839|ref|XP_010922510.1|, Elaeis|743787843|ref|XP_010922511.1|, Elaeis|743787847|ref|XP_010922512.1|, Elaeis|743797019|ref|XP_010924877.1|, Elaeis|743797023|re…	Musa_22430_c0_seq2.p1, Musa_27443_c0_seq1.p1, Musa_27443_c0_seq2.p1, Musa_27443_c0_seq4.p1, Musa_27443_c0_seq5.p1, Musa_27443_c0_seq6.p1, Musa_27996_c0_seq1.p3, Musa_27996_c0_seq2.p3	GSMUA_Achr11P24630_001, GSMUA_Achr2P13670_001, GSMUA_Achr4P27850_001, GSMUA_Achr5P28380_001, GSMUA_Achr8P05300_001, GSMUA_Achr8P17450_001, GSMUA_Achr8P28050_001, GSMUA_AchrUn_randomP19870_001	Orchidantha_33021_c0_seq1.p1, Orchidantha_33021_c0_seq10.p1, Orchidantha_33021_c0_seq12.p1, Orchidantha_33021_c0_seq2.p1, Orchidantha_33021_c0_seq3.p1, Orchidantha_33021_c0_seq4.p1, Orchidantha_33021_c0_seq5.p1, Orchidantha_33021_c0_seq6.p1, Orchidantha_33021_c0_seq7.p1, Orchidantha_33021_c0_seq8.p1, Orchidantha_37439_c0_seq6.p1	Phoenix_30s763941g003, Phoenix_30s795882g001, Phoenix_30s808611g003, Phoenix_30s912581g004, Phoenix_30s914341g002, Phoenix_30s946431g005	Zingiber_15748_c0_seq1.p1, Zingiber_25432_c0_seq2.p1, Zingiber_29681_c0_seq1.p1, Zingiber_32402_c0_seq1.p1
OG0000155	AT1G73450.1, AT1G73460.1, AT2G40120.1, AT3G17750.1, AT4G03175.1	Calathea29864_c2_seq1.p1, Calathea39524_c5_seq103.p1, Calathea39524_c5_seq110.p2, Calathea39524_c5_seq56.p2, Calathea39524_c5_seq58.p2, Calathea39524_c5_seq59.p2, Calathea39524_c5_seq63.p2, Calathea39524_c5_seq65.p2, Calathea39524_c5_seq66.p2, Calathea39524_c5_seq69.p2, Calathea39524_c5_seq70.p2, Calathea39524_c5_seq74.p2, Calathea39524_c5_seq76.p2, Calathea39524_c5_seq90.p2, Calathea39524_c5_seq…	Canna_17853_c0_seq1.p1, Canna_27009_c0_seq1.p1, Canna_27009_c0_seq1.p2, Canna_27009_c0_seq2.p1, Canna_27009_c0_seq2.p2, Canna_27009_c0_seq3.p1, Canna_27009_c0_seq3.p2, Canna_27009_c0_seq4.p1, Canna_27009_c0_seq4.p2, Canna_27009_c0_seq5.p1, Canna_27009_c0_seq6.p1, Canna_27009_c0_seq9.p1, Canna_27554_c1_seq1.p1, Canna_27554_c1_seq2.p1, Canna_27823_c0_seq4.p1, Canna_27823_c0_seq5.p1, Canna_28458_c0_…	Dichorisandra_18210_c0_seq1.p1, Dichorisandra_19322_c0_seq1.p1, Dichorisandra_49732_c0_seq1.p1, Dichorisandra_49732_c0_seq2.p1, Dichorisandra_49732_c0_seq3.p1, Dichorisandra_49732_c0_seq4.p1, Dichorisandra_49732_c0_seq7.p1	Elaeis|743787997|ref|XP_010922554.1|, Elaeis|743788001|ref|XP_010922555.1|, Elaeis|743823326|ref|XP_010932500.1|, Elaeis|743838875|ref|XP_010936833.1|, Elaeis|743838877|ref|XP_010936835.1|, Elaeis|743838879|ref|XP_010936836.1|, Elaeis|743850748|ref|XP_010939962.1|, Elaeis|743850754|ref|XP_010939963.1|, Elaeis|743850758|ref|XP_010939964.1|, Elaeis|743879434|ref|XP_010908403.1|	Musa_21330_c0_seq1.p1, Musa_25312_c0_seq1.p1, Musa_25312_c0_seq2.p1, Musa_25312_c0_seq3.p1, Musa_25312_c0_seq4.p1, Musa_29560_c0_seq1.p1, Musa_29560_c0_seq2.p1, Musa_29560_c0_seq3.p1, Musa_29560_c0_seq4.p1, Musa_29560_c0_seq5.p1, Musa_29560_c0_seq6.p1, Musa_29560_c0_seq8.p1	GSMUA_Achr10P03060_001, GSMUA_Achr10P03070_001, GSMUA_Achr11P09420_001, GSMUA_Achr2P21700_001, GSMUA_Achr3P02060_001, GSMUA_Achr4P18950_001, GSMUA_Achr7P11320_001	Orchidantha_29890_c0_seq1.p1, Orchidantha_29890_c0_seq2.p1, Orchidantha_29890_c0_seq3.p1, Orchidantha_29890_c0_seq4.p1, Orchidantha_29890_c0_seq5.p1, Orchidantha_29890_c0_seq6.p1, Orchidantha_29890_c0_seq7.p1, Orchidantha_35947_c0_seq1.p1, Orchidantha_35947_c0_seq2.p1, Orchidantha_35947_c0_seq3.p1, Orchidantha_35947_c0_seq4.p1	Phoenix_30s1028551g001, Phoenix_30s1036051g005, Phoenix_30s1036051g006, Phoenix_30s672211g004, Phoenix_30s672211g005, Phoenix_30s683351g006, Phoenix_30s707661g007, Phoenix_30s707661g008	Zingiber_25402_c0_seq1.p1, Zingiber_34281_c0_seq1.p1, Zingiber_34281_c0_seq2.p1, Zingiber_34281_c0_seq4.p1
OG0000156	AT1G14710.1, AT1G14710.2	Calathea38530_c2_seq1.p2, Calathea38530_c2_seq10.p2, Calathea38530_c2_seq11.p3, Calathea38530_c2_seq12.p2, Calathea38530_c2_seq13.p2, Calathea38530_c2_seq14.p3, Calathea38530_c2_seq15.p2, Calathea38530_c2_seq16.p3, Calathea38530_c2_seq17.p3, Calathea38530_c2_seq18.p2, Calathea38530_c2_seq19.p3, Calathea38530_c2_seq2.p2, Calathea38530_c2_seq20.p3, Calathea38530_c2_seq24.p1, Calathea38530_c2_seq25.…	Canna_11807_c0_seq1.p1, Canna_27527_c0_seq1.p1, Canna_27527_c0_seq2.p1, Canna_27784_c0_seq1.p1, Canna_27784_c0_seq2.p1, Canna_27784_c0_seq3.p1, Canna_27784_c0_seq4.p1	Dichorisandra_19452_c0_seq1.p1, Dichorisandra_48089_c0_seq1.p1, Dichorisandra_48089_c0_seq2.p1, Dichorisandra_48089_c0_seq3.p1, Dichorisandra_48089_c0_seq6.p1, Dichorisandra_48089_c0_seq9.p1	Elaeis|743838991|ref|XP_010936866.1|, Elaeis|743838993|ref|XP_010936867.1|, Elaeis|743838995|ref|XP_010936869.1|, Elaeis|743850814|ref|XP_010939980.1|, Elaeis|743871489|ref|XP_010906319.1|, Elaeis|743871493|ref|XP_010906320.1|	Musa_28681_c0_seq1.p1, Musa_28681_c0_seq10.p1, Musa_28681_c0_seq11.p1, Musa_28681_c0_seq12.p1, Musa_28681_c0_seq13.p1, Musa_28681_c0_seq14.p1, Musa_28681_c0_seq15.p1, Musa_28681_c0_seq16.p1, Musa_28681_c0_seq17.p1, Musa_28681_c0_seq18.p1, Musa_28681_c0_seq19.p1, Musa_28681_c0_seq2.p1, Musa_28681_c0_seq20.p1, Musa_28681_c0_seq3.p1, Musa_28681_c0_seq4.p1, Musa_28681_c0_seq5.p1, Musa_28681_c0_seq6.p…	GSMUA_Achr10P17830_001, GSMUA_Achr3P02050_001, GSMUA_Achr6P11390_001	Orchidantha_107559_c0_seq1.p1, Orchidantha_21809_c0_seq1.p1, Orchidantha_33616_c0_seq1.p1, Orchidantha_33616_c0_seq2.p1, Orchidantha_33616_c0_seq3.p1, Orchidantha_93547_c0_seq1.p1	Phoenix_30s717671g009, Phoenix_30s717671g010, Phoenix_30s729921g013, Phoenix_30s729921g014, Phoenix_30s773871g003, Phoenix_30s844721g005	Zingiber_132703_c0_seq1.p1, Zingiber_31799_c0_seq1.p1, Zingiber_31799_c0_seq2.p1, Zingiber_31799_c0_seq3.p1, Zingiber_31799_c0_seq4.p1, Zingiber_31799_c0_seq5.p1, Zingiber_31799_c0_seq6.p1, Zingiber_4805_c0_seq1.p1
OG0000157	AT1G61810.1, AT1G61810.3, AT1G61820.1, AT1G61820.3, AT4G21760.1	Calathea39035_c1_seq1.p1, Calathea39035_c1_seq10.p1, Calathea39035_c1_seq11.p1, Calathea39035_c1_seq12.p1, Calathea39035_c1_seq13.p1, Calathea39035_c1_seq14.p1, Calathea39035_c1_seq15.p1, Calathea39035_c1_seq16.p1, Calathea39035_c1_seq17.p1, Calathea39035_c1_seq18.p1, Calathea39035_c1_seq19.p1, Calathea39035_c1_seq2.p1, Calathea39035_c1_seq20.p1, Calathea39035_c1_seq22.p1, Calathea39035_c1_seq23.…	Canna_17663_c0_seq1.p1, Canna_17663_c0_seq2.p1	Dichorisandra_35286_c0_seq1.p1, Dichorisandra_38306_c0_seq1.p1, Dichorisandra_38306_c0_seq2.p1, Dichorisandra_38306_c1_seq1.p1, Dichorisandra_41371_c0_seq1.p1, Dichorisandra_41371_c0_seq2.p1, Dichorisandra_41371_c0_seq3.p1, Dichorisandra_41371_c0_seq4.p1, Dichorisandra_41371_c0_seq5.p1, Dichorisandra_45733_c0_seq1.p1, Dichorisandra_45733_c0_seq1.p2, Dichorisandra_45733_c0_seq10.p1, Dichorisandra_…	Elaeis|743779829|ref|XP_010920354.1|, Elaeis|743779841|ref|XP_010920356.1|, Elaeis|743779943|ref|XP_010920385.1|, Elaeis|743779963|ref|XP_010920389.1|, Elaeis|743891899|ref|XP_010911429.1|	Musa_134279_c0_seq1.p1	GSMUA_Achr11P06570_001, GSMUA_Achr4P28840_001, GSMUA_Achr8P19060_001	Orchidantha_36922_c0_seq1.p1, Orchidantha_36922_c0_seq1.p2, Orchidantha_36922_c0_seq10.p1, Orchidantha_36922_c0_seq11.p1, Orchidantha_36922_c0_seq11.p2, Orchidantha_36922_c0_seq12.p1, Orchidantha_36922_c0_seq12.p2, Orchidantha_36922_c0_seq13.p1, Orchidantha_36922_c0_seq13.p2, Orchidantha_36922_c0_seq14.p1, Orchidantha_36922_c0_seq15.p1, Orchidantha_36922_c0_seq16.p1, Orchidantha_36922_c0_seq17.p1…	Phoenix_30s747721g001	Zingiber_115661_c0_seq1.p1, Zingiber_22150_c0_seq1.p1, Zingiber_85042_c0_seq1.p1
OG0000158	AT1G35160.1, AT1G35160.2, AT1G78300.1, AT3G02520.1, AT4G09000.1, AT5G10450.1, AT5G10450.2, AT5G10450.3, AT5G10450.4, AT5G16050.1, AT5G38480.1, AT5G38480.2, AT5G65430.1, AT5G65430.2, AT5G65430.3	Calathea21564_c0_seq1.p1, Calathea21564_c0_seq2.p1, Calathea29073_c0_seq1.p1, Calathea29073_c0_seq2.p1, Calathea29073_c0_seq3.p1, Calathea29073_c0_seq4.p1, Calathea29073_c0_seq5.p1, Calathea29073_c0_seq6.p1, Calathea29073_c0_seq7.p1, Calathea29073_c0_seq8.p1	Canna_20328_c0_seq1.p1, Canna_22027_c0_seq1.p1, Canna_22027_c0_seq2.p1, Canna_22027_c0_seq3.p1, Canna_22027_c0_seq4.p1, Canna_22027_c0_seq5.p1, Canna_22027_c0_seq6.p1, Canna_22027_c0_seq7.p1, Canna_22027_c0_seq8.p1, Canna_22027_c0_seq9.p1, Canna_22147_c0_seq1.p1	Dichorisandra_46845_c0_seq1.p1, Dichorisandra_46845_c0_seq2.p1, Dichorisandra_46845_c0_seq3.p1, Dichorisandra_46845_c0_seq6.p1, Dichorisandra_49145_c0_seq1.p1, Dichorisandra_49145_c0_seq2.p1, Dichorisandra_49145_c0_seq3.p1, Dichorisandra_49145_c0_seq4.p1, Dichorisandra_49145_c0_seq5.p1, Dichorisandra_49145_c0_seq6.p1, Dichorisandra_49145_c0_seq7.p1, Dichorisandra_49145_c0_seq8.p1, Dichorisandra_4…	Elaeis|743771755|ref|XP_010916166.1|, Elaeis|743773890|ref|XP_010917299.1|, Elaeis|743800822|ref|XP_010926139.1|, Elaeis|743823719|ref|XP_010932603.1|, Elaeis|743840853|ref|XP_010937379.1|, Elaeis|743849690|ref|XP_010939692.1|, Elaeis|743880886|ref|XP_010908756.1|, Elaeis|743880890|ref|XP_010908757.1|	Musa_27212_c1_seq1.p1, Musa_28300_c0_seq1.p1, Musa_29403_c1_seq1.p1, Musa_29403_c1_seq10.p1, Musa_29403_c1_seq11.p1, Musa_29403_c1_seq12.p1, Musa_29403_c1_seq2.p1, Musa_29403_c1_seq3.p1, Musa_29403_c1_seq4.p1, Musa_29403_c1_seq5.p1, Musa_29403_c1_seq6.p1, Musa_29403_c1_seq7.p1, Musa_29403_c1_seq8.p1, Musa_29403_c1_seq9.p1	GSMUA_Achr10P19170_001, GSMUA_Achr4P30650_001, GSMUA_Achr7P19110_001	Orchidantha_36940_c0_seq1.p1, Orchidantha_36940_c0_seq10.p1, Orchidantha_36940_c0_seq11.p1, Orchidantha_36940_c0_seq12.p1, Orchidantha_36940_c0_seq13.p1, Orchidantha_36940_c0_seq14.p1, Orchidantha_36940_c0_seq15.p1, Orchidantha_36940_c0_seq16.p1, Orchidantha_36940_c0_seq18.p1, Orchidantha_36940_c0_seq2.p1, Orchidantha_36940_c0_seq3.p1, Orchidantha_36940_c0_seq4.p1, Orchidantha_36940_c0_seq5.p1, O…	Phoenix_30s1080871g001, Phoenix_30s1085391g003	Zingiber_24714_c1_seq1.p1, Zingiber_32361_c0_seq1.p1, Zingiber_32361_c0_seq2.p1, Zingiber_32361_c2_seq1.p1, Zingiber_32361_c2_seq2.p1, Zingiber_33369_c0_seq1.p1, Zingiber_33369_c0_seq2.p1, Zingiber_35199_c0_seq1.p1, Zingiber_35270_c0_seq1.p1
OG0000159	AT4G38120.1, AT4G38120.2	Calathea39912_c1_seq1.p1, Calathea39912_c1_seq1.p2, Calathea39912_c1_seq10.p1, Calathea39912_c1_seq10.p2, Calathea39912_c1_seq11.p1, Calathea39912_c1_seq11.p2, Calathea39912_c1_seq12.p1, Calathea39912_c1_seq13.p1, Calathea39912_c1_seq13.p2, Calathea39912_c1_seq14.p1, Calathea39912_c1_seq14.p2, Calathea39912_c1_seq15.p1, Calathea39912_c1_seq16.p1, Calathea39912_c1_seq16.p2, Calathea39912_c1_seq17.…	Canna_27999_c0_seq1.p1, Canna_27999_c0_seq2.p1, Canna_27999_c1_seq1.p1, Canna_27999_c1_seq2.p1, Canna_27999_c1_seq3.p1, Canna_27999_c1_seq4.p1, Canna_27999_c1_seq5.p1	Dichorisandra_37086_c0_seq1.p1, Dichorisandra_37086_c0_seq2.p1	Elaeis|743831120|ref|XP_010934593.1|	Musa_18518_c0_seq1.p1, Musa_18518_c0_seq2.p1	GSMUA_Achr7P06610_001, GSMUA_Achr7P06620_001, GSMUA_Achr7P06630_001	Orchidantha_27881_c0_seq1.p1, Orchidantha_37494_c0_seq1.p1, Orchidantha_37494_c0_seq2.p1, Orchidantha_37494_c0_seq3.p1, Orchidantha_37494_c0_seq4.p1, Orchidantha_37494_c0_seq5.p1, Orchidantha_37494_c0_seq8.p1, Orchidantha_37494_c0_seq9.p1	Phoenix_30s682811g001, Phoenix_30s889161g001	Zingiber_21808_c0_seq1.p1, Zingiber_240439_c0_seq1.p1, Zingiber_67640_c0_seq1.p1, Zingiber_85557_c0_seq1.p1
OG0000160	AT4G17330.1	Calathea32768_c0_seq1.p1, Calathea32768_c1_seq1.p1, Calathea32768_c1_seq1.p2, Calathea39506_c0_seq1.p1, Calathea39506_c0_seq10.p1, Calathea39506_c0_seq11.p1, Calathea39506_c0_seq12.p1, Calathea39506_c0_seq13.p1, Calathea39506_c0_seq14.p1, Calathea39506_c0_seq15.p1, Calathea39506_c0_seq16.p1, Calathea39506_c0_seq17.p1, Calathea39506_c0_seq18.p1, Calathea39506_c0_seq19.p1, Calathea39506_c0_seq2.p1,…	Canna_28233_c0_seq1.p1, Canna_28233_c0_seq2.p1, Canna_28233_c0_seq3.p1, Canna_28306_c0_seq1.p1, Canna_28306_c0_seq1.p2, Canna_28306_c0_seq2.p1, Canna_28306_c0_seq2.p2, Canna_28306_c0_seq3.p1, Canna_28306_c0_seq4.p1, Canna_28568_c0_seq1.p1, Canna_28568_c0_seq2.p1, Canna_28568_c0_seq3.p1, Canna_28568_c0_seq4.p1, Canna_28568_c0_seq7.p1, Canna_28568_c0_seq8.p1, Canna_4599_c0_seq1.p1	Dichorisandra_2296_c0_seq1.p1, Dichorisandra_24509_c0_seq1.p1, Dichorisandra_37632_c1_seq1.p1, Dichorisandra_37632_c1_seq2.p1, Dichorisandra_48643_c0_seq1.p1, Dichorisandra_48643_c0_seq10.p1, Dichorisandra_48643_c0_seq11.p1, Dichorisandra_48643_c0_seq12.p1, Dichorisandra_48643_c0_seq14.p1, Dichorisandra_48643_c0_seq15.p1, Dichorisandra_48643_c0_seq2.p1, Dichorisandra_48643_c0_seq3.p1, Dichorisand…	Elaeis|743778281|ref|XP_010919597.1|, Elaeis|743778283|ref|XP_010919598.1|, Elaeis|743778285|ref|XP_010919599.1|, Elaeis|743778287|ref|XP_010919600.1|, Elaeis|743778289|ref|XP_010919601.1|, Elaeis|743827685|ref|XP_010933652.1|, Elaeis|743827689|ref|XP_010933653.1|, Elaeis|743827693|ref|XP_010933654.1|, Elaeis|743827697|ref|XP_010933655.1|	Musa_15036_c0_seq1.p1, Musa_18854_c0_seq1.p1, Musa_28558_c1_seq1.p1, Musa_28558_c1_seq2.p1, Musa_29965_c0_seq1.p1, Musa_29965_c0_seq10.p1, Musa_29965_c0_seq10.p2, Musa_29965_c0_seq2.p1, Musa_29965_c0_seq3.p1, Musa_29965_c0_seq4.p1, Musa_29965_c0_seq5.p1, Musa_29965_c0_seq6.p1, Musa_29965_c0_seq7.p1, Musa_29965_c0_seq8.p1, Musa_29965_c0_seq9.p1	GSMUA_Achr1P01590_001, GSMUA_Achr5P13460_001, GSMUA_Achr5P15420_001	Orchidantha_29987_c0_seq1.p1, Orchidantha_34823_c0_seq1.p1, Orchidantha_37228_c0_seq1.p1, Orchidantha_37228_c0_seq2.p1, Orchidantha_37228_c0_seq3.p1, Orchidantha_37228_c0_seq4.p1	Phoenix_30s656941g003, Phoenix_30s811501g004	Zingiber_34490_c0_seq3.p1, Zingiber_34490_c0_seq5.p1, Zingiber_34490_c0_seq6.p1, Zingiber_34490_c0_seq7.p1, Zingiber_34490_c0_seq8.p1
OG0000161	AT1G09200.1, AT1G13370.1, AT1G19890.1, AT1G75600.1, AT3G27360.1, AT4G40030.1, AT4G40030.2, AT4G40030.3, AT4G40040.1, AT4G40040.2, AT5G10390.1, AT5G10400.1, AT5G10980.1, AT5G65350.1, AT5G65360.1	Calathea29048_c0_seq2.p1, Calathea40304_c0_seq1.p1, Calathea63242_c0_seq1.p1	Canna_15831_c0_seq1.p1, Canna_17398_c0_seq1.p1, Canna_17398_c0_seq2.p1, Canna_21894_c1_seq1.p1, Canna_21894_c1_seq10.p2, Canna_21894_c1_seq11.p1, Canna_21894_c1_seq2.p2, Canna_21894_c1_seq3.p2, Canna_21894_c1_seq4.p1, Canna_21894_c1_seq5.p1, Canna_21894_c1_seq6.p2, Canna_21894_c1_seq7.p1, Canna_21894_c1_seq8.p1, Canna_21894_c1_seq9.p1	Dichorisandra_49165_c0_seq1.p2, Dichorisandra_49165_c0_seq2.p2, Dichorisandra_49165_c0_seq3.p1, Dichorisandra_49165_c0_seq4.p2, Dichorisandra_49165_c0_seq5.p1, Dichorisandra_49165_c0_seq7.p2, Dichorisandra_49165_c0_seq8.p2, Dichorisandra_49165_c0_seq9.p2	Elaeis|743763561|ref|XP_010911970.1|, Elaeis|743764409|ref|XP_010912408.1|, Elaeis|743772793|ref|XP_010916709.1|, Elaeis|743777450|ref|XP_010919158.1|, Elaeis|743801335|ref|XP_010926333.1|, Elaeis|743808937|ref|XP_010928463.1|, Elaeis|743817631|ref|XP_010930992.1|, Elaeis|743849702|ref|XP_010939695.1|, Elaeis|743854553|ref|XP_010940939.1|, Elaeis|743865722|ref|XP_010904890.1|, Elaeis|743884057|re…	Musa_23200_c0_seq1.p1, Musa_23200_c0_seq2.p1, Musa_24095_c0_seq1.p1, Musa_24095_c0_seq2.p1, Musa_27842_c1_seq11.p1, Musa_27842_c1_seq12.p2, Musa_27842_c1_seq13.p2, Musa_27842_c1_seq14.p1, Musa_27842_c1_seq16.p1, Musa_27842_c1_seq17.p1, Musa_27842_c1_seq18.p2, Musa_27842_c1_seq2.p2, Musa_27842_c1_seq21.p2, Musa_27842_c1_seq22.p1, Musa_27842_c1_seq23.p1, Musa_27842_c1_seq24.p2, Musa_27842_c1_seq25.…	GSMUA_Achr1P21470_001, GSMUA_Achr3P06600_001, GSMUA_Achr7P19100_001	Orchidantha_107787_c0_seq1.p1, Orchidantha_30513_c0_seq1.p2, Orchidantha_30551_c0_seq1.p1, Orchidantha_30672_c0_seq1.p1, Orchidantha_30672_c0_seq2.p1	Phoenix_30s1152651g003, Phoenix_30s6550997g006, Phoenix_30s745441g003, Phoenix_30s765961g001, Phoenix_30s929831g003, Phoenix_30s943701g001, Phoenix_30s971691g005	Zingiber_28313_c0_seq1.p1, Zingiber_30667_c0_seq1.p2, Zingiber_30667_c0_seq2.p1, Zingiber_30667_c0_seq4.p2, Zingiber_33412_c0_seq1.p1, Zingiber_33412_c0_seq2.p1, Zingiber_33412_c0_seq3.p2, Zingiber_33412_c0_seq4.p2, Zingiber_33412_c0_seq5.p1, Zingiber_33412_c0_seq6.p2, Zingiber_33412_c0_seq7.p2, Zingiber_33412_c0_seq8.p1
OG0000162	AT1G32240.1, AT4G17695.1	Calathea29792_c0_seq1.p1, Calathea36774_c1_seq1.p1, Calathea36774_c1_seq2.p2, Calathea36774_c1_seq3.p1, Calathea36774_c1_seq4.p1, Calathea36774_c1_seq5.p1, Calathea36774_c1_seq6.p1, Calathea36774_c1_seq7.p1, Calathea36774_c2_seq3.p1, Calathea36774_c2_seq4.p1, Calathea39345_c2_seq6.p1, Calathea39864_c2_seq1.p1, Calathea39864_c3_seq1.p1, Calathea39864_c3_seq2.p1, Calathea39864_c3_seq2.p2, Calathea3…	Canna_10909_c1_seq1.p1, Canna_11586_c0_seq1.p1, Canna_14548_c0_seq1.p1, Canna_15749_c1_seq1.p1, Canna_15949_c0_seq1.p1, Canna_17305_c0_seq1.p1, Canna_17305_c1_seq1.p1, Canna_1852_c0_seq1.p1, Canna_23154_c2_seq1.p2, Canna_23154_c2_seq2.p1, Canna_23154_c2_seq3.p1, Canna_23154_c4_seq1.p1, Canna_23154_c4_seq2.p1, Canna_23154_c4_seq3.p1, Canna_69147_c0_seq1.p1, Canna_9398_c0_seq1.p1	Dichorisandra_114940_c0_seq1.p2, Dichorisandra_33643_c0_seq1.p1, Dichorisandra_33643_c0_seq2.p1, Dichorisandra_33643_c0_seq3.p1, Dichorisandra_43622_c0_seq1.p1, Dichorisandra_43622_c0_seq2.p1, Dichorisandra_43622_c0_seq5.p1, Dichorisandra_43834_c0_seq1.p3, Dichorisandra_43834_c1_seq1.p1	Elaeis|743779034|ref|XP_010919983.1|, Elaeis|743779036|ref|XP_010919984.1|, Elaeis|743779038|ref|XP_010919985.1|, Elaeis|743779040|ref|XP_010919986.1|, Elaeis|743826859|ref|XP_010933424.1|, Elaeis|743854027|ref|XP_010940793.1|, Elaeis|743854030|ref|XP_010940794.1|, Elaeis|743854034|ref|XP_010940795.1|, Elaeis|743861969|ref|XP_010943420.1|, Elaeis|743861973|ref|XP_010943421.1|	Musa_10881_c0_seq1.p1, Musa_10881_c0_seq2.p2, Musa_16128_c0_seq1.p1, Musa_19909_c0_seq1.p1, Musa_19909_c0_seq2.p1, Musa_19943_c1_seq1.p1, Musa_19943_c1_seq2.p1, Musa_19943_c1_seq2.p2, Musa_27661_c0_seq1.p1, Musa_27661_c0_seq2.p1, Musa_27661_c0_seq3.p1, Musa_27661_c0_seq4.p1, Musa_27661_c0_seq5.p1, Musa_27661_c0_seq6.p1, Musa_29093_c3_seq1.p1, Musa_5483_c0_seq1.p1	GSMUA_Achr10P06430_001, GSMUA_Achr11P17900_001, GSMUA_Achr1P06280_001, GSMUA_Achr1P23970_001, GSMUA_Achr2P06700_001, GSMUA_Achr2P18070_001, GSMUA_Achr3P00380_001, GSMUA_Achr4P04510_001, GSMUA_Achr9P23320_001, GSMUA_AchrUn_randomP02870_001, GSMUA_AchrUn_randomP07870_001, GSMUA_AchrUn_randomP10390_001	Orchidantha_13_c0_seq1.p1, Orchidantha_19808_c0_seq1.p1, Orchidantha_32781_c0_seq1.p1, Orchidantha_32781_c0_seq2.p1, Orchidantha_32781_c0_seq3.p1	Phoenix_30s1058171g001, Phoenix_30s720491g004, Phoenix_30s764071g001, Phoenix_30s804221g003	Zingiber_101375_c0_seq1.p1, Zingiber_106949_c0_seq1.p2, Zingiber_112177_c0_seq1.p1, Zingiber_32563_c0_seq1.p1, Zingiber_9484_c0_seq1.p1
OG0000163	AT1G02120.1	Calathea36830_c0_seq1.p1, Calathea36830_c0_seq1.p2, Calathea36830_c0_seq10.p1, Calathea36830_c0_seq11.p1, Calathea36830_c0_seq12.p1, Calathea36830_c0_seq13.p1, Calathea36830_c0_seq14.p1, Calathea36830_c0_seq15.p1, Calathea36830_c0_seq16.p1, Calathea36830_c0_seq16.p3, Calathea36830_c0_seq17.p1, Calathea36830_c0_seq18.p1, Calathea36830_c0_seq19.p1, Calathea36830_c0_seq2.p1, Calathea36830_c0_seq2.p2…	Canna_23496_c0_seq1.p1, Canna_23496_c0_seq2.p1	Dichorisandra_46778_c0_seq1.p1, Dichorisandra_46778_c0_seq2.p1, Dichorisandra_46778_c0_seq3.p1	Elaeis|743778524|ref|XP_010919726.1|, Elaeis|743778528|ref|XP_010919727.1|, Elaeis|743778530|ref|XP_010919728.1|	Musa_23594_c0_seq1.p1, Musa_23594_c0_seq2.p1, Musa_23594_c0_seq3.p1, Musa_23594_c0_seq4.p1, Musa_23594_c0_seq5.p1, Musa_23594_c0_seq6.p1, Musa_81218_c0_seq1.p1	GSMUA_Achr11P17640_001, GSMUA_Achr11P17650_001, GSMUA_Achr11P23010_001	Orchidantha_37064_c0_seq1.p1, Orchidantha_37064_c0_seq1.p2, Orchidantha_37064_c0_seq10.p1, Orchidantha_37064_c0_seq11.p1, Orchidantha_37064_c0_seq11.p2, Orchidantha_37064_c0_seq12.p1, Orchidantha_37064_c0_seq13.p1, Orchidantha_37064_c0_seq13.p2, Orchidantha_37064_c0_seq14.p1, Orchidantha_37064_c0_seq14.p2, Orchidantha_37064_c0_seq15.p1, Orchidantha_37064_c0_seq15.p2, Orchidantha_37064_c0_seq16.p1…	Phoenix_30s907811g004	Zingiber_110275_c0_seq1.p1, Zingiber_11601_c0_seq1.p1
OG0000164	AT1G75710.1	Calathea28997_c1_seq1.p1, Calathea32898_c0_seq1.p2, Calathea32898_c0_seq2.p1, Calathea32898_c0_seq4.p1, Calathea33917_c0_seq2.p1, Calathea33917_c0_seq3.p1, Calathea34676_c0_seq1.p1, Calathea34676_c0_seq2.p1, Calathea34676_c0_seq3.p1, Calathea34676_c0_seq4.p1, Calathea34676_c0_seq5.p1, Calathea34676_c0_seq6.p1, Calathea36518_c0_seq1.p1, Calathea56833_c0_seq1.p1	Canna_17483_c0_seq1.p1, Canna_20279_c0_seq1.p1, Canna_21617_c1_seq1.p1, Canna_21617_c1_seq2.p1, Canna_21617_c1_seq3.p1, Canna_21617_c1_seq4.p1, Canna_21617_c1_seq5.p1, Canna_21617_c1_seq6.p1, Canna_21617_c2_seq1.p1, Canna_21983_c0_seq1.p1, Canna_21983_c0_seq2.p1, Canna_22899_c0_seq1.p1	Dichorisandra_120768_c0_seq1.p1, Dichorisandra_33759_c0_seq1.p1, Dichorisandra_34888_c1_seq1.p1, Dichorisandra_42131_c0_seq1.p1, Dichorisandra_45383_c0_seq1.p1, Dichorisandra_45383_c0_seq2.p1, Dichorisandra_46781_c0_seq1.p1, Dichorisandra_46781_c0_seq2.p1, Dichorisandra_46781_c0_seq3.p1, Dichorisandra_46781_c0_seq4.p1	Elaeis|743779578|ref|XP_010920259.1|, Elaeis|743805331|ref|XP_010927412.1|, Elaeis|743817299|ref|XP_010930890.1|	Musa_12060_c0_seq1.p1, Musa_16348_c0_seq1.p1, Musa_16348_c1_seq1.p1, Musa_21059_c0_seq1.p1, Musa_21059_c0_seq2.p1, Musa_24447_c1_seq1.p1, Musa_24447_c1_seq2.p1, Musa_24447_c2_seq1.p1, Musa_25299_c0_seq1.p2, Musa_25299_c0_seq2.p1, Musa_29545_c0_seq1.p1, Musa_29545_c0_seq10.p1, Musa_29545_c0_seq11.p1, Musa_29545_c0_seq12.p1, Musa_29545_c0_seq13.p1, Musa_29545_c0_seq14.p1, Musa_29545_c0_seq15.p1, Mu…	GSMUA_Achr11P00820_001, GSMUA_Achr11P11980_001, GSMUA_Achr11P16550_001, GSMUA_Achr2P08150_001, GSMUA_Achr5P01120_001, GSMUA_Achr6P17990_001, GSMUA_Achr8P19240_001, GSMUA_Achr8P30300_001, GSMUA_Achr9P00350_001	Orchidantha_111631_c0_seq1.p1, Orchidantha_29900_c0_seq1.p1, Orchidantha_30053_c0_seq1.p1	Phoenix_30s1186921g004, Phoenix_30s709101g005	Zingiber_141267_c0_seq1.p1, Zingiber_29185_c1_seq1.p1, Zingiber_29185_c1_seq2.p1, Zingiber_29629_c0_seq3.p1, Zingiber_29939_c0_seq1.p1, Zingiber_6587_c0_seq1.p1
OG0000165	AT5G04250.1, AT5G04250.2	Calathea37603_c1_seq1.p1, Calathea37603_c1_seq2.p1, Calathea37603_c1_seq3.p1, Calathea37603_c1_seq5.p1, Calathea37603_c1_seq7.p1, Calathea37926_c0_seq1.p1, Calathea37926_c0_seq2.p1, Calathea37926_c0_seq3.p1, Calathea37926_c0_seq4.p1, Calathea37926_c0_seq5.p1, Calathea37926_c0_seq6.p1, Calathea37926_c0_seq7.p1, Calathea37926_c0_seq8.p1, Calathea37926_c0_seq9.p1, Calathea39116_c1_seq3.p1	Canna_17394_c0_seq1.p1, Canna_21276_c0_seq1.p1, Canna_21276_c0_seq2.p1, Canna_21276_c0_seq3.p1, Canna_21276_c0_seq4.p1, Canna_28460_c1_seq1.p1, Canna_28460_c1_seq10.p1, Canna_28460_c1_seq11.p1, Canna_28460_c1_seq12.p1, Canna_28460_c1_seq13.p1, Canna_28460_c1_seq14.p1, Canna_28460_c1_seq15.p1, Canna_28460_c1_seq16.p1, Canna_28460_c1_seq17.p1, Canna_28460_c1_seq18.p1, Canna_28460_c1_seq19.p1, Canna…	Dichorisandra_45299_c0_seq1.p1, Dichorisandra_45299_c0_seq2.p1, Dichorisandra_45299_c0_seq3.p1, Dichorisandra_45520_c0_seq10.p1, Dichorisandra_45520_c0_seq11.p1, Dichorisandra_45520_c0_seq8.p1, Dichorisandra_48664_c0_seq1.p1, Dichorisandra_48664_c0_seq2.p1, Dichorisandra_48664_c0_seq3.p1	Elaeis|743776542|ref|XP_010918682.1|, Elaeis|743776544|ref|XP_010918683.1|, Elaeis|743776546|ref|XP_010918684.1|, Elaeis|743776548|ref|XP_010918685.1|, Elaeis|743776550|ref|XP_010918686.1|, Elaeis|743776552|ref|XP_010918687.1|, Elaeis|743835124|ref|XP_010935728.1|, Elaeis|743835138|ref|XP_010935729.1|, Elaeis|743835142|ref|XP_010935730.1|, Elaeis|743835146|ref|XP_010935731.1|, Elaeis|743835150|re…	Musa_15181_c0_seq1.p1, Musa_15181_c0_seq2.p1, Musa_21109_c0_seq1.p1, Musa_81758_c0_seq1.p1	GSMUA_Achr1P24320_001, GSMUA_Achr2P04170_001, GSMUA_Achr8P14240_001, GSMUA_AchrUn_randomP07770_001	Orchidantha_29884_c1_seq1.p1, Orchidantha_29884_c1_seq2.p1, Orchidantha_31666_c0_seq1.p1, Orchidantha_31666_c0_seq2.p1, Orchidantha_35086_c1_seq1.p1, Orchidantha_35086_c1_seq2.p1, Orchidantha_35086_c1_seq3.p1	Phoenix_30s655141g002, Phoenix_30s788201g001, Phoenix_30s860211g001	Zingiber_113348_c0_seq1.p1, Zingiber_17709_c1_seq1.p1, Zingiber_34133_c0_seq1.p1, Zingiber_34133_c0_seq2.p1, Zingiber_34133_c0_seq3.p1, Zingiber_34133_c0_seq4.p1
OG0000166	AT1G17970.1, AT1G45180.1, AT1G53190.1, AT1G53190.2, AT1G73760.1, AT2G15530.1, AT2G15530.2, AT2G15530.3, AT2G15530.4, AT3G15070.1, AT3G15070.2, AT4G31450.1, AT4G34040.1, AT5G10650.1, AT5G10650.2, AT5G24870.1, AT5G24870.2, AT5G42940.1	Calathea31549_c0_seq3.p1, Calathea35578_c1_seq3.p1, Calathea35578_c1_seq4.p1, Calathea36495_c0_seq1.p1, Calathea38491_c0_seq1.p2, Calathea39393_c1_seq1.p1, Calathea39393_c1_seq10.p1, Calathea39393_c1_seq2.p1, Calathea39393_c1_seq4.p1, Calathea39393_c1_seq5.p1, Calathea39393_c1_seq7.p1, Calathea39393_c1_seq8.p1, Calathea39393_c1_seq9.p1, Calathea39524_c5_seq147.p1, Calathea46583_c0_seq1.p1	Canna_21016_c0_seq1.p1, Canna_23082_c0_seq1.p1, Canna_23082_c0_seq2.p1	Dichorisandra_43212_c0_seq1.p1, Dichorisandra_43556_c0_seq3.p1, Dichorisandra_45829_c0_seq1.p1, Dichorisandra_45829_c0_seq2.p1, Dichorisandra_47581_c0_seq1.p2, Dichorisandra_49646_c0_seq10.p1, Dichorisandra_49646_c0_seq11.p1, Dichorisandra_49646_c0_seq12.p1, Dichorisandra_49646_c0_seq13.p1, Dichorisandra_49646_c0_seq14.p1, Dichorisandra_49646_c0_seq15.p2, Dichorisandra_49646_c0_seq16.p1, Dichoris…	Elaeis|743757548|ref|XP_010922495.1|, Elaeis|743874050|ref|XP_010906978.1|	Musa_10568_c0_seq1.p1, Musa_17328_c0_seq1.p1, Musa_18177_c1_seq1.p1, Musa_18567_c0_seq1.p1, Musa_22637_c0_seq1.p1, Musa_22637_c0_seq2.p1, Musa_22637_c0_seq3.p1, Musa_26148_c0_seq3.p1, Musa_26213_c1_seq1.p2, Musa_26213_c1_seq2.p2, Musa_26213_c1_seq3.p2, Musa_26213_c1_seq4.p2, Musa_26213_c1_seq5.p2, Musa_26213_c1_seq6.p2, Musa_26213_c1_seq7.p2, Musa_26213_c1_seq8.p2	GSMUA_Achr1P23200_001, GSMUA_Achr3P29390_001, GSMUA_Achr4P06090_001, GSMUA_Achr4P11130_001, GSMUA_Achr9P21480_001, GSMUA_AchrUn_randomP04570_001	Orchidantha_25367_c0_seq1.p1, Orchidantha_27540_c0_seq1.p1, Orchidantha_27540_c0_seq3.p1, Orchidantha_27540_c0_seq4.p1, Orchidantha_28976_c0_seq1.p1, Orchidantha_28976_c0_seq2.p1, Orchidantha_34209_c1_seq2.p1, Orchidantha_34209_c1_seq3.p1, Orchidantha_36045_c0_seq2.p1, Orchidantha_36363_c0_seq8.p1, Orchidantha_36363_c0_seq9.p1, Orchidantha_36545_c0_seq2.p2, Orchidantha_36545_c0_seq4.p2, Orchidant…	Phoenix_30s776521g002	Zingiber_20088_c0_seq1.p1, Zingiber_23858_c0_seq1.p1, Zingiber_24279_c0_seq1.p1, Zingiber_79443_c0_seq1.p1
OG0000167	AT1G13940.1, AT1G26620.1, AT1G69360.1	Calathea31079_c0_seq1.p1, Calathea31079_c0_seq2.p1, Calathea38458_c0_seq1.p2, Calathea38458_c1_seq1.p1, Calathea38458_c1_seq2.p1, Calathea38458_c1_seq3.p1, Calathea38523_c0_seq1.p1, Calathea38523_c1_seq1.p1, Calathea38523_c1_seq2.p1, Calathea38523_c1_seq3.p1	Canna_12730_c0_seq1.p1, Canna_27465_c0_seq1.p1, Canna_27465_c0_seq2.p1, Canna_27465_c0_seq2.p2, Canna_28248_c0_seq1.p1, Canna_28357_c0_seq1.p1	Dichorisandra_214885_c0_seq1.p1, Dichorisandra_33057_c1_seq1.p1, Dichorisandra_35800_c0_seq1.p1, Dichorisandra_35800_c1_seq1.p1, Dichorisandra_38448_c0_seq1.p1, Dichorisandra_39203_c0_seq1.p1, Dichorisandra_39203_c0_seq2.p1, Dichorisandra_39203_c0_seq3.p1, Dichorisandra_40346_c0_seq1.p1, Dichorisandra_40346_c0_seq2.p1	Elaeis|743760789|ref|XP_010938859.1|, Elaeis|743760791|ref|XP_010938867.1|, Elaeis|743760793|ref|XP_010938877.1|, Elaeis|743760795|ref|XP_010938886.1|, Elaeis|743760797|ref|XP_010938894.1|, Elaeis|743791974|ref|XP_010923570.1|, Elaeis|743791978|ref|XP_010923571.1|, Elaeis|743791982|ref|XP_010923572.1|, Elaeis|743837390|ref|XP_010936384.1|, Elaeis|743837392|ref|XP_010936385.1|, Elaeis|743865851|re…	Musa_13288_c0_seq1.p1, Musa_138440_c0_seq1.p1, Musa_141978_c0_seq1.p1, Musa_1537_c0_seq1.p1, Musa_17697_c1_seq1.p1, Musa_17697_c1_seq2.p1, Musa_22575_c0_seq1.p1, Musa_22575_c0_seq2.p1, Musa_25843_c0_seq1.p1, Musa_25843_c0_seq2.p1, Musa_25843_c0_seq3.p1, Musa_29352_c0_seq1.p1, Musa_29846_c0_seq1.p1, Musa_29846_c0_seq2.p1, Musa_29846_c0_seq3.p1, Musa_29846_c0_seq4.p1, Musa_783_c0_seq1.p1, Musa_7977…	GSMUA_Achr10P11620_001, GSMUA_Achr3P18790_001, GSMUA_Achr4P23280_001, GSMUA_Achr4P32670_001, GSMUA_Achr5P01590_001, GSMUA_Achr6P07850_001, GSMUA_Achr6P07860_001, GSMUA_Achr7P00600_001	Orchidantha_23784_c0_seq1.p1, Orchidantha_23784_c0_seq2.p1, Orchidantha_25671_c0_seq1.p1, Orchidantha_26348_c0_seq1.p1, Orchidantha_27780_c0_seq1.p1, Orchidantha_29558_c0_seq1.p1, Orchidantha_29558_c0_seq2.p1, Orchidantha_29558_c0_seq3.p1, Orchidantha_32928_c0_seq1.p1, Orchidantha_32928_c0_seq2.p1, Orchidantha_32928_c0_seq3.p1, Orchidantha_32928_c0_seq4.p1, Orchidantha_32928_c0_seq5.p1, Orchidant…	Phoenix_30s1141221g006, Phoenix_30s676521g003, Phoenix_30s776881g001, Phoenix_30s800041g001	Zingiber_100221_c0_seq1.p1, Zingiber_102316_c0_seq1.p1, Zingiber_116464_c0_seq1.p1, Zingiber_12016_c0_seq1.p1, Zingiber_15700_c0_seq1.p1, Zingiber_15880_c0_seq1.p1, Zingiber_17719_c0_seq1.p1, Zingiber_17719_c0_seq2.p1, Zingiber_25829_c0_seq1.p1, Zingiber_25829_c1_seq1.p1, Zingiber_91236_c0_seq1.p1
OG0000168	AT1G48410.1, AT1G48410.2, AT1G48410.3, AT5G43810.1, AT5G43810.2	Calathea37053_c0_seq1.p1, Calathea37053_c0_seq10.p2, Calathea37053_c0_seq11.p1, Calathea37053_c0_seq11.p2, Calathea37053_c0_seq12.p1, Calathea37053_c0_seq12.p2, Calathea37053_c0_seq13.p1, Calathea37053_c0_seq14.p3, Calathea37053_c0_seq15.p1, Calathea37053_c0_seq16.p3, Calathea37053_c0_seq17.p1, Calathea37053_c0_seq18.p1, Calathea37053_c0_seq19.p1, Calathea37053_c0_seq19.p2, Calathea37053_c0_seq2.…	Canna_20083_c0_seq1.p1, Canna_26964_c0_seq1.p1, Canna_26964_c0_seq2.p1, Canna_26964_c0_seq3.p1, Canna_26964_c0_seq4.p1, Canna_26964_c0_seq5.p1, Canna_26964_c0_seq6.p1, Canna_26964_c0_seq7.p1	Dichorisandra_37663_c0_seq1.p1, Dichorisandra_49799_c1_seq2.p1, Dichorisandra_49799_c1_seq3.p1	Elaeis|743769356|ref|XP_010914964.1|, Elaeis|743774545|ref|XP_010917629.1|, Elaeis|743775858|ref|XP_010918321.1|, Elaeis|743775860|ref|XP_010918322.1|, Elaeis|743798582|ref|XP_010925274.1|, Elaeis|743798584|ref|XP_010925275.1|, Elaeis|743824649|ref|XP_010932833.1|, Elaeis|743833835|ref|XP_010935362.1|, Elaeis|743851929|ref|XP_010940261.1|, Elaeis|743851933|ref|XP_010940262.1|, Elaeis|743851937|re…	Musa_166409_c0_seq1.p1, Musa_29421_c1_seq1.p1, Musa_29421_c1_seq2.p1, Musa_29421_c1_seq5.p1, Musa_29421_c1_seq6.p1, Musa_29868_c0_seq1.p1, Musa_29868_c0_seq2.p1, Musa_29868_c0_seq3.p1, Musa_29868_c0_seq4.p1, Musa_29868_c0_seq5.p1, Musa_29868_c0_seq6.p1, Musa_29868_c0_seq7.p1, Musa_29868_c0_seq8.p1, Musa_29868_c0_seq9.p1	GSMUA_Achr1P07120_001, GSMUA_Achr1P17950_001, GSMUA_Achr3P13970_001, GSMUA_Achr3P27070_001, GSMUA_Achr4P30720_001, GSMUA_Achr6P05310_001, GSMUA_Achr7P13220_001, GSMUA_AchrUn_randomP09260_001	Orchidantha_160474_c0_seq1.p2, Orchidantha_35017_c0_seq1.p1, Orchidantha_35017_c0_seq3.p1, Orchidantha_36893_c0_seq1.p1	Phoenix_30s65509419g001, Phoenix_30s65509419g002, Phoenix_30s65509570g001, Phoenix_30s687521g001, Phoenix_30s801301g007, Phoenix_30s801301g008, Phoenix_30s816451g010, Phoenix_30s896621g016, Phoenix_30s986061g001	Zingiber_32282_c0_seq1.p1, Zingiber_32282_c0_seq2.p1, Zingiber_34317_c0_seq1.p1
OG0000169	AT1G48480.1, AT2G26730.1, AT2G36570.1, AT3G02880.1, AT3G17840.1, AT5G16590.1	Calathea13635_c0_seq1.p1, Calathea23593_c0_seq1.p2, Calathea29232_c1_seq1.p2, Calathea38445_c8_seq2.p1, Calathea38445_c8_seq3.p1, Calathea38445_c8_seq4.p1, Calathea38445_c8_seq5.p1, Calathea38445_c8_seq6.p1, Calathea38445_c8_seq7.p1, Calathea38809_c4_seq10.p1, Calathea38809_c4_seq11.p1	Canna_17043_c2_seq1.p1, Canna_25689_c0_seq1.p1, Canna_25689_c0_seq2.p1, Canna_25689_c0_seq3.p1, Canna_25781_c0_seq1.p1, Canna_27065_c1_seq1.p1, Canna_27065_c1_seq2.p1, Canna_27065_c1_seq3.p1, Canna_27065_c1_seq4.p1, Canna_28590_c0_seq2.p1, Canna_28590_c0_seq4.p1, Canna_28590_c0_seq5.p1	Dichorisandra_19511_c0_seq1.p1, Dichorisandra_21466_c0_seq1.p1, Dichorisandra_36232_c0_seq1.p1, Dichorisandra_36232_c0_seq2.p1, Dichorisandra_39849_c0_seq1.p1, Dichorisandra_42690_c0_seq1.p1, Dichorisandra_43577_c0_seq1.p1, Dichorisandra_46376_c0_seq1.p1, Dichorisandra_46376_c0_seq2.p1, Dichorisandra_47717_c0_seq1.p1, Dichorisandra_47717_c0_seq2.p1	Elaeis|743754761|ref|XP_010916177.1|, Elaeis|743761137|ref|XP_010940743.1|, Elaeis|743764006|ref|XP_010912204.1|, Elaeis|743771831|ref|XP_010916205.1|, Elaeis|743797997|ref|XP_010925124.1|, Elaeis|743800773|ref|XP_010926113.1|, Elaeis|743823574|ref|XP_010932563.1|	Musa_18793_c0_seq1.p1, Musa_18793_c0_seq2.p1, Musa_18793_c1_seq1.p1, Musa_24316_c0_seq1.p1, Musa_27086_c0_seq1.p1, Musa_27086_c0_seq2.p1, Musa_27086_c0_seq3.p1, Musa_27086_c0_seq4.p1, Musa_28330_c0_seq1.p1, Musa_28330_c0_seq2.p1, Musa_28330_c0_seq3.p1, Musa_28330_c0_seq4.p1, Musa_29670_c0_seq1.p1, Musa_29670_c0_seq10.p1, Musa_29670_c0_seq15.p1, Musa_29670_c0_seq2.p1, Musa_29670_c0_seq3.p1, Musa_2…	GSMUA_Achr10P25980_001, GSMUA_Achr2P21610_001, GSMUA_Achr3P02160_001, GSMUA_Achr3P07440_001, GSMUA_Achr3P20630_001, GSMUA_Achr4P08980_001, GSMUA_Achr5P09830_001, GSMUA_Achr6P05910_001, GSMUA_Achr7P11160_001, GSMUA_Achr8P23000_001, GSMUA_Achr9P15690_001	Orchidantha_23966_c0_seq1.p1, Orchidantha_23966_c1_seq1.p1, Orchidantha_26607_c0_seq1.p1	Phoenix_30s1015741g003, Phoenix_30s1042301g003, Phoenix_30s1131601g003, Phoenix_30s792471g002, Phoenix_30s814521g001, Phoenix_30s973611g008	Zingiber_30649_c0_seq1.p1, Zingiber_30895_c0_seq1.p1, Zingiber_30895_c0_seq2.p2, Zingiber_30895_c0_seq3.p1, Zingiber_31981_c1_seq1.p1, Zingiber_31981_c1_seq2.p1, Zingiber_31981_c1_seq3.p1, Zingiber_33069_c0_seq3.p1, Zingiber_69919_c0_seq1.p1, Zingiber_80099_c0_seq1.p1
OG0000170	AT2G24210.1, AT3G25810.1, AT3G25820.1, AT3G25820.2, AT3G25830.1, AT4G16730.1, AT4G16740.1, AT4G16740.2	Calathea35454_c0_seq1.p1, Calathea35454_c0_seq2.p1, Calathea39960_c1_seq1.p1, Calathea39960_c1_seq2.p1	Canna_149946_c0_seq1.p1, Canna_211299_c0_seq1.p1, Canna_27937_c0_seq1.p1, Canna_27937_c0_seq10.p1, Canna_27937_c0_seq11.p1, Canna_27937_c0_seq18.p1, Canna_27937_c0_seq19.p1, Canna_27937_c0_seq2.p1, Canna_27937_c0_seq21.p1, Canna_27937_c0_seq22.p1, Canna_27937_c0_seq23.p1, Canna_27937_c0_seq24.p1, Canna_27937_c0_seq27.p1, Canna_27937_c0_seq28.p1, Canna_27937_c0_seq29.p1, Canna_27937_c0_seq30.p1, C…	Dichorisandra_104099_c0_seq1.p1, Dichorisandra_198034_c0_seq1.p1, Dichorisandra_43887_c0_seq1.p1, Dichorisandra_43887_c0_seq1.p2, Dichorisandra_43887_c0_seq2.p1, Dichorisandra_47959_c2_seq1.p1, Dichorisandra_48967_c0_seq1.p1, Dichorisandra_48967_c0_seq2.p1	Elaeis|743793369|ref|XP_010923912.1|, Elaeis|743888673|ref|XP_010910675.1|, Elaeis|743892120|ref|XP_010911477.1|	Musa_181370_c0_seq1.p1, Musa_35902_c0_seq1.p1, Musa_97057_c0_seq1.p1	GSMUA_Achr4P07680_001, GSMUA_Achr4P07690_001, GSMUA_Achr4P07700_001, GSMUA_Achr4P08090_001, GSMUA_Achr4P08100_001, GSMUA_Achr6P24340_001, GSMUA_Achr7P25700_001, GSMUA_Achr7P25710_001, GSMUA_Achr7P25720_001, GSMUA_Achr7P25740_001, GSMUA_AchrUn_randomP23910_001, GSMUA_AchrUn_randomP23920_001, GSMUA_AchrUn_randomP24920_001, GSMUA_AchrUn_randomP26640_001, GSMUA_AchrUn_randomP27860_001	Orchidantha_34896_c0_seq1.p1, Orchidantha_37456_c0_seq1.p1, Orchidantha_37456_c0_seq1.p2, Orchidantha_37456_c0_seq2.p1, Orchidantha_37456_c0_seq2.p2, Orchidantha_37456_c0_seq3.p1, Orchidantha_37456_c0_seq4.p1, Orchidantha_37456_c0_seq4.p2, Orchidantha_37456_c0_seq5.p1, Orchidantha_37456_c0_seq5.p2, Orchidantha_37456_c0_seq6.p1, Orchidantha_37456_c0_seq8.p1, Orchidantha_37544_c0_seq1.p1, Orchidant…	Phoenix_30s1030321g001	Zingiber_101328_c0_seq1.p1, Zingiber_169904_c0_seq1.p1, Zingiber_21250_c0_seq1.p1, Zingiber_30843_c0_seq1.p1, Zingiber_79116_c0_seq1.p1, Zingiber_8455_c0_seq1.p1, Zingiber_8455_c0_seq2.p1, Zingiber_91997_c0_seq1.p1
OG0000171	AT3G23820.1, AT4G30440.1	Calathea37503_c4_seq10.p1, Calathea37503_c4_seq11.p1, Calathea37503_c4_seq12.p1, Calathea37503_c4_seq13.p1, Calathea37503_c4_seq14.p1, Calathea37503_c4_seq15.p1, Calathea37503_c4_seq16.p1, Calathea37503_c4_seq24.p1, Calathea37503_c4_seq25.p1, Calathea37503_c4_seq26.p1, Calathea37503_c4_seq27.p1, Calathea37503_c4_seq28.p1, Calathea37503_c4_seq29.p1, Calathea37503_c4_seq3.p1, Calathea37503_c4_seq30…	Canna_26637_c0_seq1.p1, Canna_26637_c0_seq2.p1, Canna_26637_c0_seq3.p1, Canna_26637_c0_seq4.p1, Canna_26637_c0_seq5.p1, Canna_26637_c0_seq6.p1, Canna_26637_c0_seq7.p1, Canna_26637_c0_seq8.p1, Canna_26637_c0_seq9.p1	Dichorisandra_46232_c0_seq1.p1, Dichorisandra_46232_c0_seq2.p1, Dichorisandra_46232_c0_seq5.p1, Dichorisandra_46232_c0_seq6.p1, Dichorisandra_47077_c0_seq1.p1, Dichorisandra_47077_c0_seq2.p1	Elaeis|743767574|ref|XP_010914055.1|, Elaeis|743811609|ref|XP_010929207.1|, Elaeis|743866783|ref|XP_010905148.1|, Elaeis|743870982|ref|XP_010906178.1|	Musa_28334_c0_seq1.p1, Musa_28334_c0_seq10.p1, Musa_28334_c0_seq11.p1, Musa_28334_c0_seq12.p1, Musa_28334_c0_seq13.p1, Musa_28334_c0_seq14.p1, Musa_28334_c0_seq15.p1, Musa_28334_c0_seq16.p1, Musa_28334_c0_seq17.p1, Musa_28334_c0_seq18.p2, Musa_28334_c0_seq19.p1, Musa_28334_c0_seq2.p1, Musa_28334_c0_seq3.p1, Musa_28334_c0_seq4.p1, Musa_28334_c0_seq5.p1, Musa_28334_c0_seq6.p1, Musa_28334_c0_seq7.p1…	GSMUA_Achr10P23840_001, GSMUA_Achr3P04850_001, GSMUA_Achr4P02040_001, GSMUA_Achr7P02740_001, GSMUA_Achr7P16250_001, GSMUA_Achr8P00950_001, GSMUA_Achr8P08790_001, GSMUA_Achr9P13500_001, GSMUA_AchrUn_randomP13630_001	Orchidantha_35323_c0_seq11.p1, Orchidantha_35323_c0_seq2.p1, Orchidantha_35323_c0_seq3.p1, Orchidantha_35323_c0_seq4.p1, Orchidantha_35323_c0_seq5.p1, Orchidantha_35323_c0_seq6.p1, Orchidantha_35323_c0_seq7.p1, Orchidantha_35323_c0_seq9.p1	Phoenix_30s1116341g005, Phoenix_30s770261g002, Phoenix_30s831191g001	Zingiber_33317_c0_seq10.p1, Zingiber_33317_c0_seq11.p1, Zingiber_33317_c0_seq12.p1, Zingiber_33317_c0_seq13.p1, Zingiber_33317_c0_seq2.p1, Zingiber_33317_c0_seq4.p1, Zingiber_33317_c0_seq6.p1, Zingiber_33317_c0_seq7.p1, Zingiber_33317_c0_seq8.p1, Zingiber_33317_c0_seq9.p1
[truncated: 41,384 more rows]
