# Supplementary material for: Comparative analysis of whole flower transcriptomes in the Zingiberales
Source: PeerJ. 2018 Aug 24;6:e5490. doi: 10.7717/peerj.5490 (PMC6110254; doi:10.7717/peerj.5490)
Supplement: Supplemental Information 3 [file peerj-06-5490-s003.zip › Supplemental Material S3.xlsx]

## Sheet: Sheet1
Almeida, AMRA; Piñeyro-Nelson, A.; Yockteng, R.; Specht, C. Comparative analysis of whole flower transcriptomes in the Zingiberales. PeerJ.
S3: Orthogroups with Arabidopsis thaliana counterparts
Orthogroups	Arabidopsis_pep	Calathea_longest_orfs	Canna_longest_orfs	Dichorisandra_longest_orfs	Elaeis_pep	Musa_longest_orfs	Musa_pep	Orchidantha_longest_orfs	Phoenix_pep	Zingiber_longest_orfs	TAIR10 Annotation
OG0004450	AT1G01020.1, AT1G01020.2, AT4G01510.1	Calathea33106_c0_seq1.p1, Calathea33106_c0_seq10.p1, Calathea33106_c0_seq2.p1, Calathea33106_c0_seq3.p1, Calathea33106_c0_seq4.p1, Calathea33106_c0_seq5.p1, Calathea33106_c0_seq7.p1, Calathea33106_c0_seq9.p1	Canna_22564_c0_seq2.p1, Canna_22564_c0_seq3.p1, Canna_22564_c0_seq4.p1, Canna_22564_c0_seq5.p1	Dichorisandra_37491_c0_seq1.p1, Dichorisandra_37491_c0_seq2.p1	Elaeis|743864669|ref|XP_010904636.1|, Elaeis|743864671|ref|XP_010904637.1|	Musa_15662_c0_seq1.p1, Musa_15662_c0_seq2.p1	GSMUA_Achr4P31730_001, GSMUA_Achr4P31740_001, GSMUA_Achr7P00990_001	Orchidantha_34676_c0_seq1.p1, Orchidantha_34676_c0_seq2.p1, Orchidantha_34676_c0_seq3.p1, Orchidantha_34676_c0_seq7.p1		Zingiber_25294_c0_seq1.p1, Zingiber_25294_c0_seq2.p1	protein_coding	Arv1-like protein		ARV1; CONTAINS InterPro DOMAIN/s: Arv1-like protein (InterPro:IPR007290); BEST Arabidopsis thaliana protein match is: Arv1-like protein (TAIR:AT4G01510.1); Has 311 Blast hits to 311 proteins in 154 species: Archae - 0; Bacteria - 0; Metazoa - 110; Fungi - 115; Plants - 42; Viruses - 0; Other Eukaryotes - 44 (source: NCBI BLink).
OG0012247	AT1G01040.1, AT1G01040.2	Calathea29695_c0_seq1.p1, Calathea29695_c0_seq2.p1	Canna_26477_c0_seq1.p1	Dichorisandra_42838_c0_seq1.p1	Elaeis|743828992|ref|XP_010934025.1|, Elaeis|743828995|ref|XP_010934026.1|	Musa_28776_c0_seq1.p1, Musa_28776_c0_seq2.p1	GSMUA_Achr8P12350_001	Orchidantha_29120_c0_seq1.p1	Phoenix_30s674341g003	Zingiber_75545_c0_seq1.p1	protein_coding	dicer-like 1	Encodes a Dicer homolog. Dicer is a RNA helicase involved in microRNA processing. Mutations in this locus can result in embryo lethality. Embryo shape at seed maturity is globular-elongate. Other mutants convert the floral meristems to an indeterminate state, others yet show defects in ovule development. mRNA is expressed in all shoot tissues. DCL1 is able to produce miRNAs and siRNAs.	dicer-like 1 (DCL1); CONTAINS InterPro DOMAIN/s: Restriction endonuclease, type I, R subunit/Type III, Res subunit (InterPro:IPR006935), Double-stranded RNA-binding (InterPro:IPR001159), Argonaute/Dicer protein, PAZ (InterPro:IPR003100), Ribonuclease III (InterPro:IPR000999), Double-stranded RNA-binding-like (InterPro:IPR014720), DEAD-like helicase, N-terminal (InterPro:IPR014001), DNA/RNA helica…
OG0001033	AT1G01050.1, AT2G18230.1, AT2G46860.1, AT3G53620.1, AT4G01480.1	Calathea22636_c1_seq2.p1, Calathea30549_c0_seq1.p1	Canna_18371_c0_seq1.p1, Canna_20077_c0_seq1.p1, Canna_20077_c0_seq2.p1, Canna_22124_c0_seq1.p1, Canna_22124_c0_seq2.p1, Canna_24771_c0_seq1.p2, Canna_24771_c0_seq2.p1, Canna_24771_c0_seq3.p1	Dichorisandra_46579_c1_seq1.p1, Dichorisandra_46579_c1_seq2.p1, Dichorisandra_46579_c1_seq3.p1, Dichorisandra_46579_c1_seq4.p1, Dichorisandra_47442_c0_seq1.p1, Dichorisandra_47442_c0_seq2.p1, Dichorisandra_47442_c0_seq3.p1, Dichorisandra_47442_c0_seq4.p1	Elaeis|743773447|ref|XP_010917066.1|, Elaeis|743780942|ref|XP_010920680.1|, Elaeis|743817607|ref|XP_010930985.1|, Elaeis|743817613|ref|XP_010930986.1|, Elaeis|743842042|ref|XP_010937695.1|, Elaeis|743869030|ref|XP_010905721.1|, Elaeis|743871572|ref|XP_010906338.1|, Elaeis|743871576|ref|XP_010906339.1|, Elaeis|743871580|ref|XP_010906340.1|	Musa_20555_c0_seq1.p1, Musa_22746_c0_seq1.p1, Musa_22746_c0_seq2.p1, Musa_22746_c0_seq3.p1, Musa_22746_c0_seq4.p1, Musa_25938_c0_seq3.p1, Musa_25938_c0_seq4.p1	GSMUA_Achr10P13550_001, GSMUA_Achr3P22500_001, GSMUA_Achr5P23650_001, GSMUA_Achr6P15350_001, GSMUA_Achr6P19560_001, GSMUA_Achr7P03170_001, GSMUA_Achr8P07910_001	Orchidantha_32628_c0_seq1.p1, Orchidantha_32628_c0_seq2.p1, Orchidantha_33316_c1_seq2.p1	Phoenix_30s699271g019, Phoenix_30s783841g004, Phoenix_30s876511g003, Phoenix_30s986171g001	Zingiber_13467_c0_seq1.p1, Zingiber_23677_c0_seq1.p1, Zingiber_29350_c0_seq1.p1, Zingiber_29350_c0_seq2.p1, Zingiber_36906_c0_seq1.p1	protein_coding	pyrophosphorylase 1	Encodes a soluble protein with inorganic pyrophosphatase activity that is highly specific for Mg-inorganic pyrophosphate.	pyrophosphorylase 1 (PPa1); FUNCTIONS IN: inorganic diphosphatase activity; INVOLVED IN: phosphate metabolic process, metabolic process; LOCATED IN: nucleus, membrane, cytoplasm; EXPRESSED IN: 24 plant structures; EXPRESSED DURING: 15 growth stages; CONTAINS InterPro DOMAIN/s: Inorganic pyrophosphatase (InterPro:IPR008162); BEST Arabidopsis thaliana protein match is: pyrophosphorylase 3 (TAIR:AT2…
OG0023176	AT1G01060.1, AT1G01060.2, AT1G01060.3, AT1G01060.4, AT1G01060.5										protein_coding	Homeodomain-like superfamily protein	LHY encodes a myb-related putative transcription factor involved in circadian rhythm along with another myb transcription factor CCA1	LATE ELONGATED HYPOCOTYL (LHY); CONTAINS InterPro DOMAIN/s: SANT, DNA-binding (InterPro:IPR001005), Homeodomain-like (InterPro:IPR009057), Myb, DNA-binding (InterPro:IPR014778), HTH transcriptional regulator, Myb-type, DNA-binding (InterPro:IPR017930), Myb-like DNA-binding domain, SHAQKYF class (InterPro:IPR006447); BEST Arabidopsis thaliana protein match is: circadian clock associated 1 (TAIR:AT…
OG0003525	AT1G01070.1, AT1G01070.2, AT1G11450.1, AT1G11450.2, AT1G11460.1, AT3G30340.1, AT4G01430.1, AT4G01440.1, AT4G01450.1, AT4G01450.2, AT4G01450.3	Calathea35003_c1_seq1.p1, Calathea35003_c1_seq2.p1	Canna_1279_c0_seq1.p1, Canna_14761_c0_seq1.p1, Canna_14761_c0_seq2.p1, Canna_6303_c0_seq1.p1	Dichorisandra_111210_c0_seq1.p1, Dichorisandra_1705_c0_seq1.p1	Elaeis|743832133|ref|XP_010934894.1|, Elaeis|743855008|ref|XP_010941182.1|	Musa_114061_c0_seq1.p1	GSMUA_Achr1P06340_001, GSMUA_Achr7P04640_001, GSMUA_Achr7P17540_001, GSMUA_AchrUn_randomP16940_001, GSMUA_AchrUn_randomP22920_001	Orchidantha_124958_c0_seq1.p1, Orchidantha_23577_c0_seq1.p1	Phoenix_30s1141521g002, Phoenix_30s710961g002	Zingiber_163376_c0_seq1.p1, Zingiber_167874_c0_seq1.p2, Zingiber_73198_c0_seq1.p1	protein_coding	nodulin MtN21 /EamA-like transporter family protein	nodulin MtN21-like transporter family protein	nodulin MtN21 /EamA-like transporter family protein; LOCATED IN: membrane; EXPRESSED IN: 17 plant structures; EXPRESSED DURING: 7 growth stages; CONTAINS InterPro DOMAIN/s: Protein of unknown function DUF6, transmembrane (InterPro:IPR000620); BEST Arabidopsis thaliana protein match is: nodulin MtN21 /EamA-like transporter family protein (TAIR:AT1G11460.1); Has 3211 Blast hits to 3199 proteins in …
OG0010811	AT1G01080.1, AT1G01080.2	Calathea37179_c0_seq1.p1, Calathea37179_c0_seq2.p1	Canna_22320_c0_seq1.p3, Canna_22320_c0_seq2.p1	Dichorisandra_39708_c0_seq1.p1, Dichorisandra_39708_c0_seq2.p1, Dichorisandra_44605_c0_seq1.p1	Elaeis|743885328|ref|XP_010909894.1|	Musa_16696_c0_seq1.p1	GSMUA_Achr11P06640_001	Orchidantha_33506_c0_seq1.p1, Orchidantha_33506_c0_seq2.p1	Phoenix_30s732321g001	Zingiber_32381_c0_seq1.p1	protein_coding	RNA-binding (RRM/RBD/RNP motifs) family protein		RNA-binding (RRM/RBD/RNP motifs) family protein; FUNCTIONS IN: RNA binding, nucleotide binding, nucleic acid binding; INVOLVED IN: biological_process unknown; LOCATED IN: chloroplast stroma, nucleus, chloroplast, chloroplast envelope; EXPRESSED IN: 23 plant structures; EXPRESSED DURING: 13 growth stages; CONTAINS InterPro DOMAIN/s: RNA recognition motif, RNP-1 (InterPro:IPR000504), Nucleotide-bin…
OG0009462	AT1G01090.1	Calathea40698_c0_seq1.p1	Canna_22730_c0_seq1.p1	Dichorisandra_47175_c0_seq1.p1, Dichorisandra_47175_c0_seq2.p1	Elaeis|743854171|ref|XP_010940832.1|	Musa_28979_c0_seq1.p1, Musa_28979_c0_seq2.p1, Musa_28979_c0_seq3.p1	GSMUA_Achr11P22600_001	Orchidantha_18178_c0_seq1.p2, Orchidantha_36060_c0_seq1.p1, Orchidantha_36060_c0_seq2.p1, Orchidantha_36060_c0_seq3.p1	Phoenix_30s727741g002, Phoenix_30s859201g001	Zingiber_24536_c0_seq1.p1, Zingiber_33719_c0_seq1.p1	protein_coding	pyruvate dehydrogenase E1 alpha	pyruvate dehydrogenase E1 alpha subunit	pyruvate dehydrogenase E1 alpha (PDH-E1 ALPHA); FUNCTIONS IN: pyruvate dehydrogenase (acetyl-transferring) activity; INVOLVED IN: oxidation reduction, glycolysis, metabolic process; LOCATED IN: chloroplast, plastid, chloroplast envelope; EXPRESSED IN: 25 plant structures; EXPRESSED DURING: 15 growth stages; CONTAINS InterPro DOMAIN/s: Dehydrogenase, E1 component (InterPro:IPR001017), Pyruvate deh…
OG0001252	AT1G01100.1, AT1G01100.2, AT1G01100.3, AT1G01100.4, AT4G00810.1, AT4G00810.2, AT5G24510.1, AT5G47700.1, AT5G47700.2	Calathea28366_c0_seq1.p1, Calathea36577_c0_seq5.p1, Calathea36577_c0_seq6.p1, Calathea40323_c0_seq1.p1	Canna_17669_c0_seq1.p1, Canna_23571_c0_seq1.p1, Canna_23571_c0_seq2.p1, Canna_23571_c0_seq3.p1	Dichorisandra_1094_c0_seq1.p2, Dichorisandra_43890_c0_seq1.p1, Dichorisandra_43890_c0_seq10.p1, Dichorisandra_43890_c0_seq11.p1, Dichorisandra_43890_c0_seq12.p1, Dichorisandra_43890_c0_seq14.p1, Dichorisandra_43890_c0_seq15.p1, Dichorisandra_43890_c0_seq16.p1, Dichorisandra_43890_c0_seq17.p1, Dichorisandra_43890_c0_seq18.p1, Dichorisandra_43890_c0_seq19.p1, Dichorisandra_43890_c0_seq2.p1, Dichori…	Elaeis|743775191|ref|XP_010917974.1|, Elaeis|743775193|ref|XP_010917975.1|, Elaeis|743854183|ref|XP_010940835.1|, Elaeis|743854187|ref|XP_010940836.1|, Elaeis|743870482|ref|XP_010906056.1|, Elaeis|743870486|ref|XP_010906057.1|	Musa_20612_c0_seq1.p1, Musa_20612_c0_seq2.p2	GSMUA_Achr1P06150_001, GSMUA_Achr1P16600_001, GSMUA_Achr1P19770_001, GSMUA_Achr3P11580_001, GSMUA_Achr6P27210_001, GSMUA_Achr7P06480_001	Orchidantha_27207_c0_seq1.p1	Phoenix_30s1107371g001	Zingiber_19644_c0_seq1.p1, Zingiber_28779_c0_seq1.p1	protein_coding	60S acidic ribosomal protein family		60S acidic ribosomal protein family; FUNCTIONS IN: structural constituent of ribosome; INVOLVED IN: translational elongation; LOCATED IN: cytosol, cytosolic ribosome, ribosome, nucleus, plasma membrane; EXPRESSED IN: 25 plant structures; EXPRESSED DURING: 14 growth stages; CONTAINS InterPro DOMAIN/s: Ribosomal protein 60S (InterPro:IPR001813); BEST Arabidopsis thaliana protein match is: 60S acidi…
OG0001531	AT1G01110.1, AT1G01110.2, AT3G49380.1, AT4G00820.1, AT4G10640.1	Calathea39203_c4_seq107.p1, Calathea39203_c4_seq87.p1, Calathea39203_c4_seq91.p1, Calathea39203_c4_seq93.p1, Calathea39203_c4_seq97.p1	Canna_26660_c0_seq1.p1, Canna_26660_c0_seq2.p1	Dichorisandra_40065_c0_seq1.p1, Dichorisandra_40065_c0_seq2.p1, Dichorisandra_40065_c0_seq3.p1, Dichorisandra_40065_c0_seq4.p1	Elaeis|743775815|ref|XP_010918300.1|, Elaeis|743854258|ref|XP_010940851.1|, Elaeis|743870490|ref|XP_010906058.1|	Musa_17886_c0_seq1.p1, Musa_29638_c0_seq1.p1, Musa_29638_c0_seq10.p2, Musa_29638_c0_seq11.p2, Musa_29638_c0_seq12.p2, Musa_29638_c0_seq14.p3, Musa_29638_c0_seq15.p1, Musa_29638_c0_seq16.p3, Musa_29638_c0_seq17.p2, Musa_29638_c0_seq18.p1, Musa_29638_c0_seq2.p2, Musa_29638_c0_seq3.p1, Musa_29638_c0_seq4.p1, Musa_29638_c0_seq5.p1, Musa_29638_c0_seq6.p2, Musa_29638_c0_seq7.p1, Musa_29638_c0_seq8.p1	GSMUA_Achr1P16160_001, GSMUA_Achr1P18950_001, GSMUA_Achr6P02050_001, GSMUA_Achr6P35280_001, GSMUA_AchrUn_randomP19940_001		Phoenix_30s1007621g002, Phoenix_30s1072311g001	Zingiber_20882_c0_seq1.p1, Zingiber_23656_c0_seq1.p1, Zingiber_23656_c1_seq1.p1, Zingiber_25338_c0_seq1.p1, Zingiber_29936_c0_seq1.p1, Zingiber_29936_c0_seq2.p1, Zingiber_88736_c0_seq1.p1	protein_coding	IQ-domain 18		IQ-domain 18 (IQD18); FUNCTIONS IN: molecular_function unknown; LOCATED IN: mitochondrion; EXPRESSED IN: 10 plant structures; EXPRESSED DURING: 6 growth stages; BEST Arabidopsis thaliana protein match is: IQ-domain 17 (TAIR:AT4G00820.1); Has 1112 Blast hits to 678 proteins in 50 species: Archae - 0; Bacteria - 10; Metazoa - 109; Fungi - 16; Plants - 528; Viruses - 4; Other Eukaryotes - 445 (sourc…
OG0016883	AT1G01120.1	Calathea30369_c1_seq1.p1	Canna_26990_c2_seq1.p1	Dichorisandra_135054_c0_seq1.p1, Dichorisandra_43147_c0_seq1.p1	Elaeis|743775807|ref|XP_010918296.1|	Musa_21982_c0_seq1.p1	GSMUA_Achr1P02540_001			Zingiber_103280_c0_seq1.p1	protein_coding	3-ketoacyl-CoA synthase 1	Encodes a condensing enzyme KCS1 (3-ketoacyl-CoA synthase 1) which is involved in the critical fatty acid elongation process in wax biosynthesis.	3-ketoacyl-CoA synthase 1 (KCS1); FUNCTIONS IN: fatty acid elongase activity, acyltransferase activity; INVOLVED IN: in 7 processes; LOCATED IN: cytosolic ribosome, endoplasmic reticulum, membrane; EXPRESSED IN: 29 plant structures; EXPRESSED DURING: 13 growth stages; CONTAINS InterPro DOMAIN/s: Thiolase-like (InterPro:IPR016039), Very-long-chain 3-ketoacyl-CoA synthase (InterPro:IPR012392), 3-Ox…
OG0003170	AT1G01140.1, AT1G01140.2, AT1G01140.3, AT1G30270.1	Calathea30217_c0_seq1.p1, Calathea38115_c0_seq1.p1, Calathea38115_c0_seq2.p1	Canna_25268_c0_seq3.p1, Canna_25268_c0_seq4.p1, Canna_25268_c0_seq5.p1	Dichorisandra_38013_c0_seq1.p1, Dichorisandra_46383_c0_seq1.p1, Dichorisandra_46383_c0_seq2.p1	Elaeis|743761165|ref|XP_010940873.1|, Elaeis|743761167|ref|XP_010940882.1|, Elaeis|743777416|ref|XP_010919140.1|, Elaeis|743777418|ref|XP_010919141.1|, Elaeis|743777420|ref|XP_010919143.1|, Elaeis|743777422|ref|XP_010919144.1|, Elaeis|743792601|ref|XP_010923725.1|, Elaeis|743828744|ref|XP_010933947.1|, Elaeis|743828746|ref|XP_010933949.1|	Musa_18609_c1_seq1.p1, Musa_8094_c0_seq1.p1	GSMUA_Achr4P23000_001, GSMUA_Achr4P31540_001, GSMUA_Achr5P10310_001	Orchidantha_35529_c0_seq2.p1, Orchidantha_35529_c0_seq4.p1, Orchidantha_35529_c0_seq6.p1, Orchidantha_35529_c0_seq9.p1	Phoenix_30s735321g001, Phoenix_30s826681g001, Phoenix_30s983641g001	Zingiber_32573_c0_seq1.p1, Zingiber_32573_c0_seq2.p1	protein_coding	CBL-interacting protein kinase 9	Encodes a CBL-interacting protein kinase with similarity to SOS2	CBL-interacting protein kinase 9 (CIPK9); FUNCTIONS IN: protein serine/threonine kinase activity, protein kinase activity, kinase activity, ATP binding; INVOLVED IN: in 6 processes; EXPRESSED IN: 23 plant structures; EXPRESSED DURING: 15 growth stages; CONTAINS InterPro DOMAIN/s: Protein kinase, ATP binding site (InterPro:IPR017441), NAF/FISL domain (InterPro:IPR018451), Serine/threonine-protein …
OG0000471	AT1G01150.1, AT5G03780.1	Calathea31004_c0_seq1.p1, Calathea31004_c0_seq1.p2, Calathea31004_c0_seq2.p1, Calathea31004_c0_seq3.p1, Calathea31004_c0_seq3.p2, Calathea31004_c0_seq4.p1	Canna_28662_c0_seq1.p1, Canna_28662_c0_seq1.p2, Canna_28662_c0_seq10.p1, Canna_28662_c0_seq11.p1, Canna_28662_c0_seq12.p1, Canna_28662_c0_seq13.p1, Canna_28662_c0_seq14.p1, Canna_28662_c0_seq15.p1, Canna_28662_c0_seq16.p1, Canna_28662_c0_seq17.p1, Canna_28662_c0_seq18.p1, Canna_28662_c0_seq19.p1, Canna_28662_c0_seq2.p1, Canna_28662_c0_seq2.p2, Canna_28662_c0_seq20.p1, Canna_28662_c0_seq21.p1, Can…	Dichorisandra_40359_c0_seq1.p1, Dichorisandra_40359_c0_seq2.p1, Dichorisandra_40359_c0_seq3.p1	Elaeis|743779234|ref|XP_010920081.1|, Elaeis|743779236|ref|XP_010920082.1|, Elaeis|743814352|ref|XP_010930008.1|, Elaeis|743814354|ref|XP_010930009.1|	Musa_27805_c0_seq1.p1, Musa_27805_c0_seq2.p1	GSMUA_Achr5P18040_001	Orchidantha_23114_c0_seq1.p1, Orchidantha_26866_c0_seq1.p1	Phoenix_30s839141g001	Zingiber_132659_c0_seq1.p1, Zingiber_144357_c0_seq1.p1, Zingiber_631_c0_seq1.p1, Zingiber_631_c1_seq1.p1	protein_coding	Homeodomain-like protein with RING/FYVE/PHD-type zinc finger domain		Homeodomain-like protein with RING/FYVE/PHD-type zinc finger domain; FUNCTIONS IN: DNA binding, zinc ion binding; INVOLVED IN: regulation of transcription; EXPRESSED IN: 8 plant structures; EXPRESSED DURING: 4 anthesis, petal differentiation and expansion stage, E expanded cotyledon stage, D bilateral stage; CONTAINS InterPro DOMAIN/s: Homeodomain-like (InterPro:IPR009057), Zinc finger, PHD-type,…
OG0006896	AT1G01160.1, AT4G00850.1	Calathea29676_c0_seq1.p1, Calathea29676_c0_seq2.p1	Canna_27886_c2_seq1.p1, Canna_27886_c2_seq2.p1	Dichorisandra_44991_c0_seq1.p1, Dichorisandra_44991_c0_seq2.p1, Dichorisandra_8839_c0_seq1.p1	Elaeis|743840342|ref|XP_010937239.1|, Elaeis|743850275|ref|XP_010939843.1|	Musa_17767_c0_seq1.p1, Musa_29576_c0_seq1.p1	GSMUA_Achr11P13170_001, GSMUA_Achr2P21910_001, GSMUA_AchrUn_randomP12670_001	Orchidantha_30429_c0_seq1.p1, Orchidantha_31615_c0_seq1.p1, Orchidantha_31615_c0_seq2.p1, Orchidantha_31615_c0_seq3.p1	Phoenix_30s991681g004	Zingiber_31030_c0_seq1.p1, Zingiber_31030_c0_seq2.p1	protein_coding	GRF1-interacting factor 2	Arabidopsis thaliana GRF1-interacting factor 2 (GIF2) mRNA	GRF1-interacting factor 2 (GIF2); CONTAINS InterPro DOMAIN/s: SSXT (InterPro:IPR007726); BEST Arabidopsis thaliana protein match is: GRF1-interacting factor 3 (TAIR:AT4G00850.1); Has 425 Blast hits to 425 proteins in 91 species: Archae - 0; Bacteria - 4; Metazoa - 291; Fungi - 20; Plants - 89; Viruses - 0; Other Eukaryotes - 21 (source: NCBI BLink).
OG0010098	AT1G01170.1, AT1G01170.2, AT4G00860.1	Calathea33835_c1_seq1.p1	Canna_14330_c0_seq1.p1, Canna_21885_c0_seq5.p1, Canna_21885_c0_seq6.p1, Canna_9891_c0_seq1.p1	Dichorisandra_29622_c0_seq1.p1	Elaeis|743859363|ref|XP_010942716.1|	Musa_24137_c0_seq5.p1, Musa_24137_c0_seq6.p1, Musa_24137_c0_seq9.p1	GSMUA_Achr1P23880_001, GSMUA_Achr7P04790_001	Orchidantha_27111_c0_seq2.p1	Phoenix_30s844931g004		protein_coding	Protein of unknown function (DUF1138)		Protein of unknown function (DUF1138); FUNCTIONS IN: molecular_function unknown; INVOLVED IN: response to stress; LOCATED IN: mitochondrion, membrane; EXPRESSED IN: 23 plant structures; EXPRESSED DURING: 13 growth stages; CONTAINS InterPro DOMAIN/s: Protein of unknown function DUF1138 (InterPro:IPR009515); BEST Arabidopsis thaliana protein match is: Protein of unknown function (DUF1138) (TAIR:AT4…
OG0021091	AT1G01180.1	Calathea18716_c0_seq1.p1, Calathea24937_c0_seq1.p1		Dichorisandra_123602_c0_seq1.p2	Elaeis|743854579|ref|XP_010940953.1|		GSMUA_Achr9P00430_001				protein_coding	S-adenosyl-L-methionine-dependent methyltransferases superfamily protein		S-adenosyl-L-methionine-dependent methyltransferases superfamily protein; FUNCTIONS IN: methyltransferase activity; INVOLVED IN: lipid biosynthetic process; EXPRESSED IN: sperm cell, hypocotyl; CONTAINS InterPro DOMAIN/s: Rhamnosyl O-methyltransferase/Cephalosporin hydroxylase (InterPro:IPR007072); Has 274 Blast hits to 274 proteins in 51 species: Archae - 0; Bacteria - 75; Metazoa - 2; Fungi - 0…
OG0000515	AT1G01190.1, AT1G13710.1, AT1G74110.1, AT2G46660.1, AT3G61880.1, AT3G61880.2, AT5G09970.1	Calathea199065_c0_seq1.p2, Calathea20692_c1_seq1.p1, Calathea29625_c0_seq1.p1, Calathea29625_c0_seq1.p3, Calathea94808_c0_seq1.p1	Canna_120550_c0_seq1.p2, Canna_125184_c0_seq1.p2, Canna_23964_c0_seq1.p1	Dichorisandra_19318_c0_seq1.p1, Dichorisandra_40723_c0_seq1.p1, Dichorisandra_42761_c0_seq1.p1, Dichorisandra_42761_c0_seq2.p1, Dichorisandra_45547_c0_seq4.p1, Dichorisandra_47826_c0_seq1.p1	Elaeis|743773220|ref|XP_010916946.1|, Elaeis|743774366|ref|XP_010917534.1|, Elaeis|743791912|ref|XP_010923556.1|, Elaeis|743792323|ref|XP_010923653.1|, Elaeis|743837600|ref|XP_010936450.1|, Elaeis|743847832|ref|XP_010939200.1|, Elaeis|743867042|ref|XP_010905212.1|, Elaeis|743891840|ref|XP_010911415.1|	Musa_117414_c0_seq1.p1, Musa_17901_c0_seq1.p1, Musa_17901_c1_seq1.p1, Musa_22460_c0_seq1.p1, Musa_22460_c1_seq1.p1, Musa_22460_c2_seq1.p1, Musa_27196_c0_seq1.p1, Musa_27196_c0_seq10.p1, Musa_27196_c0_seq11.p1, Musa_27196_c0_seq2.p1, Musa_27196_c0_seq3.p1, Musa_27196_c0_seq4.p1, Musa_27196_c0_seq5.p1, Musa_27196_c0_seq6.p1, Musa_27196_c0_seq7.p1, Musa_27196_c0_seq8.p1, Musa_27196_c0_seq9.p1, Musa_…	GSMUA_Achr10P07620_001, GSMUA_Achr11P07080_001, GSMUA_Achr11P13010_001, GSMUA_Achr1P04470_001, GSMUA_Achr1P07820_001, GSMUA_Achr2P03370_001, GSMUA_Achr5P08920_001, GSMUA_Achr6P20670_001, GSMUA_Achr6P34990_001, GSMUA_Achr9P26720_001, GSMUA_AchrUn_randomP07300_001, GSMUA_AchrUn_randomP21390_001, GSMUA_AchrUn_randomP25150_001	Orchidantha_17323_c0_seq1.p1	Phoenix_30s1016471g001, Phoenix_30s1187831g002, Phoenix_30s1200581g005, Phoenix_30s6550938g015, Phoenix_30s778011g001, Phoenix_30s831491g005, Phoenix_30s947731g001, Phoenix_30s960781g001, Phoenix_30s978131g001	Zingiber_151108_c0_seq1.p1, Zingiber_30074_c0_seq1.p1, Zingiber_30858_c1_seq1.p1	protein_coding	cytochrome P450, family 78, subfamily A, polypeptide 8	member of CYP78A	cytochrome P450, family 78, subfamily A, polypeptide 8 (CYP78A8); FUNCTIONS IN: electron carrier activity, monooxygenase activity, iron ion binding, oxygen binding, heme binding; INVOLVED IN: oxidation reduction; LOCATED IN: endomembrane system; EXPRESSED IN: 6 plant structures; EXPRESSED DURING: LP.10 ten leaves visible, LP.02 two leaves visible, LP.12 twelve leaves visible; CONTAINS InterPro DO…
OG0010813	AT1G01200.1	Calathea22233_c0_seq1.p2, Calathea22556_c1_seq1.p1	Canna_21647_c0_seq1.p2, Canna_21647_c0_seq2.p1, Canna_21647_c0_seq3.p3, Canna_21647_c0_seq4.p1, Canna_9823_c0_seq1.p1	Dichorisandra_28561_c0_seq1.p1	Elaeis|743830719|ref|XP_010934494.1|	Musa_17711_c0_seq1.p1	GSMUA_Achr3P13850_001, GSMUA_Achr9P00860_001	Orchidantha_105748_c0_seq1.p1	Phoenix_30s718321g007	Zingiber_14200_c0_seq1.p1	protein_coding	RAB GTPase homolog A3		RAB GTPase homolog A3 (RABA3); FUNCTIONS IN: GTP binding; INVOLVED IN: protein transport, small GTPase mediated signal transduction; LOCATED IN: endosome, nucleus, cell plate; EXPRESSED IN: lateral root cap, hypocotyl, root, flower, epidermis; EXPRESSED DURING: petal differentiation and expansion stage; CONTAINS InterPro DOMAIN/s: Ras GTPase (InterPro:IPR001806), Small GTP-binding protein (InterP…
OG0012251	AT1G01210.1, AT4G07950.1	Calathea17330_c0_seq1.p4	Canna_21494_c0_seq1.p1	Dichorisandra_30039_c0_seq1.p1, Dichorisandra_44623_c0_seq1.p1, Dichorisandra_44623_c0_seq2.p1, Dichorisandra_44623_c0_seq5.p1		Musa_20096_c0_seq1.p3	GSMUA_Achr11P09760_001, GSMUA_Achr4P30460_001	Orchidantha_27167_c0_seq1.p2	Phoenix_30s667121g005	Zingiber_47759_c0_seq1.p1	protein_coding	DNA-directed RNA polymerase, subunit M, archaeal		DNA-directed RNA polymerase, subunit M, archaeal; FUNCTIONS IN: in 6 functions; INVOLVED IN: RNA elongation, regulation of transcription, DNA-dependent, transcription, regulation of transcription; LOCATED IN: nucleus; CONTAINS InterPro DOMAIN/s: Zinc finger, TFIIS-type (InterPro:IPR001222), DNA-directed RNA polymerase, M/15kDa subunit (InterPro:IPR001529), DNA-directed RNA polymerase, subunit M, …
OG0007813	AT1G01220.1	Calathea16635_c0_seq1.p1	Canna_19465_c0_seq1.p1	Dichorisandra_23297_c0_seq1.p1, Dichorisandra_23297_c0_seq2.p1, Dichorisandra_28969_c0_seq1.p1, Dichorisandra_28969_c0_seq2.p1, Dichorisandra_94364_c0_seq1.p1	Elaeis|743777722|ref|XP_010919300.1|	Musa_20642_c0_seq1.p1, Musa_20642_c1_seq1.p1	GSMUA_Achr11P03380_001	Orchidantha_35679_c0_seq1.p1, Orchidantha_35679_c0_seq1.p2, Orchidantha_35679_c0_seq2.p1, Orchidantha_35679_c0_seq2.p2	Phoenix_30s667121g002, Phoenix_30s667121g003	Zingiber_183807_c0_seq1.p1, Zingiber_21554_c0_seq1.p1, Zingiber_21554_c1_seq1.p1	protein_coding	L-fucokinase/GDP-L-fucose pyrophosphorylase	Encodes a bifunctional enzyme that has both L-fucokinase and GDP-L-fucose pyrophosphorylase activities. It catalyzes the two steps of the L-fucose salvage pathway for the generation of activated GDP-L-fucose. This pathway seems to be of minor importance for cell wall polysaccharide biosynthesis compared to the de novo GDP-L-fucose biosynthesis pathway in Arabidopsis.	L-fucokinase/GDP-L-fucose pyrophosphorylase (FKGP); FUNCTIONS IN: fucose-1-phosphate guanylyltransferase activity, fucokinase activity, ATP binding, galactokinase activity; INVOLVED IN: GDP-L-fucose salvage; LOCATED IN: cytoplasm; EXPRESSED IN: 22 plant structures; EXPRESSED DURING: 13 growth stages; CONTAINS InterPro DOMAIN/s: Mevalonate/galactokinase (InterPro:IPR006206), Ribosomal protein S5 d…
OG0013920	AT1G01225.1, AT4G00905.1	Calathea41344_c0_seq1.p1	Canna_20654_c1_seq1.p1, Canna_22666_c0_seq1.p1	Dichorisandra_40572_c0_seq1.p1	Elaeis|743830683|ref|XP_010934483.1|	Musa_18119_c0_seq1.p1	GSMUA_Achr9P00880_001	Orchidantha_32203_c0_seq1.p1	Phoenix_30s65509663g002	Zingiber_22460_c0_seq1.p1	protein_coding	NC domain-containing protein-related		NC domain-containing protein-related; CONTAINS InterPro DOMAIN/s: NC (InterPro:IPR007053); BEST Arabidopsis thaliana protein match is: NC domain-containing protein-related (TAIR:AT4G00905.1); Has 173 Blast hits to 172 proteins in 34 species: Archae - 0; Bacteria - 24; Metazoa - 5; Fungi - 0; Plants - 139; Viruses - 0; Other Eukaryotes - 5 (source: NCBI BLink).
OG0003556	AT1G01230.1, AT5G42000.1	Calathea30884_c0_seq3.p1, Calathea30884_c0_seq4.p1, Calathea41406_c0_seq1.p1	Canna_17673_c0_seq1.p1, Canna_21507_c0_seq1.p1	Dichorisandra_45655_c0_seq1.p1, Dichorisandra_45655_c0_seq2.p1, Dichorisandra_46720_c0_seq1.p1, Dichorisandra_46720_c0_seq2.p1	Elaeis|743828357|ref|XP_010933840.1|, Elaeis|743830667|ref|XP_010934479.1|, Elaeis|743839111|ref|XP_010936907.1|	Musa_19148_c0_seq1.p1, Musa_25809_c1_seq1.p1, Musa_25809_c1_seq4.p1, Musa_25809_c1_seq5.p1	GSMUA_Achr10P07640_001, GSMUA_Achr2P03330_001, GSMUA_Achr5P10520_001, GSMUA_Achr9P00900_001, GSMUA_Achr9P19180_001	Orchidantha_30312_c0_seq2.p1	Phoenix_30s1042171g001, Phoenix_30s1185931g004, Phoenix_30s700641g005, Phoenix_30s789631g003, Phoenix_30s913211g002, Phoenix_30s918561g012	Zingiber_21656_c1_seq1.p1, Zingiber_27235_c0_seq1.p1, Zingiber_32238_c0_seq1.p2, Zingiber_32238_c0_seq2.p1	protein_coding	ORMDL family protein		ORMDL family protein; FUNCTIONS IN: molecular_function unknown; INVOLVED IN: protein folding; LOCATED IN: integral to membrane, endoplasmic reticulum; EXPRESSED IN: 24 plant structures; EXPRESSED DURING: 15 growth stages; CONTAINS InterPro DOMAIN/s: ORMDL (InterPro:IPR007203); BEST Arabidopsis thaliana protein match is: ORMDL family protein (TAIR:AT5G42000.1); Has 538 Blast hits to 538 proteins i…
OG0029644	AT1G01240.1, AT1G01240.2, AT1G01240.3										protein_coding			unknown protein; INVOLVED IN: N-terminal protein myristoylation; EXPRESSED IN: 17 plant structures; EXPRESSED DURING: 11 growth stages; BEST Arabidopsis thaliana protein match is: unknown protein (TAIR:AT2G46550.1); Has 95 Blast hits to 78 proteins in 16 species: Archae - 0; Bacteria - 2; Metazoa - 11; Fungi - 0; Plants - 80; Viruses - 0; Other Eukaryotes - 2 (source: NCBI BLink).
OG0013886	AT1G01250.1, AT1G33760.1, AT1G71450.1		Canna_12195_c0_seq1.p2, Canna_12195_c0_seq2.p1	Dichorisandra_60035_c0_seq1.p1	Elaeis|743764946|ref|XP_010912689.1|, Elaeis|743815930|ref|XP_010930490.1|		GSMUA_Achr11P12650_001, GSMUA_Achr2P20760_001, GSMUA_Achr8P16250_001	Orchidantha_130706_c0_seq1.p1			protein_coding	Integrase-type DNA-binding superfamily protein	encodes a member of the DREB subfamily A-4 of ERF/AP2 transcription factor family. The protein contains one AP2 domain. There are 17 members in this subfamily including TINY.	Integrase-type DNA-binding superfamily protein; FUNCTIONS IN: DNA binding, sequence-specific DNA binding transcription factor activity; INVOLVED IN: regulation of transcription, DNA-dependent; LOCATED IN: nucleus, chloroplast; EXPRESSED IN: 10 plant structures; EXPRESSED DURING: 6 growth stages; CONTAINS InterPro DOMAIN/s: DNA-binding, integrase-type (InterPro:IPR016177), Pathogenesis-related tra…
OG0000590	AT1G01260.1, AT1G01260.2, AT1G01260.3, AT2G46510.1, AT4G16430.1	Calathea1974_c0_seq1.p1, Calathea2221_c0_seq1.p1, Calathea33278_c1_seq1.p1, Calathea38737_c2_seq1.p1, Calathea38737_c3_seq1.p1, Calathea3983_c0_seq1.p1	Canna_19763_c0_seq1.p1, Canna_27644_c0_seq1.p1, Canna_27644_c0_seq2.p1	Dichorisandra_38839_c0_seq1.p1, Dichorisandra_46090_c0_seq1.p1, Dichorisandra_46090_c0_seq2.p1, Dichorisandra_46090_c0_seq3.p1, Dichorisandra_47068_c0_seq1.p1	Elaeis|743755561|ref|XP_010912147.1|, Elaeis|743797174|ref|XP_010924915.1|	Musa_14681_c0_seq1.p1, Musa_17057_c0_seq1.p1, Musa_19443_c0_seq1.p1, Musa_19443_c0_seq2.p1, Musa_29820_c0_seq1.p1, Musa_29820_c0_seq10.p1, Musa_29820_c0_seq11.p2, Musa_29820_c0_seq12.p2, Musa_29820_c0_seq13.p1, Musa_29820_c0_seq14.p1, Musa_29820_c0_seq15.p1, Musa_29820_c0_seq16.p1, Musa_29820_c0_seq17.p1, Musa_29820_c0_seq18.p1, Musa_29820_c0_seq19.p1, Musa_29820_c0_seq2.p1, Musa_29820_c0_seq3.p1…	GSMUA_Achr10P22310_001, GSMUA_Achr1P14370_001, GSMUA_Achr1P28110_001, GSMUA_Achr6P35730_001, GSMUA_Achr7P14640_001, GSMUA_Achr8P05350_001, GSMUA_Achr8P26280_001, GSMUA_AchrUn_randomP01830_001	Orchidantha_27410_c0_seq1.p1, Orchidantha_27466_c0_seq1.p1, Orchidantha_36511_c0_seq1.p1, Orchidantha_36511_c0_seq2.p1, Orchidantha_36511_c0_seq3.p1	Phoenix_30s1042771g006, Phoenix_30s1086881g001	Zingiber_125339_c0_seq1.p1, Zingiber_12728_c0_seq1.p1, Zingiber_14228_c0_seq1.p1, Zingiber_17167_c0_seq1.p1, Zingiber_21714_c0_seq1.p1, Zingiber_21714_c0_seq2.p1, Zingiber_22424_c0_seq1.p1, Zingiber_25668_c0_seq1.p1, Zingiber_30459_c0_seq1.p1, Zingiber_31959_c0_seq1.p1	protein_coding	basic helix-loop-helix (bHLH) DNA-binding superfamily protein		basic helix-loop-helix (bHLH) DNA-binding superfamily protein; FUNCTIONS IN: DNA binding, sequence-specific DNA binding transcription factor activity; INVOLVED IN: regulation of transcription; LOCATED IN: nucleus; EXPRESSED IN: 24 plant structures; EXPRESSED DURING: 15 growth stages; CONTAINS InterPro DOMAIN/s: Helix-loop-helix DNA-binding domain (InterPro:IPR001092), Helix-loop-helix DNA-binding…
OG0023178	AT1G01280.1			Dichorisandra_44566_c0_seq1.p1	Elaeis|743856290|ref|XP_010941811.1|	Musa_21706_c0_seq1.p1	GSMUA_Achr8P33230_001				protein_coding	cytochrome P450, family 703, subfamily A, polypeptide 2	member of CYP703A CYP703A2 is expressed specifically in anthers of land plants, catalyzing the in-chain hydroxylation at the C-7 position of medium-chain saturated fatty acids (lauric acid in-chain hydroxylase) which is involved in pollen development (sporopollenin synthesis).	cytochrome P450, family 703, subfamily A, polypeptide 2 (CYP703A2); FUNCTIONS IN: oxidoreductase activity, acting on paired donors, with incorporation or reduction of molecular oxygen, NADH or NADPH as one donor, and incorporation of one atom of oxygen, oxygen binding; INVOLVED IN: medium-chain fatty acid metabolic process, pollen wall assembly, medium-chain fatty acid biosynthetic process, sporo…
OG0006897	AT1G01290.1, AT1G01290.2	Calathea37303_c0_seq1.p1, Calathea37303_c0_seq2.p1, Calathea37303_c0_seq3.p1	Canna_28609_c0_seq1.p1, Canna_28609_c0_seq2.p1, Canna_28609_c0_seq3.p1, Canna_28609_c0_seq4.p1, Canna_28609_c0_seq5.p1	Dichorisandra_43271_c0_seq1.p1, Dichorisandra_43271_c0_seq2.p1	Elaeis|743800444|ref|XP_010925941.1|, Elaeis|743800446|ref|XP_010925942.1|, Elaeis|743800448|ref|XP_010925943.1|	Musa_21387_c0_seq1.p1, Musa_21387_c0_seq2.p1, Musa_21387_c0_seq3.p1, Musa_21387_c0_seq4.p1	GSMUA_Achr3P03330_001	Orchidantha_33060_c0_seq1.p1	Phoenix_30s1107771g007	Zingiber_27677_c0_seq1.p1	protein_coding	cofactor of nitrate reductase and xanthine dehydrogenase 3	COFACTOR OF NITRATE REDUCTASE AND XANTHINE DEHYDROGENASE 3. Encodes a protein involved in molybdenum cofactor biosynthesis. Homologous to E.coli MoaC. Expression is low in all tissues examined, except in roots. Appears to have targeting signals for chloroplast or mitochondria	cofactor of nitrate reductase and xanthine dehydrogenase 3 (CNX3); CONTAINS InterPro DOMAIN/s: Molybdopterin cofactor biosynthesis C (MoaC) domain (InterPro:IPR002820); Has 5242 Blast hits to 5240 proteins in 1916 species: Archae - 213; Bacteria - 3669; Metazoa - 104; Fungi - 75; Plants - 45; Viruses - 0; Other Eukaryotes - 1136 (source: NCBI BLink).
OG0000851	AT1G01300.1, AT1G25510.1, AT3G18490.1, AT3G20015.1, AT3G61820.1	Calathea32490_c0_seq1.p1, Calathea34063_c0_seq1.p1, Calathea34063_c0_seq2.p1, Calathea34063_c0_seq3.p1	Canna_26010_c0_seq1.p1, Canna_26010_c0_seq2.p1, Canna_26010_c0_seq3.p1, Canna_26010_c0_seq4.p1, Canna_26010_c0_seq5.p1, Canna_28314_c0_seq1.p2, Canna_9185_c0_seq1.p1, Canna_9185_c1_seq1.p1	Dichorisandra_1157_c0_seq1.p1, Dichorisandra_1157_c1_seq1.p1, Dichorisandra_120805_c0_seq1.p1, Dichorisandra_35639_c0_seq1.p1, Dichorisandra_46119_c0_seq1.p1, Dichorisandra_46119_c0_seq2.p1, Dichorisandra_48186_c0_seq1.p1, Dichorisandra_48186_c0_seq2.p1, Dichorisandra_54508_c0_seq1.p1	Elaeis|743756725|ref|XP_010918360.1|, Elaeis|743772334|ref|XP_010916474.1|, Elaeis|743772875|ref|XP_010916755.1|, Elaeis|743795555|ref|XP_010924503.1|, Elaeis|743802014|ref|XP_010926497.1|, Elaeis|743834595|ref|XP_010935575.1|, Elaeis|743881463|ref|XP_010908909.1|, Elaeis|743891574|ref|XP_010911344.1|	Musa_18547_c0_seq1.p2, Musa_20696_c1_seq1.p2, Musa_27888_c0_seq1.p1, Musa_27888_c0_seq2.p1, Musa_27888_c0_seq3.p1, Musa_7888_c0_seq1.p1	GSMUA_Achr10P25500_001, GSMUA_Achr3P31640_001, GSMUA_Achr4P24330_001, GSMUA_Achr7P11900_001, GSMUA_AchrUn_randomP05320_001	Orchidantha_1543_c0_seq1.p1, Orchidantha_24841_c0_seq1.p3, Orchidantha_29554_c0_seq1.p2	Phoenix_30s1131531g003, Phoenix_30s1201961g001, Phoenix_30s867321g001	Zingiber_31221_c0_seq1.p1, Zingiber_31221_c0_seq2.p1, Zingiber_31221_c0_seq3.p1, Zingiber_31221_c0_seq4.p1, Zingiber_31221_c0_seq5.p1, Zingiber_31284_c0_seq1.p1, Zingiber_31284_c0_seq2.p1, Zingiber_31284_c0_seq3.p1, Zingiber_31284_c0_seq4.p1, Zingiber_75282_c0_seq1.p2, Zingiber_81811_c0_seq1.p2	protein_coding	Eukaryotic aspartyl protease family protein		Eukaryotic aspartyl protease family protein; FUNCTIONS IN: aspartic-type endopeptidase activity; INVOLVED IN: proteolysis, response to karrikin; LOCATED IN: membrane, plant-type cell wall; EXPRESSED IN: 22 plant structures; EXPRESSED DURING: 13 growth stages; CONTAINS InterPro DOMAIN/s: Peptidase aspartic (InterPro:IPR021109), Peptidase aspartic, catalytic (InterPro:IPR009007), Peptidase A1 (Inte…
OG0000731	AT1G01310.1, AT1G50050.1, AT1G50060.1, AT2G14580.1, AT2G14610.1, AT2G19990.1, AT3G09590.1, AT3G19690.1, AT4G07820.1, AT4G25780.1, AT4G25790.1, AT4G30320.1, AT4G31470.1, AT4G33710.1, AT4G33720.1, AT4G33730.1, AT5G02730.1, AT5G26130.1, AT5G57625.1	Calathea22913_c0_seq1.p2, Calathea25719_c0_seq1.p2	Canna_16020_c0_seq1.p1, Canna_19426_c0_seq2.p3	Dichorisandra_13813_c0_seq1.p1, Dichorisandra_40483_c0_seq1.p1, Dichorisandra_53825_c0_seq1.p1, Dichorisandra_66301_c0_seq1.p1, Dichorisandra_82096_c0_seq1.p1, Dichorisandra_88789_c0_seq1.p2	Elaeis|743761671|ref|XP_010943437.1|, Elaeis|743761673|ref|XP_010943450.1|, Elaeis|743761675|ref|XP_010943469.1|, Elaeis|743761677|ref|XP_010943479.1|, Elaeis|743761752|ref|XP_010943969.1|, Elaeis|743761754|ref|XP_010904535.1|, Elaeis|743761756|ref|XP_010904546.1|, Elaeis|743761758|ref|XP_010904557.1|, Elaeis|743767700|ref|XP_010914119.1|, Elaeis|743767702|ref|XP_010914120.1|, Elaeis|743795624|re…	Musa_20361_c0_seq1.p2	GSMUA_Achr1P04870_001, GSMUA_Achr2P13210_001, GSMUA_Achr2P13220_001, GSMUA_Achr2P13240_001, GSMUA_Achr3P15660_001, GSMUA_Achr4P23100_001, GSMUA_Achr4P23110_001, GSMUA_Achr4P28250_001, GSMUA_Achr5P21850_001, GSMUA_Achr8P27520_001, GSMUA_AchrUn_randomP12740_001	Orchidantha_37613_c0_seq1.p2	Phoenix_30s1119431g001, Phoenix_30s1119431g003, Phoenix_30s1150591g006, Phoenix_30s1166381g001, Phoenix_30s956041g002		protein_coding	CAP (Cysteine-rich secretory proteins, Antigen 5, and Pathogenesis-related 1 protein) superfamily protein		CAP (Cysteine-rich secretory proteins, Antigen 5, and Pathogenesis-related 1 protein) superfamily protein; FUNCTIONS IN: molecular_function unknown; INVOLVED IN: biological_process unknown; LOCATED IN: extracellular region; EXPRESSED IN: 6 plant structures; EXPRESSED DURING: L mature pollen stage, M germinated pollen stage, 4 anthesis, petal differentiation and expansion stage; CONTAINS InterPro …
OG0000643	AT1G01320.1, AT1G01320.2, AT1G15290.1, AT4G28080.1	Calathea36663_c0_seq1.p2, Calathea36663_c0_seq10.p2, Calathea36663_c0_seq13.p2, Calathea36663_c0_seq14.p2, Calathea36663_c0_seq15.p1, Calathea36663_c0_seq16.p1, Calathea36663_c0_seq17.p2, Calathea36663_c0_seq18.p1, Calathea36663_c0_seq19.p1, Calathea36663_c0_seq2.p2, Calathea36663_c0_seq20.p3, Calathea36663_c0_seq21.p3, Calathea36663_c0_seq22.p1, Calathea36663_c0_seq23.p1, Calathea36663_c0_seq24.…	Canna_10470_c0_seq1.p1, Canna_840_c0_seq1.p1		Elaeis|743767536|ref|XP_010914035.1|, Elaeis|743771296|ref|XP_010915936.1|, Elaeis|743867540|ref|XP_010905341.1|	Musa_5470_c0_seq1.p1, Musa_99029_c0_seq1.p1	GSMUA_Achr10P08140_001	Orchidantha_37302_c0_seq1.p2, Orchidantha_37302_c0_seq2.p2, Orchidantha_37302_c0_seq3.p2, Orchidantha_37483_c0_seq1.p1, Orchidantha_37483_c0_seq10.p1, Orchidantha_37483_c0_seq11.p1, Orchidantha_37483_c0_seq12.p1, Orchidantha_37483_c0_seq13.p1, Orchidantha_37483_c0_seq14.p1, Orchidantha_37483_c0_seq15.p1, Orchidantha_37483_c0_seq16.p1, Orchidantha_37483_c0_seq17.p1, Orchidantha_37483_c0_seq2.p1, O…	Phoenix_30s896381g001	Zingiber_5586_c0_seq1.p1	protein_coding	Tetratricopeptide repeat (TPR)-like superfamily protein		Tetratricopeptide repeat (TPR)-like superfamily protein; FUNCTIONS IN: binding; LOCATED IN: cellular_component unknown; EXPRESSED IN: 24 plant structures; EXPRESSED DURING: 14 growth stages; CONTAINS InterPro DOMAIN/s: Tetratricopeptide-like helical (InterPro:IPR011990), Tetratricopeptide repeat-containing (InterPro:IPR013026), Tetratricopeptide repeat (InterPro:IPR019734); BEST Arabidopsis thali…
OG0001797	AT1G01340.1, AT1G01340.2, AT2G46430.1, AT2G46430.2, AT4G01010.1, AT5G53130.1	Calathea38847_c2_seq1.p1, Calathea38847_c2_seq2.p1, Calathea38847_c2_seq3.p1, Calathea38847_c2_seq4.p1, Calathea38847_c2_seq5.p1, Calathea38847_c2_seq6.p1, Calathea38847_c2_seq7.p1, Calathea38847_c2_seq8.p1, Calathea39072_c0_seq3.p1, Calathea39072_c0_seq4.p1, Calathea39072_c0_seq7.p1, Calathea39072_c0_seq8.p1	Canna_21546_c0_seq1.p1, Canna_26400_c0_seq1.p1, Canna_26400_c0_seq2.p1, Canna_26400_c0_seq3.p1	Dichorisandra_47225_c0_seq1.p1, Dichorisandra_47225_c0_seq2.p1, Dichorisandra_47225_c0_seq3.p1, Dichorisandra_47225_c0_seq4.p1	Elaeis|743770742|ref|XP_010915663.1|, Elaeis|743800047|ref|XP_010925731.1|, Elaeis|743800049|ref|XP_010925732.1|, Elaeis|743800051|ref|XP_010925733.1|	Musa_26579_c0_seq1.p1, Musa_26919_c0_seq1.p1, Musa_26919_c0_seq2.p1, Musa_26919_c0_seq3.p1	GSMUA_Achr6P14330_001, GSMUA_Achr6P22490_001	Orchidantha_36773_c0_seq1.p1, Orchidantha_36773_c0_seq2.p1, Orchidantha_36773_c0_seq3.p1, Orchidantha_36773_c0_seq4.p1, Orchidantha_36773_c0_seq5.p1, Orchidantha_36773_c0_seq6.p1	Phoenix_30s1059941g001, Phoenix_30s674771g004	Zingiber_101217_c0_seq1.p1, Zingiber_23713_c0_seq1.p1, Zingiber_23713_c0_seq2.p1	protein_coding	cyclic nucleotide gated channel 10	member of Cyclic nucleotide gated channel family	cyclic nucleotide gated channel 10 (CNGC10); FUNCTIONS IN: ion channel activity, cyclic nucleotide binding, calmodulin binding; INVOLVED IN: ion transport, transmembrane transport; LOCATED IN: membrane; EXPRESSED IN: 14 plant structures; EXPRESSED DURING: 10 growth stages; CONTAINS InterPro DOMAIN/s: Cyclic nucleotide-binding (InterPro:IPR000595), Ion transport (InterPro:IPR005821), Cyclic nucleo…
OG0008320	AT1G01350.1, AT5G06420.1, AT5G06420.2	Calathea29748_c0_seq1.p1	Canna_22731_c0_seq1.p1, Canna_22731_c0_seq2.p1	Dichorisandra_48766_c0_seq1.p1, Dichorisandra_48766_c0_seq2.p1	Elaeis|743800066|ref|XP_010925740.1|, Elaeis|743800068|ref|XP_010925741.1|, Elaeis|743800070|ref|XP_010925742.1|, Elaeis|743800072|ref|XP_010925744.1|	Musa_26609_c0_seq1.p1, Musa_26609_c0_seq2.p1, Musa_26609_c0_seq3.p1, Musa_26609_c0_seq4.p1	GSMUA_Achr8P17080_001	Orchidantha_18841_c0_seq1.p1	Phoenix_30s922631g001	Zingiber_32222_c0_seq1.p1	protein_coding	Zinc finger (CCCH-type/C3HC4-type RING finger) family protein		Zinc finger (CCCH-type/C3HC4-type RING finger) family protein; FUNCTIONS IN: zinc ion binding, nucleic acid binding; CONTAINS InterPro DOMAIN/s: Zinc finger, CCCH-type (InterPro:IPR000571), Zinc finger, RING-type, conserved site (InterPro:IPR017907), Zinc finger, RING-type (InterPro:IPR001841); BEST Arabidopsis thaliana protein match is: Zinc finger (CCCH-type/C3HC4-type RING finger) family prote…
OG0000642	AT1G01360.1, AT4G01026.1, AT4G27920.1, AT5G53160.1, AT5G53160.2	Calathea34008_c2_seq1.p2, Calathea34498_c0_seq1.p1, Calathea38823_c0_seq1.p1, Calathea38823_c0_seq2.p1, Calathea38823_c0_seq3.p1, Calathea38823_c0_seq4.p1, Calathea53598_c0_seq1.p1	Canna_17796_c0_seq1.p1, Canna_19350_c0_seq1.p1, Canna_20776_c0_seq1.p1, Canna_20776_c0_seq10.p1, Canna_20776_c0_seq11.p1, Canna_20776_c0_seq12.p1, Canna_20776_c0_seq2.p1, Canna_20776_c0_seq3.p1, Canna_20776_c0_seq4.p1, Canna_20776_c0_seq5.p1, Canna_20776_c0_seq6.p1, Canna_20776_c0_seq7.p1, Canna_20776_c0_seq8.p1, Canna_20776_c0_seq9.p1, Canna_27717_c1_seq1.p2, Canna_27717_c1_seq10.p1, Canna_27717…	Dichorisandra_42038_c0_seq1.p1, Dichorisandra_42038_c0_seq2.p1, Dichorisandra_46704_c0_seq2.p1, Dichorisandra_48555_c1_seq1.p1, Dichorisandra_48555_c1_seq2.p1, Dichorisandra_48555_c1_seq3.p1, Dichorisandra_48555_c1_seq4.p1, Dichorisandra_48555_c1_seq6.p1	Elaeis|743755865|ref|XP_010913806.1|, Elaeis|743770752|ref|XP_010915668.1|, Elaeis|743796934|ref|XP_010924854.1|, Elaeis|743800074|ref|XP_010925745.1|, Elaeis|743800076|ref|XP_010925746.1|	Musa_14381_c0_seq1.p1, Musa_21014_c0_seq2.p1, Musa_25244_c0_seq1.p1, Musa_25244_c0_seq2.p1, Musa_26124_c0_seq1.p1, Musa_26124_c0_seq2.p1, Musa_26714_c0_seq1.p1, Musa_26714_c0_seq2.p1	GSMUA_Achr10P14460_001, GSMUA_Achr10P21850_001, GSMUA_Achr2P15420_001, GSMUA_Achr2P19970_001, GSMUA_Achr3P03480_001, GSMUA_Achr4P08490_001, GSMUA_Achr8P19910_001, GSMUA_AchrUn_randomP25050_001	Orchidantha_18345_c0_seq1.p1, Orchidantha_24392_c0_seq1.p1	Phoenix_30s1021821g003, Phoenix_30s999121g001	Zingiber_26707_c0_seq1.p1, Zingiber_26707_c0_seq2.p1, Zingiber_26957_c0_seq1.p1	protein_coding	regulatory component of ABA receptor 1	Encodes RCAR1 (regulatory components of ABA receptor). Interacts with and regulates the type 2C protein phosphatases (PP2Cs) ABI1 and ABI2. Functions as abscisic acid sensor.	regulatory component of ABA receptor 1 (RCAR1); CONTAINS InterPro DOMAIN/s: Polyketide cyclase/dehydrase (InterPro:IPR019587); BEST Arabidopsis thaliana protein match is: PYR1-like 7 (TAIR:AT4G01026.1); Has 395 Blast hits to 395 proteins in 28 species: Archae - 0; Bacteria - 3; Metazoa - 0; Fungi - 0; Plants - 392; Viruses - 0; Other Eukaryotes - 0 (source: NCBI BLink).
OG0008319	AT1G01370.1, AT1G01370.2	Calathea38977_c0_seq1.p1, Calathea38977_c0_seq10.p1, Calathea38977_c0_seq2.p1, Calathea38977_c0_seq3.p1, Calathea38977_c0_seq4.p1, Calathea38977_c0_seq7.p1	Canna_18633_c0_seq1.p1	Dichorisandra_39609_c0_seq1.p1, Dichorisandra_81612_c0_seq1.p1	Elaeis|743819356|ref|XP_010931498.1|, Elaeis|743819359|ref|XP_010931499.1|, Elaeis|743819363|ref|XP_010931500.1|, Elaeis|743819367|ref|XP_010931501.1|, Elaeis|743865064|ref|XP_010904744.1|	Musa_20956_c0_seq1.p1	GSMUA_Achr8P09340_001	Orchidantha_22162_c0_seq1.p1		Zingiber_19669_c0_seq1.p1	protein_coding	Histone superfamily protein	Encodes a centromere-identifying protein histone H3 variant. Localized at centromeres in both mitotic and meiotic cells.	HTR12; FUNCTIONS IN: DNA binding; INVOLVED IN: double fertilization forming a zygote and endosperm; LOCATED IN: chromosome, centromeric region, nucleus; EXPRESSED IN: 17 plant structures; EXPRESSED DURING: 8 growth stages; CONTAINS InterPro DOMAIN/s: Histone H3 (InterPro:IPR000164), Histone-fold (InterPro:IPR009072), Histone core (InterPro:IPR007125); BEST Arabidopsis thaliana protein match is: m…
OG0001529	AT1G01380.1, AT2G30420.1, AT2G30424.1, AT2G30432.1, AT2G46410.1, AT4G01060.1, AT4G01060.2, AT4G01060.3, AT5G53200.1		Canna_16111_c0_seq1.p1, Canna_16708_c0_seq3.p1, Canna_19261_c0_seq1.p1, Canna_19261_c0_seq2.p1, Canna_19261_c0_seq3.p1, Canna_19261_c0_seq5.p1	Dichorisandra_28120_c0_seq1.p1, Dichorisandra_46397_c0_seq1.p1, Dichorisandra_46397_c0_seq2.p1, Dichorisandra_46397_c0_seq3.p1, Dichorisandra_46397_c0_seq5.p1, Dichorisandra_74579_c0_seq1.p1	Elaeis|743755891|ref|XP_010913915.1|, Elaeis|743759017|ref|XP_010929903.1|, Elaeis|743770782|ref|XP_010915677.1|, Elaeis|743793366|ref|XP_010923911.1|, Elaeis|743796894|ref|XP_010924842.1|, Elaeis|743796898|ref|XP_010924843.1|, Elaeis|743796902|ref|XP_010924845.1|, Elaeis|743800106|ref|XP_010925762.1|	Musa_13911_c0_seq1.p1, Musa_16751_c0_seq1.p1, Musa_19633_c0_seq1.p1, Musa_21129_c0_seq1.p2	GSMUA_Achr10P09220_001, GSMUA_Achr1P05080_001, GSMUA_Achr3P25090_001, GSMUA_Achr5P09460_001, GSMUA_Achr8P05720_001, GSMUA_Achr8P05730_001, GSMUA_Achr8P19880_001, GSMUA_Achr9P11590_001, GSMUA_AchrUn_randomP19730_001	Orchidantha_22405_c0_seq1.p1, Orchidantha_22405_c0_seq2.p1	Phoenix_30s1017891g002, Phoenix_30s743541g001, Phoenix_30s745031g001, Phoenix_30s880291g002	Zingiber_22415_c0_seq1.p1, Zingiber_22415_c0_seq2.p1	protein_coding	Homeodomain-like superfamily protein	ETC1 is involved in trichome and root hair patterning in Arabidopsis.	ENHANCER OF TRY AND CPC 1 (ETC1); FUNCTIONS IN: DNA binding, sequence-specific DNA binding transcription factor activity; INVOLVED IN: regulation of transcription, DNA-dependent, regulation of transcription; EXPRESSED IN: shoot apex, hypocotyl, root; CONTAINS InterPro DOMAIN/s: SANT, DNA-binding (InterPro:IPR001005), Homeodomain-like (InterPro:IPR009057), Myb, DNA-binding (InterPro:IPR014778), Ho…
OG0002287	AT1G01390.1, AT1G01420.1, AT4G01070.1, AT4G01070.2, AT4G36770.1	Calathea39318_c2_seq13.p2, Calathea39318_c2_seq16.p1, Calathea39318_c2_seq18.p1, Calathea40025_c1_seq3.p1, Calathea40106_c1_seq1.p1, Calathea40106_c1_seq2.p1, Calathea40106_c1_seq3.p1, Calathea40106_c1_seq4.p1, Calathea40106_c1_seq5.p1	Canna_12243_c0_seq1.p3, Canna_12243_c1_seq1.p1, Canna_169972_c0_seq1.p2, Canna_21974_c1_seq1.p1	Dichorisandra_34080_c0_seq1.p1, Dichorisandra_37179_c0_seq1.p1, Dichorisandra_46148_c0_seq1.p1, Dichorisandra_46148_c0_seq2.p1, Dichorisandra_46148_c0_seq3.p2	Elaeis|743755906|ref|XP_010913987.1|, Elaeis|743770796|ref|XP_010915685.1|, Elaeis|743772883|ref|XP_010916760.1|, Elaeis|743800112|ref|XP_010925766.1|, Elaeis|743800527|ref|XP_010925982.1|	Musa_119600_c0_seq1.p1, Musa_24243_c0_seq1.p1	GSMUA_Achr10P01070_001, GSMUA_Achr10P14490_001, GSMUA_Achr1P05060_001, GSMUA_Achr1P05070_001, GSMUA_Achr3P03470_001, GSMUA_Achr6P14270_001	Orchidantha_30399_c0_seq1.p1	Phoenix_30s791711g002, Phoenix_30s811571g001, Phoenix_30s932191g001	Zingiber_29499_c0_seq1.p1, Zingiber_92025_c0_seq1.p1	protein_coding	UDP-Glycosyltransferase superfamily protein		UDP-Glycosyltransferase superfamily protein; FUNCTIONS IN: UDP-glycosyltransferase activity, transferase activity, transferring glycosyl groups; INVOLVED IN: metabolic process; EXPRESSED IN: 7 plant structures; EXPRESSED DURING: 9 growth stages; CONTAINS InterPro DOMAIN/s: UDP-glucuronosyl/UDP-glucosyltransferase (InterPro:IPR002213); BEST Arabidopsis thaliana protein match is: UDP-glucosyl trans…
OG0008313	AT1G01430.1, AT1G70230.1	Calathea33031_c1_seq1.p1, Calathea33031_c1_seq2.p1, Calathea33031_c1_seq3.p1, Calathea33031_c1_seq4.p1	Canna_25073_c0_seq1.p1, Canna_25073_c0_seq2.p1	Dichorisandra_39633_c0_seq1.p1, Dichorisandra_39633_c0_seq2.p1	Elaeis|743809301|ref|XP_010928570.1|, Elaeis|743809305|ref|XP_010928572.1|, Elaeis|743889276|ref|XP_010910814.1|, Elaeis|743889282|ref|XP_010910815.1|	Musa_28489_c0_seq1.p1	GSMUA_Achr3P10420_001	Orchidantha_3836_c0_seq1.p2	Phoenix_30s1094831g001, Phoenix_30s910091g001	Zingiber_50422_c0_seq1.p1	protein_coding	TRICHOME BIREFRINGENCE-LIKE 25	Encodes a member of the TBL (TRICHOME BIREFRINGENCE-LIKE) gene family containing a plant-specific DUF231 (domain of unknown function) domain. TBL gene family has 46 members, two of which (TBR/AT5G06700 and TBL3/AT5G01360) have been shown to be involved in the synthesis and deposition of secondary wall cellulose, presumably by influencing the esterification state of pectic polymers. A nomenclature…	TRICHOME BIREFRINGENCE-LIKE 25 (TBL25); CONTAINS InterPro DOMAIN/s: Protein of unknown function DUF231, plant (InterPro:IPR004253); BEST Arabidopsis thaliana protein match is: TRICHOME BIREFRINGENCE-LIKE 26 (TAIR:AT4G01080.1); Has 1353 Blast hits to 1335 proteins in 35 species: Archae - 0; Bacteria - 0; Metazoa - 0; Fungi - 6; Plants - 1340; Viruses - 0; Other Eukaryotes - 7 (source: NCBI BLink).
OG0000894	AT1G01440.1, AT2G46380.1, AT3G61670.1, AT4G01090.1	Calathea27932_c0_seq1.p1, Calathea39678_c9_seq1.p1	Canna_18921_c0_seq3.p1, Canna_28437_c0_seq1.p1, Canna_28437_c0_seq2.p1, Canna_28437_c0_seq3.p1, Canna_28437_c0_seq4.p1, Canna_28437_c0_seq6.p1	Dichorisandra_118697_c0_seq1.p1, Dichorisandra_121810_c0_seq1.p1, Dichorisandra_28052_c0_seq1.p1, Dichorisandra_46432_c0_seq1.p1, Dichorisandra_46432_c0_seq2.p1, Dichorisandra_46432_c0_seq3.p1, Dichorisandra_46432_c0_seq5.p1, Dichorisandra_48108_c0_seq1.p1, Dichorisandra_48108_c0_seq2.p1	Elaeis|743755913|ref|XP_010914025.1|, Elaeis|743755915|ref|XP_010914034.1|, Elaeis|743755917|ref|XP_010914042.1|, Elaeis|743770808|ref|XP_010915691.1|, Elaeis|743770810|ref|XP_010915692.1|, Elaeis|743800122|ref|XP_010925771.1|, Elaeis|743800124|ref|XP_010925772.1|	Musa_22803_c0_seq1.p1, Musa_22803_c0_seq2.p1, Musa_29612_c0_seq1.p1, Musa_29612_c0_seq10.p1, Musa_29612_c0_seq11.p1, Musa_29612_c0_seq12.p1, Musa_29612_c0_seq13.p1, Musa_29612_c0_seq14.p1, Musa_29612_c0_seq15.p1, Musa_29612_c0_seq16.p1, Musa_29612_c0_seq17.p1, Musa_29612_c0_seq18.p1, Musa_29612_c0_seq2.p1, Musa_29612_c0_seq3.p1, Musa_29612_c0_seq4.p1, Musa_29612_c0_seq5.p1, Musa_29612_c0_seq6.p1,…	GSMUA_Achr10P01090_001, GSMUA_Achr10P14510_001, GSMUA_Achr10P21900_001, GSMUA_Achr7P14150_001	Orchidantha_196696_c0_seq1.p1, Orchidantha_65841_c0_seq1.p1, Orchidantha_97264_c0_seq1.p1	Phoenix_30s1038211g002, Phoenix_30s1169121g001	Zingiber_127183_c0_seq1.p1, Zingiber_32131_c0_seq1.p1, Zingiber_90804_c0_seq1.p1, Zingiber_92904_c0_seq1.p1	protein_coding	Protein of unknown function (DUF3133)		Protein of unknown function (DUF3133); CONTAINS InterPro DOMAIN/s: Protein of unknown function DUF3133 (InterPro:IPR021480); BEST Arabidopsis thaliana protein match is: Protein of unknown function (DUF3133) (TAIR:AT4G01090.1); Has 702 Blast hits to 662 proteins in 107 species: Archae - 0; Bacteria - 15; Metazoa - 235; Fungi - 59; Plants - 328; Viruses - 0; Other Eukaryotes - 65 (source: NCBI BLin…
OG0005050	AT1G01450.1, AT1G64300.1, AT1G64300.2, AT5G41730.1	Calathea28630_c0_seq1.p1, Calathea28630_c1_seq1.p1, Calathea28630_c2_seq1.p1, Calathea5160_c0_seq1.p1	Canna_17289_c0_seq1.p1	Dichorisandra_92_c0_seq1.p1	Elaeis|743755929|ref|XP_010914091.1|, Elaeis|743755931|ref|XP_010914100.1|, Elaeis|743770815|ref|XP_010915694.1|, Elaeis|743796809|ref|XP_010924822.1|, Elaeis|743796813|ref|XP_010924823.1|	Musa_14364_c1_seq1.p1, Musa_83992_c0_seq1.p1	GSMUA_Achr4P00930_001, GSMUA_Achr4P09060_001, GSMUA_Achr7P24650_001, GSMUA_Achr8P25080_001		Phoenix_30s1095741g006, Phoenix_30s758161g003, Phoenix_30s902441g003	Zingiber_102409_c0_seq1.p1, Zingiber_172700_c0_seq1.p2, Zingiber_180284_c0_seq1.p1, Zingiber_93417_c0_seq1.p1	protein_coding	Protein kinase superfamily protein		Protein kinase superfamily protein; FUNCTIONS IN: protein serine/threonine/tyrosine kinase activity, kinase activity; INVOLVED IN: protein amino acid phosphorylation; LOCATED IN: cellular_component unknown; EXPRESSED IN: pollen tube; CONTAINS InterPro DOMAIN/s: Protein kinase, catalytic domain (InterPro:IPR000719), Serine/threonine-protein kinase domain (InterPro:IPR002290), Tyrosine-protein kina…
OG0010128	AT1G01453.1, AT1G01453.2, AT2G46300.1, AT4G01110.1	Calathea35745_c1_seq1.p1, Calathea35745_c1_seq2.p1	Canna_26056_c0_seq1.p1, Canna_26056_c0_seq2.p1, Canna_26056_c0_seq4.p1, Canna_26056_c0_seq5.p1	Dichorisandra_139824_c0_seq1.p1	Elaeis|743770852|ref|XP_010915712.1|, Elaeis|743800148|ref|XP_010925784.1|	Musa_4899_c0_seq1.p1	GSMUA_Achr6P21690_001	Orchidantha_29370_c0_seq1.p1		Zingiber_19729_c0_seq1.p1	protein_coding			unknown protein; FUNCTIONS IN: molecular_function unknown; INVOLVED IN: biological_process unknown; LOCATED IN: cellular_component unknown; BEST Arabidopsis thaliana protein match is: unknown protein (TAIR:AT4G01110.1); Has 30201 Blast hits to 17322 proteins in 780 species: Archae - 12; Bacteria - 1396; Metazoa - 17338; Fungi - 3422; Plants - 5037; Viruses - 0; Other Eukaryotes - 2996 (source: NC…
OG0001135	AT1G01460.1, AT1G21980.1, AT1G77740.1, AT2G41210.1, AT3G07960.1, AT3G56960.1, AT4G01190.1	Calathea30639_c0_seq1.p1, Calathea37747_c0_seq12.p3, Calathea37747_c0_seq14.p3, Calathea37747_c0_seq17.p3, Calathea37747_c0_seq19.p3, Calathea37747_c0_seq20.p1, Calathea37747_c0_seq23.p3, Calathea37747_c0_seq3.p3, Calathea37747_c0_seq6.p3, Calathea37747_c0_seq7.p1, Calathea37747_c0_seq9.p3	Canna_21370_c1_seq1.p1, Canna_27835_c0_seq2.p1, Canna_27835_c0_seq3.p1, Canna_27835_c0_seq5.p1	Dichorisandra_36701_c0_seq1.p1, Dichorisandra_42075_c0_seq1.p1	Elaeis|743772459|ref|XP_010916539.1|, Elaeis|743786777|ref|XP_010922254.1|, Elaeis|743801864|ref|XP_010926458.1|, Elaeis|743803647|ref|XP_010926980.1|, Elaeis|743821407|ref|XP_010932025.1|, Elaeis|743845350|ref|XP_010938560.1|	Musa_26236_c0_seq1.p1, Musa_29107_c0_seq1.p1, Musa_29107_c0_seq2.p1, Musa_56254_c0_seq1.p1	GSMUA_Achr10P19590_001, GSMUA_Achr11P15700_001, GSMUA_Achr11P20160_001, GSMUA_Achr1P13100_001, GSMUA_Achr2P06790_001, GSMUA_Achr2P14650_001, GSMUA_Achr3P17530_001, GSMUA_Achr3P21120_001, GSMUA_Achr4P24300_001, GSMUA_Achr5P16140_001, GSMUA_Achr6P06260_001, GSMUA_Achr6P09940_001	Orchidantha_1058_c0_seq2.p1, Orchidantha_32754_c0_seq1.p1, Orchidantha_32754_c0_seq2.p1	Phoenix_30s1159491g001, Phoenix_30s777901g001, Phoenix_30s876611g002, Phoenix_30s971481g001	Zingiber_16509_c0_seq1.p1, Zingiber_29347_c0_seq1.p1, Zingiber_29347_c0_seq2.p1	protein_coding	Phosphatidylinositol-4-phosphate 5-kinase, core	Type I phosphatidylinositol-4-phosphate 5-kinase, subfamily A.	PIPK11; FUNCTIONS IN: 1-phosphatidylinositol-4-phosphate 5-kinase activity, phosphatidylinositol phosphate kinase activity; INVOLVED IN: phosphatidylinositol metabolic process; LOCATED IN: cellular_component unknown; EXPRESSED IN: sperm cell, sepal, male gametophyte, flower, pollen tube; EXPRESSED DURING: L mature pollen stage, M germinated pollen stage, 4 anthesis; CONTAINS InterPro DOMAIN/s: Ph…
OG0013913	AT1G01470.1, AT2G46140.1	Calathea26903_c0_seq1.p1		Dichorisandra_80018_c0_seq1.p1	Elaeis|743770982|ref|XP_010915778.1|, Elaeis|743796574|ref|XP_010924762.1|		GSMUA_Achr1P13640_001, GSMUA_Achr1P13650_001, GSMUA_Achr5P09440_001	Orchidantha_32775_c0_seq2.p1	Phoenix_30s838781g007, Phoenix_30s995921g001		protein_coding	Late embryogenesis abundant protein	Encodes late-embryogenesis abundant protein whose mRNA levels are induced in response to wounding and light stress. Might be involved in protection against dessication.	LATE EMBRYOGENESIS ABUNDANT 14 (LEA14); CONTAINS InterPro DOMAIN/s: Water stress and hypersensitive response domain (InterPro:IPR013990), Late embryogenesis abundant protein, group 2 (InterPro:IPR004864); BEST Arabidopsis thaliana protein match is: Late embryogenesis abundant protein (TAIR:AT2G46140.1); Has 340 Blast hits to 340 proteins in 93 species: Archae - 0; Bacteria - 10; Metazoa - 0; Fung…
OG0001528	AT1G01480.1, AT1G01480.2, AT2G22810.1, AT3G49700.1, AT3G61510.1, AT4G08040.1, AT4G11280.1, AT4G26200.1, AT4G37770.1, AT5G65800.1	Calathea36940_c0_seq3.p1, Calathea36940_c0_seq4.p1, Calathea36940_c0_seq9.p1, Calathea36940_c1_seq1.p2, Calathea39220_c4_seq14.p2, Calathea39220_c4_seq19.p1, Calathea39220_c4_seq22.p1	Canna_11749_c0_seq1.p2, Canna_86479_c0_seq1.p1	Dichorisandra_31680_c0_seq1.p1, Dichorisandra_7064_c0_seq1.p1	Elaeis|743770044|ref|XP_010915315.1|, Elaeis|743777405|ref|XP_010919134.1|, Elaeis|743777946|ref|XP_010919415.1|, Elaeis|743799451|ref|XP_010925479.1|, Elaeis|743836771|ref|XP_010936199.1|, Elaeis|743848870|ref|XP_010939473.1|		GSMUA_Achr10P27570_001, GSMUA_Achr1P04420_001, GSMUA_Achr1P14280_001, GSMUA_Achr2P08600_001, GSMUA_Achr3P25830_001, GSMUA_Achr4P01340_001, GSMUA_Achr4P24930_001, GSMUA_Achr4P29150_001, GSMUA_Achr4P30870_001, GSMUA_Achr5P08880_001, GSMUA_AchrUn_randomP12290_001	Orchidantha_178_c0_seq1.p1, Orchidantha_178_c1_seq1.p1	Phoenix_30s1052951g001, Phoenix_30s1143321g001, Phoenix_30s655701g003, Phoenix_30s777631g002, Phoenix_30s777631g003, Phoenix_30s843561g002	Zingiber_30052_c0_seq1.p1, Zingiber_30052_c0_seq1.p3, Zingiber_30052_c0_seq2.p1, Zingiber_30052_c0_seq2.p6	protein_coding	1-amino-cyclopropane-1-carboxylate synthase 2	a member of the 1-aminocyclopropane-1-carboxylate (ACC) synthase (S-adenosyl-L-methionine methylthioadenosine-lyase, EC 4.4.1.14) gene family, isolated from a flower-specific cDNA library.	1-amino-cyclopropane-1-carboxylate synthase 2 (ACS2); CONTAINS InterPro DOMAIN/s: 1-aminocyclopropane-1-carboxylate synthase (InterPro:IPR001176), Aminotransferase, class I/classII (InterPro:IPR004839), Pyridoxal phosphate-dependent transferase, major domain (InterPro:IPR015424), Aminotransferases, class-I, pyridoxal-phosphate-binding site (InterPro:IPR004838), Pyridoxal phosphate-dependent trans…
OG0001145	AT1G01490.1, AT1G01490.2	Calathea18127_c0_seq1.p1, Calathea18127_c0_seq2.p1, Calathea25132_c0_seq2.p1, Calathea29708_c1_seq2.p1, Calathea30623_c0_seq1.p2, Calathea30623_c0_seq2.p1, Calathea30623_c0_seq3.p1, Calathea38643_c0_seq11.p2, Calathea38643_c0_seq16.p1, Calathea38643_c0_seq23.p2	Canna_14451_c1_seq1.p1, Canna_15849_c0_seq1.p1, Canna_15849_c0_seq2.p1, Canna_17746_c0_seq1.p1, Canna_17746_c0_seq2.p1, Canna_17746_c0_seq3.p1, Canna_17746_c0_seq4.p1, Canna_17746_c0_seq5.p1, Canna_17746_c0_seq6.p1, Canna_17746_c0_seq8.p1	Dichorisandra_42543_c0_seq1.p1, Dichorisandra_42543_c0_seq2.p1, Dichorisandra_42789_c0_seq1.p1, Dichorisandra_44690_c0_seq1.p1, Dichorisandra_44690_c0_seq2.p1	Elaeis|743777412|ref|XP_010919138.1|, Elaeis|743777414|ref|XP_010919139.1|, Elaeis|743828758|ref|XP_010933953.1|, Elaeis|743828762|ref|XP_010933954.1|, Elaeis|743830735|ref|XP_010934499.1|, Elaeis|743854712|ref|XP_010941026.1|	Musa_13340_c0_seq1.p1, Musa_13340_c0_seq2.p1, Musa_24032_c1_seq1.p1, Musa_24032_c1_seq2.p1, Musa_24032_c1_seq4.p1, Musa_24032_c1_seq5.p1, Musa_24032_c1_seq6.p1, Musa_40473_c0_seq1.p1	GSMUA_Achr11P02990_001, GSMUA_Achr11P21530_001, GSMUA_Achr3P18110_001, GSMUA_Achr5P13760_001, GSMUA_Achr8P12180_001, GSMUA_Achr8P22820_001, GSMUA_Achr8P22840_001	Orchidantha_26337_c0_seq1.p1, Orchidantha_35825_c0_seq1.p2, Orchidantha_35825_c0_seq2.p2, Orchidantha_35825_c0_seq3.p2	Phoenix_30s1082431g001, Phoenix_30s825211g001, Phoenix_30s918511g001	Zingiber_59056_c0_seq1.p1	protein_coding	Heavy metal transport/detoxification superfamily protein		Heavy metal transport/detoxification superfamily protein ; FUNCTIONS IN: metal ion binding; INVOLVED IN: metal ion transport; LOCATED IN: cellular_component unknown; EXPRESSED IN: 22 plant structures; EXPRESSED DURING: 14 growth stages; CONTAINS InterPro DOMAIN/s: Heavy metal transport/detoxification protein (InterPro:IPR006121); BEST Arabidopsis thaliana protein match is: Heavy metal transport/d…
OG0008868	AT1G01500.1	Calathea18198_c0_seq1.p1, Calathea34215_c0_seq1.p1	Canna_17914_c0_seq1.p1, Canna_20452_c0_seq1.p1	Dichorisandra_39209_c0_seq1.p1, Dichorisandra_39209_c0_seq2.p1, Dichorisandra_39209_c0_seq3.p1, Dichorisandra_39209_c0_seq4.p1	Elaeis|743831251|ref|XP_010934633.1|, Elaeis|743854800|ref|XP_010941072.1|	Musa_18290_c0_seq1.p1, Musa_25060_c0_seq1.p1	GSMUA_Achr1P11450_001, GSMUA_Achr1P16750_001	Orchidantha_31987_c0_seq1.p1, Orchidantha_31987_c0_seq2.p1		Zingiber_28016_c0_seq1.p1, Zingiber_31332_c0_seq1.p1	protein_coding	Erythronate-4-phosphate dehydrogenase family protein		Erythronate-4-phosphate dehydrogenase family protein; BEST Arabidopsis thaliana protein match is: Erythronate-4-phosphate dehydrogenase family protein (TAIR:AT1G19400.2); Has 143 Blast hits to 143 proteins in 19 species: Archae - 0; Bacteria - 0; Metazoa - 0; Fungi - 0; Plants - 143; Viruses - 0; Other Eukaryotes - 0 (source: NCBI BLink).
OG0002076	AT1G01510.1	Calathea39239_c1_seq1.p1, Calathea39239_c1_seq1.p2, Calathea39239_c1_seq2.p1, Calathea39239_c1_seq3.p1, Calathea39239_c1_seq3.p2, Calathea39239_c1_seq4.p1, Calathea39239_c1_seq5.p1, Calathea39239_c1_seq8.p1, Calathea39239_c1_seq9.p1	Canna_25809_c1_seq5.p1, Canna_25809_c1_seq6.p1, Canna_26232_c0_seq1.p1, Canna_26232_c0_seq2.p1, Canna_26232_c0_seq3.p1, Canna_26232_c0_seq4.p1, Canna_26232_c0_seq5.p1	Dichorisandra_101139_c0_seq1.p1, Dichorisandra_34118_c0_seq1.p1, Dichorisandra_35754_c0_seq1.p1	Elaeis|743828768|ref|XP_010933955.1|, Elaeis|743828772|ref|XP_010933957.1|, Elaeis|743828779|ref|XP_010933958.1|, Elaeis|743854802|ref|XP_010941074.1|, Elaeis|743854804|ref|XP_010941075.1|	Musa_18511_c1_seq1.p1, Musa_18511_c2_seq1.p1, Musa_21216_c0_seq1.p1, Musa_21216_c0_seq2.p1	GSMUA_Achr5P10290_001, GSMUA_Achr5P10300_001, GSMUA_Achr5P13770_001	Orchidantha_126502_c0_seq1.p1, Orchidantha_27120_c0_seq1.p1, Orchidantha_27120_c0_seq2.p1, Orchidantha_27120_c0_seq3.p1, Orchidantha_27120_c0_seq4.p1, Orchidantha_81560_c0_seq1.p1	Phoenix_30s1143321g003, Phoenix_30s1208961g002	Zingiber_162494_c0_seq1.p1, Zingiber_19612_c0_seq1.p1, Zingiber_19612_c0_seq2.p1, Zingiber_69696_c0_seq1.p1	protein_coding	NAD(P)-binding Rossmann-fold superfamily protein	Encodes a homolog of human CtBP. Mutant has longer and thicker leaves than wild type. Involved in controlling polar cell expansion in the leaf width direction.	ANGUSTIFOLIA (AN); CONTAINS InterPro DOMAIN/s: D-isomer specific 2-hydroxyacid dehydrogenase, NAD-binding (InterPro:IPR006140), NAD(P)-binding domain (InterPro:IPR016040); BEST Arabidopsis thaliana protein match is: D-isomer specific 2-hydroxyacid dehydrogenase family protein (TAIR:AT1G12550.1); Has 20556 Blast hits to 20427 proteins in 2617 species: Archae - 372; Bacteria - 13694; Metazoa - 624;…
OG0000251	AT1G01520.1, AT3G09600.1, AT3G09600.2, AT4G01280.1, AT4G01280.2, AT5G02840.1, AT5G02840.2, AT5G02840.3, AT5G52660.1, AT5G52660.2	Calathea40017_c0_seq1.p1, Calathea40017_c0_seq10.p1, Calathea40017_c0_seq11.p1, Calathea40017_c0_seq12.p1, Calathea40017_c0_seq13.p1, Calathea40017_c0_seq14.p1, Calathea40017_c0_seq17.p1, Calathea40017_c0_seq5.p1, Calathea40017_c0_seq6.p1, Calathea40017_c0_seq8.p1	Canna_17211_c0_seq1.p1, Canna_26729_c0_seq1.p1, Canna_26729_c0_seq11.p1, Canna_26729_c0_seq12.p1, Canna_26729_c0_seq13.p1, Canna_26729_c0_seq14.p1, Canna_26729_c0_seq16.p1, Canna_26729_c0_seq18.p1, Canna_26729_c0_seq19.p1, Canna_26729_c0_seq2.p1, Canna_26729_c0_seq3.p1, Canna_26729_c0_seq5.p1, Canna_26729_c0_seq6.p1, Canna_26729_c0_seq7.p1, Canna_26729_c0_seq8.p1, Canna_26729_c0_seq9.p1	Dichorisandra_40420_c0_seq1.p1, Dichorisandra_48060_c0_seq1.p1, Dichorisandra_48060_c0_seq10.p1, Dichorisandra_48060_c0_seq11.p1, Dichorisandra_48060_c0_seq12.p1, Dichorisandra_48060_c0_seq13.p1, Dichorisandra_48060_c0_seq14.p1, Dichorisandra_48060_c0_seq15.p1, Dichorisandra_48060_c0_seq16.p1, Dichorisandra_48060_c0_seq17.p1, Dichorisandra_48060_c0_seq18.p1, Dichorisandra_48060_c0_seq19.p1, Dicho…	Elaeis|743777378|ref|XP_010919120.1|, Elaeis|743832315|ref|XP_010934943.1|, Elaeis|743854946|ref|XP_010941149.1|	Musa_18612_c1_seq1.p1, Musa_23552_c0_seq1.p1, Musa_24380_c0_seq1.p1, Musa_24380_c0_seq2.p1, Musa_24672_c0_seq1.p1, Musa_24672_c0_seq2.p1, Musa_24672_c0_seq3.p1	GSMUA_Achr1P03720_001, GSMUA_Achr1P06480_001, GSMUA_Achr1P15370_001, GSMUA_Achr5P10280_001, GSMUA_Achr7P04620_001, GSMUA_Achr7P17560_001	Orchidantha_10323_c0_seq1.p1, Orchidantha_31589_c1_seq1.p1, Orchidantha_31589_c1_seq2.p1, Orchidantha_31589_c1_seq3.p1, Orchidantha_31589_c1_seq4.p1, Orchidantha_35588_c0_seq1.p1	Phoenix_30s6550994g001	Zingiber_11824_c0_seq1.p1, Zingiber_15477_c0_seq1.p1, Zingiber_32404_c0_seq1.p1, Zingiber_32404_c0_seq2.p1, Zingiber_32404_c0_seq3.p1, Zingiber_32404_c0_seq4.p1, Zingiber_32404_c0_seq5.p1, Zingiber_32404_c0_seq6.p1, Zingiber_32404_c0_seq7.p1, Zingiber_67619_c0_seq1.p1	protein_coding	Homeodomain-like superfamily protein		Homeodomain-like superfamily protein; CONTAINS InterPro DOMAIN/s: SANT, DNA-binding (InterPro:IPR001005), Homeodomain-like (InterPro:IPR009057), Myb, DNA-binding (InterPro:IPR014778), Myb-like DNA-binding domain, SHAQKYF class (InterPro:IPR006447), HTH transcriptional regulator, Myb-type, DNA-binding (InterPro:IPR017930); BEST Arabidopsis thaliana protein match is: Homeodomain-like superfamily pr…
OG0000561	AT1G01540.1, AT1G01540.2, AT4G01330.1, AT4G01330.2, AT4G02630.1	Calathea24678_c0_seq1.p1, Calathea27962_c0_seq1.p1, Calathea27962_c0_seq2.p1, Calathea35659_c1_seq1.p1, Calathea35659_c1_seq10.p1, Calathea35659_c1_seq11.p1, Calathea35659_c1_seq12.p1, Calathea35659_c1_seq2.p1, Calathea35659_c1_seq4.p1, Calathea35659_c1_seq5.p1, Calathea35659_c1_seq6.p1, Calathea35659_c1_seq7.p1, Calathea35659_c1_seq8.p1, Calathea35659_c1_seq9.p1	Canna_13679_c1_seq1.p1, Canna_26032_c0_seq2.p1, Canna_26032_c0_seq3.p1, Canna_26032_c0_seq6.p1	Dichorisandra_30319_c0_seq1.p1, Dichorisandra_38669_c0_seq1.p1, Dichorisandra_41662_c1_seq1.p1, Dichorisandra_43848_c0_seq1.p1, Dichorisandra_43848_c0_seq2.p1, Dichorisandra_43848_c0_seq3.p1, Dichorisandra_43848_c0_seq4.p1, Dichorisandra_43848_c0_seq5.p1, Dichorisandra_43848_c0_seq6.p1	Elaeis|743763665|ref|XP_010912027.1|, Elaeis|743763757|ref|XP_010912077.1|, Elaeis|743764504|ref|XP_010912458.1|, Elaeis|743777391|ref|XP_010919126.1|, Elaeis|743817349|ref|XP_010930906.1|, Elaeis|743828807|ref|XP_010933965.1|	Musa_20941_c0_seq1.p1, Musa_23070_c1_seq1.p1, Musa_25548_c0_seq1.p1, Musa_25548_c0_seq2.p1, Musa_25548_c0_seq3.p1, Musa_26670_c0_seq1.p1, Musa_26670_c0_seq2.p1	GSMUA_Achr11P02970_001, GSMUA_Achr11P18820_001, GSMUA_Achr3P19120_001, GSMUA_Achr3P22430_001, GSMUA_Achr5P03340_001, GSMUA_Achr6P13110_001, GSMUA_Achr8P12210_001, GSMUA_Achr8P17300_001	Orchidantha_32769_c0_seq2.p1, Orchidantha_32769_c0_seq4.p1, Orchidantha_32903_c0_seq1.p1, Orchidantha_32903_c0_seq2.p1, Orchidantha_32903_c0_seq3.p1, Orchidantha_32903_c0_seq4.p1, Orchidantha_32903_c0_seq5.p1, Orchidantha_32903_c0_seq6.p1	Phoenix_30s1037321g008, Phoenix_30s1194411g002, Phoenix_30s673381g001, Phoenix_30s893401g001, Phoenix_30s908371g002	Zingiber_101895_c0_seq1.p1, Zingiber_25397_c0_seq1.p1, Zingiber_32799_c0_seq1.p1, Zingiber_32799_c0_seq2.p1, Zingiber_32799_c0_seq3.p1	protein_coding	Protein kinase superfamily protein		Protein kinase superfamily protein; FUNCTIONS IN: protein serine/threonine kinase activity, protein kinase activity, kinase activity, ATP binding; INVOLVED IN: protein amino acid phosphorylation; LOCATED IN: plasma membrane; EXPRESSED IN: 23 plant structures; EXPRESSED DURING: 13 growth stages; CONTAINS InterPro DOMAIN/s: Protein kinase, ATP binding site (InterPro:IPR017441), Serine/threonine-pro…
OG0001376	AT1G01550.1, AT1G01550.2, AT2G46080.1	Calathea29307_c0_seq2.p1, Calathea29307_c0_seq3.p1, Calathea34449_c0_seq1.p1, Calathea34449_c0_seq2.p1, Calathea34449_c0_seq3.p1, Calathea34449_c0_seq4.p1, Calathea37388_c1_seq1.p1, Calathea37388_c1_seq2.p1, Calathea37388_c1_seq3.p1	Canna_18900_c0_seq1.p1, Canna_23423_c0_seq1.p1, Canna_23965_c0_seq1.p1	Dichorisandra_1041_c0_seq1.p1, Dichorisandra_1041_c0_seq2.p1, Dichorisandra_43819_c0_seq1.p1	Elaeis|743828082|ref|XP_010933764.1|, Elaeis|743828086|ref|XP_010933765.1|, Elaeis|743828092|ref|XP_010933766.1|, Elaeis|743854822|ref|XP_010941085.1|	Musa_15071_c0_seq1.p1, Musa_21816_c0_seq1.p1, Musa_21816_c0_seq2.p1, Musa_21816_c0_seq3.p1, Musa_21816_c0_seq4.p1, Musa_24402_c0_seq1.p1, Musa_24402_c0_seq2.p1, Musa_27051_c1_seq1.p1, Musa_27051_c1_seq2.p1, Musa_27051_c1_seq3.p1, Musa_27051_c1_seq4.p1, Musa_27051_c1_seq5.p1, Musa_27051_c1_seq6.p1, Musa_27051_c1_seq7.p1	GSMUA_Achr11P03570_001, GSMUA_Achr3P18300_001, GSMUA_Achr4P27090_001, GSMUA_Achr5P13610_001, GSMUA_Achr8P11750_001	Orchidantha_28540_c0_seq1.p1, Orchidantha_29812_c0_seq1.p1, Orchidantha_34750_c0_seq1.p1, Orchidantha_34750_c0_seq2.p1	Phoenix_30s1025841g001, Phoenix_30s1076621g001, Phoenix_30s1143421g001	Zingiber_28359_c0_seq1.p1, Zingiber_32419_c0_seq1.p1, Zingiber_32419_c0_seq2.p1, Zingiber_32419_c0_seq3.p1	protein_coding	Protein of unknown function (DUF793)	Encodes a protein with no functionally characterized domains that to prevent the synthesis of a novel substance that moves from the root to the shoot, where it modifies shoot growth by interfering with auxin signaling. Synthesis and delivery of this substance requires neither phloem nor endodermis.	BYPASS 1 (BPS1); FUNCTIONS IN: molecular_function unknown; LOCATED IN: plasma membrane; EXPRESSED IN: 24 plant structures; EXPRESSED DURING: 13 growth stages; CONTAINS InterPro DOMAIN/s: Protein BYPASS related (InterPro:IPR008511); BEST Arabidopsis thaliana protein match is: unknown protein (TAIR:AT2G46080.1); Has 170 Blast hits to 170 proteins in 24 species: Archae - 0; Bacteria - 0; Metazoa - 7…
OG0029643	AT1G01560.1							Orchidantha_36572_c0_seq5.p1, Orchidantha_36572_c0_seq7.p1			protein_coding	MAP kinase 11	member of MAP Kinase	MAP kinase 11 (MPK11); FUNCTIONS IN: MAP kinase activity, kinase activity; INVOLVED IN: signal transduction, response to abscisic acid stimulus; LOCATED IN: cellular_component unknown; EXPRESSED IN: 22 plant structures; EXPRESSED DURING: 13 growth stages; CONTAINS InterPro DOMAIN/s: Protein kinase, ATP binding site (InterPro:IPR017441), Serine/threonine-protein kinase domain (InterPro:IPR002290),…
OG0004768	AT1G01560.2, AT2G46070.1, AT4G01370.1, AT4G11330.1	Calathea27856_c1_seq1.p1, Calathea34149_c0_seq1.p1	Canna_23458_c0_seq1.p2	Dichorisandra_48782_c0_seq1.p1, Dichorisandra_48782_c0_seq2.p1, Dichorisandra_48782_c0_seq3.p1, Dichorisandra_48782_c0_seq4.p1	Elaeis|743777366|ref|XP_010919113.1|, Elaeis|743832288|ref|XP_010934936.1|, Elaeis|743832292|ref|XP_010934937.1|, Elaeis|743832294|ref|XP_010934938.1|, Elaeis|743854958|ref|XP_010941156.1|	Musa_22302_c0_seq1.p1, Musa_25584_c0_seq1.p1	GSMUA_Achr11P02910_001, GSMUA_Achr4P05570_001, GSMUA_Achr4P11650_001, GSMUA_Achr4P12170_001	Orchidantha_36572_c0_seq1.p1, Orchidantha_36572_c0_seq2.p1, Orchidantha_36572_c0_seq3.p1, Orchidantha_36572_c0_seq4.p1	Phoenix_30s894611g001	Zingiber_28639_c0_seq1.p1, Zingiber_31746_c0_seq1.p1	protein_coding	MAP kinase 11	member of MAP Kinase	MAP kinase 11 (MPK11); FUNCTIONS IN: MAP kinase activity, kinase activity; INVOLVED IN: signal transduction, response to abscisic acid stimulus; LOCATED IN: cellular_component unknown; EXPRESSED IN: 22 plant structures; EXPRESSED DURING: 13 growth stages; CONTAINS InterPro DOMAIN/s: Protein kinase, ATP binding site (InterPro:IPR017441), Serine/threonine-protein kinase domain (InterPro:IPR002290),…
OG0003004	AT1G01570.1, AT1G05280.1, AT1G07850.1, AT4G11350.1, AT4G11350.2, AT4G15240.1, AT4G23490.1, AT5G12460.1, AT5G41460.1	Calathea26416_c0_seq1.p2, Calathea32586_c0_seq1.p1, Calathea32586_c0_seq2.p1	Canna_10414_c1_seq1.p2, Canna_120468_c0_seq1.p1, Canna_21185_c0_seq1.p1	Dichorisandra_101027_c0_seq1.p1, Dichorisandra_103955_c0_seq1.p1, Dichorisandra_138652_c0_seq1.p1, Dichorisandra_161651_c0_seq1.p2, Dichorisandra_37539_c0_seq1.p1, Dichorisandra_84886_c0_seq1.p1	Elaeis|743777341|ref|XP_010919100.1|, Elaeis|743781147|ref|XP_010920787.1|, Elaeis|743828864|ref|XP_010933989.1|, Elaeis|743872922|ref|XP_010906683.1|	Musa_10462_c0_seq1.p1, Musa_19045_c0_seq1.p1, Musa_19045_c0_seq2.p1, Musa_2279_c0_seq1.p1, Musa_56368_c0_seq1.p2	GSMUA_Achr11P17320_001, GSMUA_Achr2P00890_001, GSMUA_Achr6P19000_001, GSMUA_AchrUn_randomP04710_001		Phoenix_30s730441g001, Phoenix_30s733111g002	Zingiber_27383_c0_seq1.p1	protein_coding	Protein of unknown function (DUF604)		FUNCTIONS IN: transferase activity, transferring glycosyl groups; INVOLVED IN: biological_process unknown; LOCATED IN: endomembrane system; EXPRESSED IN: 15 plant structures; EXPRESSED DURING: 7 growth stages; CONTAINS InterPro DOMAIN/s: Protein of unknown function DUF604 (InterPro:IPR006740); BEST Arabidopsis thaliana protein match is: fringe-related protein (TAIR:AT4G00300.1); Has 558 Blast hit…
OG0019390	AT1G01580.1	Calathea16609_c0_seq1.p1			Elaeis|743777347|ref|XP_010919103.1|		GSMUA_Achr8P12250_001, GSMUA_Achr8P12260_001		Phoenix_30s696871g001, Phoenix_30s696871g002		protein_coding	ferric reduction oxidase 2	Encodes the low-iron-inducible ferric chelate reductase responsible for reduction of iron at the root surface. It is likely to be the major Fe(III) chelate reductase in Arabidopsis iron metabolism. Coordinately regulated with IRT1, the major transporter responsible for high-affinity iron uptake from the soil, at both transcriptional and posttranscriptional levels. Steady state mRNA levels are reg…	ferric reduction oxidase 2 (FRO2); CONTAINS InterPro DOMAIN/s: Ferredoxin reductase-type FAD-binding domain (InterPro:IPR017927), Ferric reductase, NAD binding (InterPro:IPR013121), FAD-binding 8 (InterPro:IPR013112), Riboflavin synthase-like beta-barrel (InterPro:IPR017938), Ferric reductase-like transmembrane component, N-terminal (InterPro:IPR013130); BEST Arabidopsis thaliana protein match is…
OG0008847	AT1G01590.1, AT1G23020.1, AT1G23020.2, AT5G23980.1, AT5G50160.1	Calathea26106_c0_seq1.p1, Calathea54853_c0_seq1.p4	Canna_102834_c0_seq1.p1, Canna_83768_c0_seq1.p1	Dichorisandra_135908_c0_seq1.p1, Dichorisandra_44275_c0_seq1.p1	Elaeis|743873036|ref|XP_010906716.1|	Musa_75322_c0_seq1.p1, Musa_93406_c0_seq1.p1	GSMUA_Achr6P28010_001, GSMUA_Achr8P12270_001	Orchidantha_96468_c0_seq1.p1	Phoenix_30s823481g001	Zingiber_33323_c0_seq1.p1	protein_coding	ferric reduction oxidase 1	Encodes a ferric-chelate reductase that is expressed at extremely low levels in Fe deficiency-induced seedlings.	ferric reduction oxidase 1 (FRO1); FUNCTIONS IN: ferric-chelate reductase activity; INVOLVED IN: oxidation reduction; LOCATED IN: integral to membrane, membrane; CONTAINS InterPro DOMAIN/s: Ferredoxin reductase-type FAD-binding domain (InterPro:IPR017927), Ferric reductase, NAD binding (InterPro:IPR013121), FAD-binding 8 (InterPro:IPR013112), Riboflavin synthase-like beta-barrel (InterPro:IPR0179…
OG0004707	AT1G01600.1, AT1G63710.1, AT2G45970.1, AT4G00360.1, AT5G58860.1	Calathea34796_c0_seq1.p1, Calathea34796_c0_seq2.p1	Canna_25535_c0_seq1.p1, Canna_25535_c0_seq2.p1, Canna_25535_c0_seq3.p1, Canna_25535_c0_seq4.p1, Canna_25535_c0_seq5.p1, Canna_25535_c0_seq6.p1	Dichorisandra_46871_c0_seq1.p1, Dichorisandra_46871_c0_seq2.p1	Elaeis|743776356|ref|XP_010918585.1|, Elaeis|743790166|ref|XP_010923101.1|, Elaeis|743800961|ref|XP_010926207.1|, Elaeis|743874967|ref|XP_010907215.1|	Musa_22260_c0_seq1.p1, Musa_22260_c0_seq2.p1, Musa_22260_c0_seq3.p1	GSMUA_Achr4P26290_001, GSMUA_Achr5P12420_001, GSMUA_Achr5P19450_001, GSMUA_Achr6P33790_001	Orchidantha_26512_c0_seq1.p1	Phoenix_30s6550951g019	Zingiber_32562_c0_seq1.p1	protein_coding	cytochrome P450, family 86, subfamily A, polypeptide 4	Encodes a member of the CYP86A subfamily of cytochrome p450 genes. Expressed significantly at highest level in mature stems and flowers.	cytochrome P450, family 86, subfamily A, polypeptide 4 (CYP86A4); CONTAINS InterPro DOMAIN/s: Cytochrome P450 (InterPro:IPR001128), Cytochrome P450, conserved site (InterPro:IPR017972), Cytochrome P450, E-class, group I (InterPro:IPR002401); BEST Arabidopsis thaliana protein match is: cytochrome P450, family 86, subfamily A, polypeptide 2 (TAIR:AT4G00360.1); Has 27858 Blast hits to 27767 proteins…
OG0002289	AT1G01610.1, AT2G38110.1, AT3G11325.1, AT4G00400.1	Calathea19407_c0_seq1.p1, Calathea30060_c0_seq1.p1, Calathea31436_c0_seq1.p1, Calathea90010_c0_seq1.p1	Canna_10549_c0_seq1.p1, Canna_15634_c0_seq1.p1, Canna_15634_c1_seq1.p2, Canna_21921_c0_seq2.p1, Canna_21921_c0_seq3.p1, Canna_21921_c0_seq4.p1, Canna_25304_c0_seq1.p1, Canna_27877_c0_seq4.p1, Canna_46933_c0_seq1.p1	Dichorisandra_12037_c0_seq1.p2, Dichorisandra_36815_c0_seq1.p1, Dichorisandra_37662_c0_seq1.p1, Dichorisandra_46454_c0_seq1.p1, Dichorisandra_47770_c0_seq1.p1	Elaeis|743759857|ref|XP_010934154.1|, Elaeis|743790146|ref|XP_010923095.1|, Elaeis|743852850|ref|XP_010940493.1|, Elaeis|743856286|ref|XP_010941809.1|	Musa_138660_c0_seq1.p2, Musa_24748_c0_seq3.p2, Musa_27529_c2_seq1.p1, Musa_53881_c0_seq1.p1	GSMUA_Achr10P13830_001, GSMUA_Achr10P22440_001, GSMUA_Achr1P06780_001, GSMUA_Achr3P17610_001, GSMUA_Achr3P23260_001, GSMUA_Achr5P14930_001	Orchidantha_175079_c0_seq1.p2	Phoenix_30s65509650g002, Phoenix_30s65509650g003	Zingiber_22263_c0_seq2.p1, Zingiber_32764_c0_seq1.p2, Zingiber_32764_c0_seq2.p1	protein_coding	glycerol-3-phosphate acyltransferase 4	bifunctional sn-glycerol-3-phosphate 2-O-acyltransferase/phosphatase. Involved in cutin assembly and is functionally redundant with GPAT8.	glycerol-3-phosphate acyltransferase 4 (GPAT4); FUNCTIONS IN: 1-acylglycerol-3-phosphate O-acyltransferase activity, acyltransferase activity; INVOLVED IN: metabolic process, cutin biosynthetic process; EXPRESSED IN: 25 plant structures; EXPRESSED DURING: 14 growth stages; CONTAINS InterPro DOMAIN/s: Phospholipid/glycerol acyltransferase (InterPro:IPR002123); BEST Arabidopsis thaliana protein mat…
OG0001032	AT1G01620.1, AT1G01620.2, AT2G45960.1, AT2G45960.2, AT2G45960.3, AT3G61430.1, AT3G61430.2, AT4G00430.1, AT4G23400.1	Calathea30762_c1_seq1.p1, Calathea30762_c1_seq2.p2, Calathea36634_c1_seq1.p2, Calathea36634_c1_seq2.p2, Calathea36634_c1_seq3.p2, Calathea36634_c1_seq4.p2, Calathea36634_c1_seq5.p2, Calathea36634_c1_seq6.p1, Calathea36634_c1_seq7.p1, Calathea36634_c1_seq8.p1	Canna_13971_c0_seq1.p1, Canna_14793_c1_seq1.p1, Canna_15237_c0_seq1.p1, Canna_23069_c0_seq1.p1	Dichorisandra_47940_c0_seq1.p1, Dichorisandra_47940_c0_seq2.p1	Elaeis|743776344|ref|XP_010918578.1|, Elaeis|743835564|ref|XP_010935853.1|, Elaeis|743852848|ref|XP_010940492.1|	Musa_22321_c0_seq1.p1, Musa_22321_c0_seq2.p1, Musa_22860_c1_seq3.p1, Musa_22860_c1_seq6.p2	GSMUA_Achr10P06770_001, GSMUA_Achr11P07560_001, GSMUA_Achr1P00370_001, GSMUA_Achr2P03980_001, GSMUA_Achr5P12400_001, GSMUA_Achr8P11540_001, GSMUA_AchrUn_randomP06140_001, GSMUA_AchrUn_randomP07520_001, GSMUA_AchrUn_randomP09120_001	Orchidantha_33415_c0_seq1.p1, Orchidantha_33415_c0_seq10.p1, Orchidantha_33415_c0_seq11.p1, Orchidantha_33415_c0_seq12.p1, Orchidantha_33415_c0_seq2.p2, Orchidantha_33415_c0_seq3.p1, Orchidantha_33415_c0_seq4.p1, Orchidantha_33415_c0_seq5.p1, Orchidantha_33415_c0_seq6.p1, Orchidantha_33415_c0_seq7.p1, Orchidantha_33415_c0_seq8.p1, Orchidantha_33415_c0_seq9.p2	Phoenix_30s708971g005, Phoenix_30s724751g004	Zingiber_24817_c0_seq1.p1, Zingiber_29929_c0_seq1.p1, Zingiber_29929_c0_seq2.p1	protein_coding	plasma membrane intrinsic protein 1C	a member of the plasma membrane intrinsic protein subfamily PIP1. localizes to the plasma membrane and exhibits water transport activity in Xenopus oocyte. expressed ubiquitously and protein level decreases slightly during leaf development.	plasma membrane intrinsic protein 1C (PIP1C); FUNCTIONS IN: water channel activity; INVOLVED IN: response to water deprivation, response to salt stress, transport, water transport; LOCATED IN: plasma membrane, chloroplast, membrane; EXPRESSED IN: 22 plant structures; EXPRESSED DURING: 14 growth stages; CONTAINS InterPro DOMAIN/s: Major intrinsic protein, conserved site (InterPro:IPR022357), Aquap…
OG0004214	AT1G01630.1	Calathea21957_c0_seq2.p1, Calathea21957_c0_seq4.p1, Calathea34946_c0_seq1.p1, Calathea34946_c0_seq2.p1, Calathea34946_c0_seq3.p1	Canna_17854_c0_seq1.p1, Canna_17854_c0_seq2.p1, Canna_17854_c0_seq3.p1, Canna_18911_c1_seq1.p1, Canna_25985_c0_seq1.p1	Dichorisandra_37056_c0_seq1.p1, Dichorisandra_46202_c0_seq1.p1	Elaeis|743813378|ref|XP_010929695.1|, Elaeis|743879021|ref|XP_010908323.1|, Elaeis|743881067|ref|XP_010908808.1|	Musa_9286_c0_seq1.p1	GSMUA_Achr11P19620_001, GSMUA_Achr4P15920_001, GSMUA_Achr8P00480_001	Orchidantha_29935_c0_seq1.p1, Orchidantha_33225_c0_seq1.p1, Orchidantha_34272_c1_seq1.p1, Orchidantha_34272_c1_seq2.p1	Phoenix_30s65509500g001, Phoenix_30s854671g003	Zingiber_19233_c0_seq1.p1, Zingiber_22034_c0_seq1.p1, Zingiber_22034_c0_seq2.p1, Zingiber_23147_c0_seq1.p1, Zingiber_25263_c0_seq1.p1	protein_coding	Sec14p-like phosphatidylinositol transfer family protein		Sec14p-like phosphatidylinositol transfer family protein; CONTAINS InterPro DOMAIN/s: Cellular retinaldehyde-binding/triple function, C-terminal (InterPro:IPR001251), Cellular retinaldehyde-binding/triple function, N-terminal (InterPro:IPR008273), Phosphatidylinositol transfer protein-like, N-terminal (InterPro:IPR011074); BEST Arabidopsis thaliana protein match is: Sec14p-like phosphatidylinosit…
OG0007335	AT1G01640.1, AT1G01640.2, AT2G40450.1, AT3G56230.1, AT5G48510.1	Calathea31583_c0_seq1.p2, Calathea31583_c0_seq2.p1, Calathea31583_c0_seq3.p1, Calathea31583_c0_seq3.p3, Calathea31583_c0_seq4.p1, Calathea31583_c0_seq5.p1, Calathea31583_c0_seq6.p1	Canna_14829_c0_seq1.p1	Dichorisandra_109584_c0_seq1.p1	Elaeis|743788520|ref|XP_010922686.1|, Elaeis|743818784|ref|XP_010931325.1|	Musa_209934_c0_seq1.p1	GSMUA_Achr5P29570_001		Phoenix_30s1006121g001, Phoenix_30s922871g005	Zingiber_86357_c0_seq1.p2, Zingiber_95508_c0_seq1.p2	protein_coding	BTB/POZ domain-containing protein	Putative role in flower development. Comparison of SALK_011721C to Columbia wild type resulted in a trend toward earlier flowering in the mutant (P=0.1) (Stapleton and Woodruff 2009, personal communication).	BTB/POZ domain-containing protein; CONTAINS InterPro DOMAIN/s: BTB/POZ (InterPro:IPR013069), BTB/POZ fold (InterPro:IPR011333), Kelch related (InterPro:IPR013089), BTB/POZ-like (InterPro:IPR000210); BEST Arabidopsis thaliana protein match is: BTB/POZ domain-containing protein (TAIR:AT3G56230.1); Has 4339 Blast hits to 4265 proteins in 145 species: Archae - 0; Bacteria - 0; Metazoa - 3351; Fungi -…
OG0000398	AT1G01650.1, AT1G01650.2, AT1G63690.1, AT1G63690.2	Calathea28507_c0_seq1.p1, Calathea28507_c0_seq2.p1, Calathea39890_c0_seq1.p6, Calathea39890_c0_seq10.p5, Calathea39890_c0_seq11.p5, Calathea39890_c0_seq12.p1, Calathea39890_c0_seq13.p5, Calathea39890_c0_seq14.p1, Calathea39890_c0_seq15.p1, Calathea39890_c0_seq16.p6, Calathea39890_c0_seq17.p1, Calathea39890_c0_seq18.p5, Calathea39890_c0_seq19.p1, Calathea39890_c0_seq2.p6, Calathea39890_c0_seq20.p1…	Canna_25733_c0_seq7.p1, Canna_25763_c0_seq1.p1	Dichorisandra_46406_c0_seq1.p1, Dichorisandra_46406_c0_seq2.p1, Dichorisandra_46406_c0_seq3.p1	Elaeis|743835566|ref|XP_010935854.1|, Elaeis|743835570|ref|XP_010935855.1|, Elaeis|743835574|ref|XP_010935857.1|, Elaeis|743835578|ref|XP_010935858.1|, Elaeis|743852846|ref|XP_010940491.1|, Elaeis|743888498|ref|XP_010910631.1|	Musa_28701_c0_seq1.p1, Musa_28701_c0_seq12.p1, Musa_28701_c0_seq3.p1	GSMUA_Achr10P06780_001, GSMUA_Achr4P12000_001	Orchidantha_23885_c0_seq1.p1, Orchidantha_37286_c0_seq1.p1, Orchidantha_37286_c0_seq13.p2, Orchidantha_37286_c0_seq2.p1, Orchidantha_37286_c0_seq3.p1, Orchidantha_37286_c0_seq4.p1, Orchidantha_37286_c0_seq5.p1, Orchidantha_37286_c0_seq7.p1	Phoenix_30s708971g003, Phoenix_30s708971g004, Phoenix_30s821051g002	Zingiber_26573_c0_seq1.p1, Zingiber_33198_c0_seq1.p1	protein_coding	SIGNAL PEPTIDE PEPTIDASE-LIKE 4		SIGNAL PEPTIDE PEPTIDASE-LIKE 4 (SPPL4); FUNCTIONS IN: peptidase activity, aspartic-type endopeptidase activity; INVOLVED IN: proteolysis; LOCATED IN: endomembrane system, integral to membrane; EXPRESSED IN: 24 plant structures; EXPRESSED DURING: 13 growth stages; CONTAINS InterPro DOMAIN/s: Protease-associated PA (InterPro:IPR003137), Peptidase A22, presenilin signal peptide (InterPro:IPR006639)…
OG0002439	AT1G01660.1, AT3G61410.1	Calathea39763_c0_seq12.p2, Calathea39763_c0_seq14.p2, Calathea39763_c0_seq17.p2, Calathea39763_c0_seq19.p2, Calathea39763_c0_seq2.p2, Calathea39763_c0_seq21.p2, Calathea39763_c0_seq22.p2, Calathea39763_c0_seq24.p1, Calathea39763_c0_seq26.p1, Calathea39763_c0_seq30.p1, Calathea39763_c0_seq31.p1, Calathea39763_c0_seq32.p1, Calathea39763_c0_seq33.p1, Calathea39763_c0_seq34.p1, Calathea39763_c0_seq36…	Canna_123420_c0_seq1.p1			Musa_170511_c0_seq1.p1	GSMUA_Achr1P17400_001	Orchidantha_91372_c0_seq1.p1	Phoenix_30s1086001g001, Phoenix_30s708971g001, Phoenix_30s888971g003	Zingiber_3529_c0_seq1.p1	protein_coding	RING/U-box superfamily protein		RING/U-box superfamily protein; FUNCTIONS IN: ubiquitin-protein ligase activity; INVOLVED IN: protein ubiquitination; LOCATED IN: ubiquitin ligase complex; CONTAINS InterPro DOMAIN/s: U box domain (InterPro:IPR003613); BEST Arabidopsis thaliana protein match is: U-box domain-containing protein kinase family protein (TAIR:AT2G45910.1); Has 73160 Blast hits to 42540 proteins in 2253 species: Archae…
OG0005374	AT1G01670.1, AT2G45920.1, AT3G61390.1, AT3G61390.2	Calathea37859_c0_seq2.p1, Calathea37859_c0_seq4.p1, Calathea39763_c0_seq12.p3, Calathea39763_c0_seq14.p3, Calathea39763_c0_seq17.p3, Calathea39763_c0_seq19.p3, Calathea39763_c0_seq2.p3, Calathea39763_c0_seq21.p3, Calathea39763_c0_seq22.p3, Calathea39763_c0_seq24.p2, Calathea39763_c0_seq5.p3, Calathea39763_c0_seq6.p3, Calathea39763_c0_seq8.p3		Dichorisandra_100558_c0_seq1.p1, Dichorisandra_202354_c0_seq1.p1, Dichorisandra_31149_c0_seq1.p1, Dichorisandra_38766_c0_seq1.p1, Dichorisandra_38766_c0_seq2.p1		Musa_1999_c0_seq1.p1		Orchidantha_15497_c0_seq1.p1, Orchidantha_95004_c0_seq1.p1		Zingiber_33169_c0_seq4.p1, Zingiber_33169_c0_seq6.p1	protein_coding	RING/U-box superfamily protein		RING/U-box superfamily protein; FUNCTIONS IN: ubiquitin-protein ligase activity; INVOLVED IN: protein ubiquitination; LOCATED IN: ubiquitin ligase complex; EXPRESSED IN: 12 plant structures; EXPRESSED DURING: 7 growth stages; CONTAINS InterPro DOMAIN/s: U box domain (InterPro:IPR003613); BEST Arabidopsis thaliana protein match is: RING/U-box superfamily protein (TAIR:AT3G61390.2); Has 3857 Blast …
OG0008325	AT1G01680.1	Calathea22173_c0_seq1.p1, Calathea22173_c0_seq2.p1, Calathea32850_c0_seq1.p1	Canna_16675_c0_seq1.p1, Canna_20928_c0_seq1.p1	Dichorisandra_20372_c0_seq1.p1, Dichorisandra_227024_c0_seq1.p1, Dichorisandra_28600_c0_seq1.p1, Dichorisandra_37102_c0_seq1.p1	Elaeis|743780782|ref|XP_010920597.1|, Elaeis|743780784|ref|XP_010920598.1|	Musa_25744_c0_seq1.p1	GSMUA_Achr10P22750_001	Orchidantha_123563_c0_seq1.p1, Orchidantha_22291_c0_seq1.p1, Orchidantha_22291_c0_seq2.p1, Orchidantha_6779_c0_seq1.p1	Phoenix_30s863811g005	Zingiber_133068_c0_seq1.p1	protein_coding	plant U-box 54		plant U-box 54 (PUB54); FUNCTIONS IN: ubiquitin-protein ligase activity; INVOLVED IN: response to stress, protein ubiquitination; LOCATED IN: ubiquitin ligase complex; CONTAINS InterPro DOMAIN/s: UspA (InterPro:IPR006016), U box domain (InterPro:IPR003613); BEST Arabidopsis thaliana protein match is: RING/U-box superfamily protein (TAIR:AT1G01660.1); Has 2251 Blast hits to 2122 proteins in 140 sp…
OG0012243	AT1G01690.1	Calathea24758_c0_seq1.p1, Calathea24758_c0_seq2.p1	Canna_927_c0_seq1.p1	Dichorisandra_113608_c0_seq1.p1, Dichorisandra_45269_c0_seq1.p1	Elaeis|743864339|ref|XP_010904555.1|, Elaeis|743875568|ref|XP_010907364.1|	Musa_90904_c0_seq1.p1, Musa_980_c0_seq1.p1	GSMUA_Achr8P11500_001		Phoenix_30s831101g001	Zingiber_34418_c0_seq1.p1, Zingiber_34418_c0_seq2.p1	protein_coding	putative recombination initiation defects 3	Encodes a novel plant-specific protein that is involved in meiotic double strand break formation.	putative recombination initiation defects 3 (PRD3); Has 279 Blast hits to 273 proteins in 87 species: Archae - 2; Bacteria - 106; Metazoa - 105; Fungi - 5; Plants - 32; Viruses - 0; Other Eukaryotes - 29 (source: NCBI BLink).
OG0021105	AT1G01695.1, AT2G45900.1, AT3G61380.1, AT4G00440.1, AT4G00440.2, AT4G00440.3										protein_coding	Phosphatidylinositol N-acetyglucosaminlytransferase subunit P-related		Phosphatidylinositol N-acetyglucosaminlytransferase subunit P-related; FUNCTIONS IN: molecular_function unknown; INVOLVED IN: biological_process unknown; LOCATED IN: cellular_component unknown; BEST Arabidopsis thaliana protein match is: Protein of unknown function (DUF3741) (TAIR:AT4G00440.1); Has 30201 Blast hits to 17322 proteins in 780 species: Archae - 12; Bacteria - 1396; Metazoa - 17338; F…
OG0011485	AT1G01700.1, AT4G00460.1, AT4G00460.2	Calathea25552_c0_seq1.p1, Calathea35036_c0_seq1.p1	Canna_21107_c0_seq1.p1, Canna_21107_c0_seq2.p1, Canna_21107_c0_seq3.p1	Dichorisandra_101128_c0_seq1.p1	Elaeis|743776320|ref|XP_010918565.1|, Elaeis|743875564|ref|XP_010907363.1|	Musa_21705_c0_seq1.p1	GSMUA_Achr5P20570_001		Phoenix_30s1172781g001, Phoenix_30s1208201g001		protein_coding	RHO guanyl-nucleotide exchange factor 2	Encodes a member of KPP-like gene family, homolog of KPP (kinase partner protein) gene in tomato. Also a member of the RopGEF (guanine nucleotide exchange factor) family, containing the novel PRONE domain (plant-specific Rop nucleotide exchanger), which is exclusively active towards members of the Rop subfamily.	RHO guanyl-nucleotide exchange factor 2 (ROPGEF2); CONTAINS InterPro DOMAIN/s: Rop nucleotide exchanger, PRONE (InterPro:IPR005512); BEST Arabidopsis thaliana protein match is: RHO guanyl-nucleotide exchange factor 3 (TAIR:AT4G00460.2); Has 308 Blast hits to 304 proteins in 16 species: Archae - 0; Bacteria - 0; Metazoa - 0; Fungi - 0; Plants - 308; Viruses - 0; Other Eukaryotes - 0 (source: NCBI …
OG0000850	AT1G01710.1, AT4G00520.2, AT4G00520.3	Calathea33724_c0_seq1.p1, Calathea33724_c0_seq1.p2, Calathea33724_c0_seq10.p1, Calathea33724_c0_seq2.p1, Calathea33724_c0_seq2.p2, Calathea33724_c0_seq3.p1, Calathea33724_c0_seq3.p2, Calathea33724_c0_seq4.p2, Calathea33724_c0_seq5.p2, Calathea33724_c0_seq6.p1, Calathea33724_c0_seq7.p1, Calathea33724_c0_seq8.p1, Calathea33724_c0_seq9.p1, Calathea37250_c0_seq1.p1, Calathea37250_c0_seq10.p2, Calathe…	Canna_17276_c0_seq1.p1, Canna_17276_c0_seq2.p1, Canna_17276_c0_seq3.p1, Canna_17276_c0_seq4.p1, Canna_3899_c0_seq1.p1, Canna_89598_c0_seq1.p1	Dichorisandra_48883_c0_seq1.p1, Dichorisandra_48883_c0_seq2.p1, Dichorisandra_48883_c0_seq3.p1, Dichorisandra_48883_c0_seq4.p1, Dichorisandra_48883_c0_seq5.p1	Elaeis|743877405|ref|XP_010907898.1|	Musa_18797_c0_seq1.p1, Musa_18797_c0_seq2.p1, Musa_28129_c0_seq1.p1, Musa_28129_c0_seq2.p1, Musa_28129_c0_seq3.p1, Musa_28129_c0_seq4.p1, Musa_28129_c0_seq5.p2, Musa_28129_c0_seq6.p2, Musa_28129_c0_seq7.p2, Musa_28129_c0_seq8.p2	GSMUA_Achr8P11450_001, GSMUA_Achr8P11460_001, GSMUA_AchrUn_randomP05690_001, GSMUA_AchrUn_randomP05720_001	Orchidantha_19546_c0_seq1.p1, Orchidantha_19546_c0_seq2.p1, Orchidantha_30408_c0_seq1.p1, Orchidantha_37112_c0_seq1.p1, Orchidantha_37112_c0_seq3.p1	Phoenix_30s915061g002	Zingiber_13678_c0_seq1.p1, Zingiber_137121_c0_seq1.p1	protein_coding	Acyl-CoA thioesterase family protein		Acyl-CoA thioesterase family protein; FUNCTIONS IN: cyclic nucleotide binding, acyl-CoA thioesterase activity; INVOLVED IN: acyl-CoA metabolic process; LOCATED IN: peroxisome; EXPRESSED IN: 22 plant structures; EXPRESSED DURING: 14 growth stages; CONTAINS InterPro DOMAIN/s: Cyclic nucleotide-binding (InterPro:IPR000595), Cyclic nucleotide-binding-like (InterPro:IPR018490), Acyl-CoA thioesterase (…
OG0000150	AT1G01720.1, AT1G52880.1, AT1G52890.1, AT1G61110.1, AT1G77450.1, AT3G15500.1, AT3G15510.1, AT4G27410.1, AT4G27410.2, AT4G27410.3, AT5G08790.1, AT5G63790.1	Calathea21920_c0_seq1.p1, Calathea21920_c0_seq2.p1, Calathea21920_c0_seq3.p1, Calathea21920_c0_seq4.p1, Calathea37967_c1_seq1.p1, Calathea37967_c1_seq11.p1, Calathea37967_c1_seq12.p1, Calathea37967_c1_seq18.p1, Calathea37967_c1_seq2.p1, Calathea37967_c1_seq25.p1, Calathea37967_c1_seq27.p1, Calathea37967_c1_seq34.p1, Calathea37967_c1_seq35.p1, Calathea37967_c1_seq37.p1, Calathea37967_c1_seq4.p1, C…	Canna_14797_c0_seq1.p1, Canna_14979_c1_seq1.p1, Canna_15081_c0_seq1.p1, Canna_21790_c0_seq13.p1, Canna_21790_c0_seq9.p1, Canna_346_c0_seq1.p2	Dichorisandra_39748_c0_seq1.p1, Dichorisandra_39748_c1_seq1.p1, Dichorisandra_39748_c1_seq2.p1, Dichorisandra_42591_c0_seq1.p1, Dichorisandra_42591_c0_seq3.p1, Dichorisandra_43532_c0_seq2.p1, Dichorisandra_45309_c0_seq1.p1, Dichorisandra_45309_c0_seq2.p1, Dichorisandra_45309_c0_seq3.p1, Dichorisandra_46436_c0_seq1.p1, Dichorisandra_74497_c0_seq1.p1	Elaeis|743757244|ref|XP_010921105.1|, Elaeis|743763068|ref|XP_010911124.1|, Elaeis|743764666|ref|XP_010912541.1|, Elaeis|743764668|ref|XP_010912542.1|, Elaeis|743773760|ref|XP_010917234.1|, Elaeis|743793987|ref|XP_010924066.1|, Elaeis|743793991|ref|XP_010924067.1|, Elaeis|743816742|ref|XP_010930725.1|, Elaeis|743889039|ref|XP_010910754.1|	Musa_28132_c0_seq1.p2, Musa_28132_c0_seq2.p1, Musa_28132_c0_seq3.p2, Musa_28132_c0_seq4.p2, Musa_5727_c0_seq1.p1	GSMUA_Achr10P04570_001, GSMUA_Achr10P29200_001, GSMUA_Achr1P08860_001, GSMUA_Achr3P18990_001, GSMUA_Achr4P21900_001, GSMUA_Achr6P17720_001, GSMUA_Achr6P18720_001, GSMUA_Achr6P25380_001, GSMUA_Achr7P23250_001, GSMUA_Achr9P19520_001	Orchidantha_31735_c0_seq1.p1, Orchidantha_31735_c0_seq2.p1, Orchidantha_31735_c0_seq3.p1, Orchidantha_31931_c1_seq1.p1, Orchidantha_35875_c0_seq1.p1, Orchidantha_35875_c0_seq1.p3, Orchidantha_35875_c0_seq10.p1, Orchidantha_35875_c0_seq15.p1, Orchidantha_35875_c0_seq16.p1, Orchidantha_35875_c0_seq2.p1, Orchidantha_35875_c0_seq3.p1, Orchidantha_35875_c0_seq4.p1, Orchidantha_35875_c0_seq6.p1	Phoenix_30s1042471g011, Phoenix_30s1181731g001, Phoenix_30s672791g001, Phoenix_30s803861g001, Phoenix_30s825781g001, Phoenix_30s937281g002	Zingiber_19597_c0_seq1.p1, Zingiber_28090_c0_seq1.p2, Zingiber_30464_c0_seq1.p1, Zingiber_85301_c0_seq1.p1, Zingiber_91866_c0_seq1.p1	protein_coding	NAC (No Apical Meristem) domain transcriptional regulator superfamily protein	Belongs to a large family of putative transcriptional activators with NAC domain. Transcript level increases in response to wounding and abscisic acid. ATAF1 attentuates ABA signaling and sythesis. Mutants are hyposensitive to ABA.	ATAF1; CONTAINS InterPro DOMAIN/s: No apical meristem (NAM) protein (InterPro:IPR003441); BEST Arabidopsis thaliana protein match is: NAC domain containing protein 32 (TAIR:AT1G77450.1); Has 3043 Blast hits to 3037 proteins in 75 species: Archae - 0; Bacteria - 0; Metazoa - 0; Fungi - 0; Plants - 3043; Viruses - 0; Other Eukaryotes - 0 (source: NCBI BLink).
OG0023174	AT1G01725.1, AT4G00530.1	Calathea18040_c0_seq1.p1			Elaeis|743831707|ref|XP_010934775.1|		GSMUA_AchrUn_randomP09130_001				protein_coding			unknown protein; FUNCTIONS IN: molecular_function unknown; INVOLVED IN: biological_process unknown; LOCATED IN: endomembrane system; EXPRESSED IN: 23 plant structures; EXPRESSED DURING: 14 growth stages; BEST Arabidopsis thaliana protein match is: unknown protein (TAIR:AT4G00530.1); Has 20 Blast hits to 20 proteins in 7 species: Archae - 0; Bacteria - 0; Metazoa - 0; Fungi - 0; Plants - 20; Virus…
OG0006874	AT1G01730.1	Calathea37250_c0_seq1.p2, Calathea37250_c0_seq10.p1, Calathea37250_c0_seq11.p1, Calathea37250_c0_seq2.p2, Calathea37250_c0_seq3.p1, Calathea37250_c0_seq4.p1, Calathea37250_c0_seq5.p2, Calathea37250_c0_seq6.p1, Calathea37250_c0_seq7.p1, Calathea37250_c0_seq8.p1, Calathea37250_c0_seq9.p2	Canna_20991_c0_seq1.p1, Canna_20991_c0_seq2.p1	Dichorisandra_46135_c0_seq1.p1, Dichorisandra_46135_c0_seq2.p1	Elaeis|743776276|ref|XP_010918541.1|, Elaeis|743776278|ref|XP_010918542.1|	Musa_21908_c0_seq1.p1	GSMUA_Achr4P25310_001	Orchidantha_29937_c1_seq1.p1	Phoenix_30s712111g005	Zingiber_51583_c0_seq1.p1	protein_coding			unknown protein; FUNCTIONS IN: molecular_function unknown; INVOLVED IN: biological_process unknown; LOCATED IN: chloroplast; EXPRESSED IN: 23 plant structures; EXPRESSED DURING: 13 growth stages; Has 42 Blast hits to 42 proteins in 17 species: Archae - 0; Bacteria - 2; Metazoa - 5; Fungi - 1; Plants - 34; Viruses - 0; Other Eukaryotes - 0 (source: NCBI BLink).
OG0002260	AT1G01740.1, AT1G01740.2, AT1G63500.1, AT3G54030.1, AT4G00710.1, AT5G41260.1, AT5G59010.1, AT5G59010.2	Calathea28230_c0_seq1.p1, Calathea28230_c0_seq2.p1, Calathea37583_c1_seq10.p1, Calathea37583_c1_seq3.p1, Calathea37583_c1_seq7.p1	Canna_22266_c0_seq1.p1, Canna_22266_c0_seq2.p1, Canna_26050_c0_seq1.p1, Canna_26050_c0_seq2.p1, Canna_26050_c0_seq3.p1, Canna_26050_c0_seq4.p1	Dichorisandra_28268_c0_seq1.p1, Dichorisandra_40194_c0_seq1.p1	Elaeis|743818215|ref|XP_010931161.1|, Elaeis|743831674|ref|XP_010934763.1|, Elaeis|743852768|ref|XP_010940470.1|, Elaeis|743852772|ref|XP_010940471.1|, Elaeis|743852778|ref|XP_010940472.1|	Musa_26653_c0_seq1.p1, Musa_26653_c0_seq2.p1, Musa_26653_c0_seq3.p1, Musa_26653_c0_seq4.p1, Musa_26945_c0_seq1.p1, Musa_26945_c0_seq2.p1	GSMUA_Achr10P00640_001, GSMUA_Achr1P15240_001, GSMUA_Achr8P02400_001	Orchidantha_36550_c0_seq1.p1, Orchidantha_36550_c0_seq2.p1, Orchidantha_36550_c0_seq3.p1	Phoenix_30s6550971g004, Phoenix_30s901071g001, Phoenix_30s981011g001	Zingiber_32795_c0_seq1.p1	protein_coding	Protein kinase protein with tetratricopeptide repeat domain		Protein kinase protein with tetratricopeptide repeat domain; FUNCTIONS IN: protein serine/threonine kinase activity, binding, protein kinase activity, kinase activity, ATP binding; INVOLVED IN: protein amino acid phosphorylation, N-terminal protein myristoylation; LOCATED IN: plasma membrane; EXPRESSED IN: 22 plant structures; EXPRESSED DURING: 13 growth stages; CONTAINS InterPro DOMAIN/s: Tetrat…
OG0001022	AT1G01750.1, AT3G46000.1, AT3G46010.1, AT3G46010.2, AT4G00680.1, AT4G25590.1, AT5G52360.1, AT5G59880.1, AT5G59890.1, AT5G59890.2	Calathea30485_c1_seq2.p1, Calathea33313_c0_seq1.p1, Calathea33313_c0_seq2.p1, Calathea37840_c0_seq1.p2, Calathea37840_c0_seq2.p2, Calathea40390_c0_seq1.p1, Calathea40443_c0_seq1.p2, Calathea69799_c0_seq1.p1	Canna_14925_c0_seq1.p1, Canna_14931_c0_seq1.p1	Dichorisandra_25172_c0_seq1.p1, Dichorisandra_34266_c0_seq1.p1, Dichorisandra_38006_c0_seq1.p1, Dichorisandra_38006_c0_seq2.p1, Dichorisandra_45542_c0_seq1.p1, Dichorisandra_45542_c0_seq2.p1	Elaeis|743780924|ref|XP_010920670.1|, Elaeis|743841990|ref|XP_010937681.1|, Elaeis|743883229|ref|XP_010909358.1|, Elaeis|743887657|ref|XP_010910431.1|	Musa_20585_c0_seq1.p1, Musa_27896_c0_seq1.p2, Musa_27896_c0_seq2.p2, Musa_27896_c0_seq8.p1, Musa_27896_c0_seq9.p1	GSMUA_Achr10P02570_001, GSMUA_Achr11P04040_001, GSMUA_Achr11P17570_001, GSMUA_Achr1P00290_001, GSMUA_Achr6P15320_001, GSMUA_AchrUn_randomP06230_001	Orchidantha_27012_c0_seq1.p1, Orchidantha_29209_c0_seq1.p1, Orchidantha_29209_c0_seq2.p1, Orchidantha_29209_c0_seq5.p1, Orchidantha_31039_c0_seq1.p1	Phoenix_30s1070141g030, Phoenix_30s65509449g002, Phoenix_30s776321g002, Phoenix_30s845821g004	Zingiber_33468_c0_seq1.p1, Zingiber_33468_c0_seq2.p1, Zingiber_33468_c0_seq3.p1, Zingiber_33468_c0_seq4.p1, Zingiber_33468_c0_seq5.p1, Zingiber_33468_c0_seq6.p1, Zingiber_33468_c0_seq7.p1, Zingiber_63036_c0_seq1.p1	protein_coding	actin depolymerizing factor 11		actin depolymerizing factor 11 (ADF11); FUNCTIONS IN: actin binding; INVOLVED IN: biological_process unknown; LOCATED IN: intracellular; EXPRESSED IN: 6 plant structures; EXPRESSED DURING: 4 anthesis, petal differentiation and expansion stage; CONTAINS InterPro DOMAIN/s: Actin-binding, cofilin/tropomyosin type (InterPro:IPR002108); BEST Arabidopsis thaliana protein match is: actin depolymerizing …
OG0000388	AT1G01760.1	Calathea38738_c0_seq1.p1, Calathea38738_c0_seq1.p2, Calathea38738_c0_seq10.p1, Calathea38738_c0_seq11.p1, Calathea38738_c0_seq11.p2, Calathea38738_c0_seq12.p1, Calathea38738_c0_seq13.p1, Calathea38738_c0_seq14.p1, Calathea38738_c0_seq15.p1, Calathea38738_c0_seq16.p1, Calathea38738_c0_seq17.p1, Calathea38738_c0_seq19.p1, Calathea38738_c0_seq19.p2, Calathea38738_c0_seq2.p1, Calathea38738_c0_seq2.p2…	Canna_25592_c0_seq1.p1, Canna_25592_c0_seq2.p1, Canna_25592_c0_seq3.p1, Canna_25592_c0_seq4.p1, Canna_25592_c0_seq5.p1, Canna_25592_c0_seq6.p1, Canna_25592_c0_seq7.p1, Canna_25592_c0_seq8.p1	Dichorisandra_182770_c0_seq1.p1, Dichorisandra_2233_c0_seq1.p1, Dichorisandra_37118_c0_seq1.p1	Elaeis|743831580|ref|XP_010934738.1|, Elaeis|743831584|ref|XP_010934739.1|, Elaeis|743831588|ref|XP_010934740.1|, Elaeis|743831592|ref|XP_010934742.1|, Elaeis|743831596|ref|XP_010934743.1|, Elaeis|743831603|ref|XP_010934744.1|, Elaeis|743831607|ref|XP_010934745.1|, Elaeis|743831611|ref|XP_010934746.1|, Elaeis|743831615|ref|XP_010934747.1|	Musa_16695_c0_seq1.p1, Musa_16695_c0_seq1.p2	GSMUA_Achr4P05430_001	Orchidantha_36063_c0_seq1.p1, Orchidantha_36063_c0_seq1.p2, Orchidantha_36063_c0_seq2.p1, Orchidantha_36063_c0_seq2.p2, Orchidantha_36063_c0_seq3.p1, Orchidantha_36063_c0_seq3.p2, Orchidantha_36063_c0_seq4.p1, Orchidantha_36063_c0_seq4.p2, Orchidantha_36063_c0_seq5.p1, Orchidantha_36063_c0_seq5.p2, Orchidantha_36063_c0_seq6.p1, Orchidantha_36063_c0_seq6.p2	Phoenix_30s657591g005		protein_coding	adenosine deaminases;RNA binding;RNA binding;adenosine deaminases		adenosine deaminases;RNA binding;RNA binding;adenosine deaminases; FUNCTIONS IN: RNA binding, adenosine deaminase activity; INVOLVED IN: RNA processing; LOCATED IN: cellular_component unknown; CONTAINS InterPro DOMAIN/s: Adenosine deaminase/editase (InterPro:IPR002466); Has 30201 Blast hits to 17322 proteins in 780 species: Archae - 12; Bacteria - 1396; Metazoa - 17338; Fungi - 3422; Plants - 503…
OG0003744	AT1G01770.1	Calathea35479_c0_seq1.p1, Calathea35479_c0_seq1.p2, Calathea35479_c0_seq10.p1, Calathea35479_c0_seq11.p1, Calathea35479_c0_seq2.p1, Calathea35479_c0_seq3.p1, Calathea35479_c0_seq3.p2, Calathea35479_c0_seq4.p1, Calathea35479_c0_seq5.p1, Calathea35479_c0_seq5.p2, Calathea35479_c0_seq6.p1, Calathea35479_c0_seq7.p1, Calathea35479_c0_seq7.p2, Calathea35479_c0_seq7.p3, Calathea35479_c0_seq8.p1, Calathe…	Canna_14452_c0_seq1.p1, Canna_14452_c0_seq2.p1, Canna_9664_c1_seq1.p1	Dichorisandra_43081_c0_seq1.p1, Dichorisandra_43081_c0_seq3.p1	Elaeis|743866673|ref|XP_010905117.1|, Elaeis|743866677|ref|XP_010905118.1|	Musa_4798_c0_seq1.p1, Musa_6078_c0_seq1.p1	GSMUA_Achr4P25350_001	Orchidantha_33307_c0_seq1.p1, Orchidantha_33307_c0_seq2.p1	Phoenix_30s1040701g001	Zingiber_135771_c0_seq1.p1, Zingiber_67445_c0_seq1.p1	protein_coding			unknown protein; CONTAINS InterPro DOMAIN/s: Protein of unknown function DUF1446 (InterPro:IPR010839); Has 1597 Blast hits to 1509 proteins in 306 species: Archae - 4; Bacteria - 843; Metazoa - 22; Fungi - 131; Plants - 31; Viruses - 0; Other Eukaryotes - 566 (source: NCBI BLink).
OG0003968	AT1G01780.1, AT2G39900.1, AT2G45800.1, AT3G55770.1, AT3G55770.2, AT3G55770.3, AT3G55770.4, AT3G55770.5, AT3G55770.6, AT3G55770.7	Calathea40723_c0_seq1.p1	Canna_18796_c0_seq1.p1	Dichorisandra_48575_c2_seq1.p1	Elaeis|743790387|ref|XP_010923152.1|, Elaeis|743790389|ref|XP_010923153.1|, Elaeis|743810603|ref|XP_010928941.1|, Elaeis|743866681|ref|XP_010905119.1|, Elaeis|743875602|ref|XP_010907367.1|	Musa_22905_c0_seq1.p1, Musa_22905_c0_seq2.p1, Musa_22905_c0_seq3.p1	GSMUA_Achr10P13910_001, GSMUA_Achr1P03020_001, GSMUA_Achr2P11440_001, GSMUA_Achr4P29420_001, GSMUA_Achr6P14980_001	Orchidantha_28119_c0_seq1.p1	Phoenix_30s1040701g002, Phoenix_30s732371g007, Phoenix_30s825191g001	Zingiber_33337_c0_seq1.p1, Zingiber_33337_c0_seq2.p1	protein_coding	GATA type zinc finger transcription factor family protein	Encodes a member of the Arabidopsis LIM proteins: a family of actin bundlers with distinct expression patterns. WLIM1, WLIM2a, and WLIM2b are widely expressed, whereas PLIM2a, PLIM2b, and PLIM2c are predominantly expressed in pollen. Regulates actin cytoskeleton organization.	GATA type zinc finger transcription factor family protein; FUNCTIONS IN: zinc ion binding; INVOLVED IN: biological_process unknown; LOCATED IN: cellular_component unknown; EXPRESSED IN: 23 plant structures; EXPRESSED DURING: 15 growth stages; CONTAINS InterPro DOMAIN/s: Zinc finger, LIM-type (InterPro:IPR001781); BEST Arabidopsis thaliana protein match is: GATA type zinc finger transcription fact…
OG0000970	AT1G01790.1, AT4G00630.1, AT4G00630.2	Calathea39273_c0_seq1.p1, Calathea39273_c0_seq10.p1, Calathea39273_c0_seq11.p1, Calathea39273_c0_seq12.p1, Calathea39273_c0_seq13.p1, Calathea39273_c0_seq14.p1, Calathea39273_c0_seq15.p1, Calathea39273_c0_seq16.p1, Calathea39273_c0_seq17.p1, Calathea39273_c0_seq18.p1, Calathea39273_c0_seq19.p1, Calathea39273_c0_seq2.p1, Calathea39273_c0_seq20.p1, Calathea39273_c0_seq21.p1, Calathea39273_c0_seq22.…	Canna_28027_c0_seq1.p1, Canna_28027_c0_seq2.p1, Canna_28027_c0_seq3.p1	Dichorisandra_45797_c0_seq1.p1, Dichorisandra_45797_c0_seq2.p1, Dichorisandra_45797_c0_seq4.p1	Elaeis|743831524|ref|XP_010934716.1|, Elaeis|743831528|ref|XP_010934717.1|, Elaeis|743831532|ref|XP_010934718.1|, Elaeis|743831535|ref|XP_010934720.1|, Elaeis|743831537|ref|XP_010934721.1|, Elaeis|743831539|ref|XP_010934722.1|, Elaeis|743852689|ref|XP_010940451.1|, Elaeis|743852693|ref|XP_010940452.1|	Musa_28011_c0_seq1.p1	GSMUA_Achr1P06840_001	Orchidantha_34313_c0_seq1.p1	Phoenix_30s820271g007, Phoenix_30s820271g008	Zingiber_21767_c0_seq1.p1, Zingiber_8040_c0_seq1.p1, Zingiber_8564_c0_seq1.p1	protein_coding	K+ efflux antiporter 1	K efflux antiporter KEA1	K+ efflux antiporter 1 (KEA1); FUNCTIONS IN: potassium:hydrogen antiporter activity, potassium ion transmembrane transporter activity; INVOLVED IN: potassium ion transport, cation transport, metabolic process, transmembrane transport; LOCATED IN: chloroplast, chloroplast envelope; EXPRESSED IN: 23 plant structures; EXPRESSED DURING: 15 growth stages; CONTAINS InterPro DOMAIN/s: K+/H+ exchanger (I…
OG0001688	AT1G01800.1, AT1G01800.2, AT2G24190.1, AT2G24190.2, AT3G61220.1, AT3G61220.2	Calathea36343_c0_seq1.p1, Calathea36343_c0_seq2.p1, Calathea36343_c0_seq3.p1, Calathea36343_c0_seq4.p1, Calathea36343_c0_seq5.p1, Calathea36343_c0_seq6.p1, Calathea36343_c0_seq7.p1, Calathea36343_c0_seq8.p1	Canna_19641_c0_seq1.p1, Canna_19641_c0_seq2.p1, Canna_19641_c0_seq3.p1	Dichorisandra_37815_c0_seq1.p1, Dichorisandra_48545_c0_seq1.p1, Dichorisandra_48545_c0_seq3.p1	Elaeis|743776254|ref|XP_010918528.1|, Elaeis|743776258|ref|XP_010918531.1|, Elaeis|743862982|ref|XP_010943682.1|, Elaeis|743887350|ref|XP_010910358.1|	Musa_14874_c0_seq1.p1, Musa_16723_c0_seq1.p1, Musa_26323_c1_seq1.p2, Musa_26323_c1_seq2.p2, Musa_26323_c1_seq3.p1, Musa_7906_c0_seq1.p1, Musa_7906_c1_seq1.p1	GSMUA_Achr10P12780_001, GSMUA_Achr5P12200_001, GSMUA_Achr5P12210_001	Orchidantha_32083_c0_seq1.p1, Orchidantha_35702_c0_seq1.p1, Orchidantha_35702_c0_seq2.p1, Orchidantha_35702_c0_seq3.p1, Orchidantha_35702_c0_seq3.p2, Orchidantha_35702_c0_seq4.p1	Phoenix_30s1064621g001, Phoenix_30s1186081g002, Phoenix_30s732811g001, Phoenix_30s797991g001, Phoenix_30s834811g002, Phoenix_30s834811g003, Phoenix_30s960711g001	Zingiber_29844_c0_seq1.p1	protein_coding	NAD(P)-binding Rossmann-fold superfamily protein		NAD(P)-binding Rossmann-fold superfamily protein; FUNCTIONS IN: oxidoreductase activity, binding, catalytic activity; INVOLVED IN: oxidation reduction, metabolic process; LOCATED IN: plant-type cell wall; EXPRESSED IN: 22 plant structures; EXPRESSED DURING: 13 growth stages; CONTAINS InterPro DOMAIN/s: NAD(P)-binding domain (InterPro:IPR016040), Glucose/ribitol dehydrogenase (InterPro:IPR002347),…
OG0003538	AT1G01820.1, AT2G45740.1, AT2G45740.2, AT2G45740.3, AT3G61070.1, AT3G61070.2, AT3G61070.3	Calathea30866_c0_seq1.p1, Calathea55452_c0_seq1.p1	Canna_16175_c0_seq1.p1, Canna_17700_c0_seq1.p1	Dichorisandra_38206_c0_seq1.p1, Dichorisandra_38206_c0_seq2.p1, Dichorisandra_44115_c0_seq1.p1, Dichorisandra_44115_c0_seq2.p1, Dichorisandra_44115_c0_seq3.p1, Dichorisandra_44115_c0_seq4.p1, Dichorisandra_46480_c0_seq1.p1, Dichorisandra_46480_c0_seq2.p1	Elaeis|743828527|ref|XP_010933889.1|	Musa_17437_c0_seq1.p1, Musa_2518_c0_seq1.p1	GSMUA_Achr1P03890_001, GSMUA_Achr3P18190_001	Orchidantha_30060_c0_seq1.p1, Orchidantha_30060_c0_seq2.p1, Orchidantha_30060_c0_seq3.p1, Orchidantha_30060_c0_seq4.p1, Orchidantha_30060_c0_seq5.p1, Orchidantha_30060_c0_seq6.p1, Orchidantha_33295_c0_seq1.p1	Phoenix_30s677691g004	Zingiber_12937_c0_seq1.p1, Zingiber_24671_c0_seq1.p1	protein_coding	peroxin 11c	member of the peroxin11 (PEX11) gene family, integral to peroxisome membrane, controls peroxisome proliferation.	peroxin 11c (PEX11C); CONTAINS InterPro DOMAIN/s: Peroxisomal biogenesis factor 11 (InterPro:IPR008733); BEST Arabidopsis thaliana protein match is: peroxin 11D (TAIR:AT2G45740.3); Has 289 Blast hits to 289 proteins in 81 species: Archae - 0; Bacteria - 0; Metazoa - 46; Fungi - 41; Plants - 179; Viruses - 0; Other Eukaryotes - 23 (source: NCBI BLink).
OG0001024	AT1G01830.1, AT1G01830.2, AT1G01830.3, AT2G45720.1, AT2G45720.2	Calathea18636_c0_seq1.p1, Calathea18636_c0_seq2.p1, Calathea29735_c0_seq1.p2, Calathea31854_c0_seq1.p1, Calathea32159_c1_seq1.p1, Calathea32159_c1_seq2.p1	Canna_13563_c0_seq3.p2, Canna_21932_c0_seq1.p1, Canna_21932_c0_seq2.p1, Canna_22885_c0_seq1.p1, Canna_22885_c0_seq2.p1, Canna_22885_c0_seq3.p1, Canna_5431_c0_seq1.p1	Dichorisandra_136053_c0_seq1.p1, Dichorisandra_45190_c0_seq1.p1, Dichorisandra_45190_c0_seq2.p1, Dichorisandra_45190_c0_seq3.p1, Dichorisandra_62426_c0_seq1.p1	Elaeis|743777578|ref|XP_010919224.1|, Elaeis|743828520|ref|XP_010933887.1|, Elaeis|743828523|ref|XP_010933888.1|, Elaeis|743830507|ref|XP_010934441.1|	Musa_15459_c1_seq1.p1, Musa_27487_c0_seq1.p1, Musa_27487_c0_seq2.p1, Musa_28492_c1_seq1.p1, Musa_28492_c1_seq10.p5, Musa_28492_c1_seq11.p1, Musa_28492_c1_seq2.p1, Musa_28492_c1_seq3.p1, Musa_28492_c1_seq4.p1, Musa_28492_c1_seq5.p1, Musa_28492_c1_seq6.p1, Musa_28492_c1_seq7.p1, Musa_28492_c1_seq8.p5, Musa_28492_c1_seq9.p3, Musa_58555_c0_seq1.p1	GSMUA_Achr1P16210_001, GSMUA_Achr3P12370_001, GSMUA_Achr3P14620_001, GSMUA_Achr5P13700_001, GSMUA_Achr7P05890_001	Orchidantha_101428_c0_seq1.p1, Orchidantha_25164_c0_seq1.p1	Phoenix_30s1107891g009, Phoenix_30s677691g005, Phoenix_30s696501g001	Zingiber_146040_c0_seq1.p2, Zingiber_20393_c0_seq1.p1, Zingiber_31610_c0_seq1.p1, Zingiber_31610_c0_seq2.p1, Zingiber_31610_c0_seq3.p1, Zingiber_64546_c0_seq1.p1	protein_coding	ARM repeat superfamily protein		ARM repeat superfamily protein; FUNCTIONS IN: binding; LOCATED IN: cellular_component unknown; EXPRESSED IN: 22 plant structures; EXPRESSED DURING: 13 growth stages; CONTAINS InterPro DOMAIN/s: Armadillo-like helical (InterPro:IPR011989), Armadillo (InterPro:IPR000225), Armadillo-type fold (InterPro:IPR016024); BEST Arabidopsis thaliana protein match is: ARM repeat superfamily protein (TAIR:AT2G4…
OG0023166	AT1G01840.1		Canna_62242_c0_seq1.p1		Elaeis|743829052|ref|XP_010934042.1|, Elaeis|743829059|ref|XP_010934043.1|				Phoenix_30s1051101g012		protein_coding			unknown protein; Has 23 Blast hits to 23 proteins in 9 species: Archae - 0; Bacteria - 0; Metazoa - 0; Fungi - 0; Plants - 23; Viruses - 0; Other Eukaryotes - 0 (source: NCBI BLink).
OG0006124	AT1G01860.1	Calathea38161_c0_seq1.p1, Calathea38161_c0_seq2.p1, Calathea38161_c0_seq3.p1, Calathea38161_c0_seq4.p1, Calathea38161_c0_seq5.p1, Calathea38161_c0_seq6.p1, Calathea38161_c0_seq7.p1, Calathea38161_c0_seq8.p1	Canna_21828_c0_seq1.p1, Canna_21828_c0_seq2.p1, Canna_21828_c0_seq3.p1, Canna_21828_c0_seq4.p1, Canna_21828_c0_seq5.p1, Canna_21828_c0_seq6.p1	Dichorisandra_122412_c0_seq1.p1, Dichorisandra_74391_c0_seq1.p2	Elaeis|743830481|ref|XP_010934433.1|, Elaeis|743830485|ref|XP_010934435.1|	Musa_5908_c0_seq1.p1	GSMUA_Achr4P19670_001	Orchidantha_34473_c0_seq1.p1, Orchidantha_34473_c0_seq2.p1	Phoenix_30s1183951g001, Phoenix_30s1183951g003		protein_coding	Ribosomal RNA adenine dimethylase family protein	dimethyladenosine transferase	PALEFACE 1 (PFC1); FUNCTIONS IN: mRNA (2'-O-methyladenosine-N6-)-methyltransferase activity; INVOLVED IN: response to cold; LOCATED IN: chloroplast; EXPRESSED IN: 22 plant structures; EXPRESSED DURING: 13 growth stages; CONTAINS InterPro DOMAIN/s: Ribosomal RNA adenine methylase transferase, N-terminal (InterPro:IPR020598), Ribosomal RNA adenine methylase transferase, conserved site (InterPro:IPR…
OG0004729	AT1G01880.1, AT1G01880.2	Calathea39290_c0_seq1.p1, Calathea39290_c0_seq1.p2, Calathea39290_c0_seq10.p1, Calathea39290_c0_seq2.p1, Calathea39290_c0_seq3.p1, Calathea39290_c0_seq3.p2, Calathea39290_c0_seq4.p1, Calathea39290_c0_seq5.p1, Calathea39290_c0_seq5.p2, Calathea39290_c0_seq6.p1, Calathea39290_c0_seq7.p1, Calathea39290_c0_seq7.p2, Calathea39290_c0_seq8.p1, Calathea39290_c0_seq9.p1	Canna_22387_c0_seq1.p1	Dichorisandra_30024_c0_seq1.p1	Elaeis|743830460|ref|XP_010934428.1|	Musa_27150_c0_seq1.p1	GSMUA_Achr4P19650_001	Orchidantha_109162_c0_seq1.p1, Orchidantha_20159_c0_seq1.p1	Phoenix_30s1053341g001, Phoenix_30s1053341g002, Phoenix_30s1053341g003, Phoenix_30s1053341g004	Zingiber_23358_c0_seq1.p1, Zingiber_23358_c1_seq1.p1	protein_coding	5'-3' exonuclease family protein		5'-3' exonuclease family protein; FUNCTIONS IN: DNA binding, catalytic activity, nuclease activity; INVOLVED IN: DNA repair; LOCATED IN: cellular_component unknown; CONTAINS InterPro DOMAIN/s: XPG N-terminal (InterPro:IPR006085), DNA repair protein (XPGC)/yeast Rad (InterPro:IPR006084), 5'-3' exonuclease, C-terminal subdomain (InterPro:IPR020045), Helix-hairpin-helix motif, class 2 (InterPro:IPR0…
OG0014812	AT1G01900.1	Calathea27452_c0_seq1.p1, Calathea27452_c1_seq1.p1	Canna_20867_c0_seq1.p1	Dichorisandra_45675_c0_seq1.p1	Elaeis|743777518|ref|XP_010919194.1|, Elaeis|743777520|ref|XP_010919195.1|	Musa_66670_c0_seq1.p1	GSMUA_Achr8P12040_001		Phoenix_30s930761g001, Phoenix_30s973961g001		protein_coding	subtilase family protein	Encodes AtSBT1.1, a subtilisin-like serine protease. Cleaves the phytosulfokine AtPSK4, a growth promoting peptide.	SBTI1.1; FUNCTIONS IN: serine-type endopeptidase activity; INVOLVED IN: proteolysis, negative regulation of catalytic activity; LOCATED IN: extracellular matrix, apoplast, cell wall; EXPRESSED IN: 19 plant structures; EXPRESSED DURING: 11 growth stages; CONTAINS InterPro DOMAIN/s: Protease-associated PA (InterPro:IPR003137), Peptidase S8/S53, subtilisin/kexin/sedolisin (InterPro:IPR000209), Pepti…
OG0006121	AT1G01910.1, AT1G01910.2, AT1G01910.3, AT1G01910.4, AT1G01910.5	Calathea35749_c0_seq2.p2, Calathea35749_c0_seq4.p1, Calathea35749_c0_seq5.p1	Canna_27076_c1_seq1.p1	Dichorisandra_49368_c0_seq1.p1, Dichorisandra_49368_c0_seq2.p1, Dichorisandra_49368_c0_seq3.p1, Dichorisandra_49368_c0_seq4.p1, Dichorisandra_49368_c0_seq4.p3, Dichorisandra_49368_c0_seq5.p1	Elaeis|743878610|ref|XP_010908217.1|	Musa_25795_c0_seq1.p1	GSMUA_Achr3P26770_001, GSMUA_Achr9P24340_001	Orchidantha_30470_c0_seq1.p1	Phoenix_30s906991g001, Phoenix_30s928071g001	Zingiber_19681_c0_seq1.p1, Zingiber_32931_c0_seq1.p1, Zingiber_32931_c0_seq4.p1	protein_coding	P-loop containing nucleoside triphosphate hydrolases superfamily protein		P-loop containing nucleoside triphosphate hydrolases superfamily protein; FUNCTIONS IN: ATP binding; INVOLVED IN: cellular metal ion homeostasis, anion transport; LOCATED IN: membrane; EXPRESSED IN: 24 plant structures; EXPRESSED DURING: 15 growth stages; CONTAINS InterPro DOMAIN/s: ATPase, anion-transporting (InterPro:IPR003348); BEST Arabidopsis thaliana protein match is: P-loop containing nucl…
OG0003371	AT1G01920.1, AT1G01920.2	Calathea38692_c0_seq1.p1, Calathea38692_c0_seq1.p2, Calathea38692_c0_seq2.p1, Calathea38692_c0_seq2.p2, Calathea38692_c0_seq3.p1, Calathea38692_c0_seq3.p2, Calathea38692_c0_seq4.p1, Calathea38692_c0_seq4.p2, Calathea38692_c0_seq5.p1, Calathea38692_c0_seq7.p1	Canna_26091_c0_seq1.p1, Canna_26091_c0_seq2.p1, Canna_26091_c0_seq3.p1	Dichorisandra_30391_c0_seq1.p1	Elaeis|743854453|ref|XP_010940898.1|, Elaeis|743854455|ref|XP_010940899.1|, Elaeis|743854461|ref|XP_010940901.1|, Elaeis|743854465|ref|XP_010940902.1|, Elaeis|743854469|ref|XP_010940903.1|	Musa_26863_c0_seq1.p1	GSMUA_Achr7P05910_001	Orchidantha_35352_c0_seq1.p1, Orchidantha_35352_c0_seq1.p2, Orchidantha_35352_c0_seq2.p1, Orchidantha_35352_c0_seq2.p2, Orchidantha_35352_c0_seq3.p1, Orchidantha_35352_c0_seq4.p1, Orchidantha_35352_c0_seq5.p1, Orchidantha_35352_c0_seq6.p1	Phoenix_30s1027861g001, Phoenix_30s1027861g003	Zingiber_12752_c0_seq1.p1, Zingiber_166028_c0_seq1.p1	protein_coding	SET domain-containing protein		SET domain-containing protein; BEST Arabidopsis thaliana protein match is: Rubisco methyltransferase family protein (TAIR:AT1G14030.1); Has 611 Blast hits to 608 proteins in 165 species: Archae - 0; Bacteria - 0; Metazoa - 143; Fungi - 239; Plants - 164; Viruses - 0; Other Eukaryotes - 65 (source: NCBI BLink).
OG0007315	AT1G01930.1	Calathea34655_c1_seq1.p1, Calathea34655_c1_seq1.p2, Calathea34655_c1_seq2.p1, Calathea34655_c1_seq2.p2, Calathea34655_c1_seq3.p1, Calathea34655_c1_seq4.p1, Calathea34655_c1_seq5.p1	Canna_23218_c1_seq6.p1, Canna_23218_c1_seq7.p1	Dichorisandra_46171_c0_seq1.p1, Dichorisandra_46171_c0_seq2.p1, Dichorisandra_46171_c0_seq2.p3	Elaeis|743777958|ref|XP_010919422.1|	Musa_18346_c0_seq1.p1	GSMUA_Achr4P30510_001	Orchidantha_15810_c0_seq1.p1, Orchidantha_29056_c0_seq1.p1, Orchidantha_98107_c0_seq1.p1	Phoenix_30s897081g005	Zingiber_23616_c0_seq1.p1, Zingiber_99770_c0_seq1.p1	protein_coding	zinc finger protein-related		zinc finger protein-related; FUNCTIONS IN: zinc ion binding; INVOLVED IN: biological_process unknown; LOCATED IN: intracellular; EXPRESSED IN: 24 plant structures; EXPRESSED DURING: 15 growth stages; CONTAINS InterPro DOMAIN/s: Zinc finger, C2H2-like (InterPro:IPR015880), Ankyrin repeat-containing domain (InterPro:IPR020683), Ankyrin repeat (InterPro:IPR002110); Has 1975 Blast hits to 1659 protei…
OG0014813	AT1G01940.1	Calathea32464_c0_seq1.p1	Canna_16659_c0_seq1.p1	Dichorisandra_16113_c0_seq1.p1	Elaeis|743854530|ref|XP_010940927.1|, Elaeis|743854532|ref|XP_010940928.1|	Musa_22932_c0_seq1.p1, Musa_22932_c0_seq2.p1		Orchidantha_37168_c0_seq1.p2	Phoenix_30s890691g001	Zingiber_31862_c0_seq1.p1	protein_coding	Cyclophilin-like peptidyl-prolyl cis-trans isomerase family protein		Cyclophilin-like peptidyl-prolyl cis-trans isomerase family protein; FUNCTIONS IN: peptidyl-prolyl cis-trans isomerase activity; INVOLVED IN: protein folding; LOCATED IN: cellular_component unknown; EXPRESSED IN: 23 plant structures; EXPRESSED DURING: 13 growth stages; CONTAINS InterPro DOMAIN/s: Cyclophilin-like (InterPro:IPR015891), Peptidyl-prolyl cis-trans isomerase, cyclophilin-type (InterPr…
OG0001297	AT1G01950.1, AT1G01950.2, AT1G01950.3, AT1G12430.1, AT1G12430.2, AT3G54870.1	Calathea37240_c1_seq1.p1, Calathea37240_c1_seq1.p2, Calathea37240_c1_seq2.p2, Calathea37240_c1_seq3.p1, Calathea37240_c1_seq4.p2, Calathea37240_c1_seq5.p1, Calathea37240_c1_seq5.p2, Calathea37240_c1_seq6.p2, Calathea37240_c1_seq7.p1, Calathea37240_c1_seq8.p2, Calathea38919_c0_seq1.p1, Calathea38919_c0_seq2.p1, Calathea38919_c1_seq1.p1, Calathea38919_c2_seq1.p1, Calathea38919_c2_seq2.p1, Calathea3…	Canna_14058_c0_seq1.p2, Canna_26493_c0_seq1.p1, Canna_28235_c0_seq10.p1	Dichorisandra_32508_c0_seq1.p1, Dichorisandra_45828_c0_seq1.p1	Elaeis|743830914|ref|XP_010934542.1|, Elaeis|743854630|ref|XP_010940982.1|, Elaeis|743854632|ref|XP_010940983.1|, Elaeis|743854634|ref|XP_010940984.1|, Elaeis|743861887|ref|XP_010943401.1|	Musa_1852_c0_seq1.p1, Musa_28267_c0_seq1.p1, Musa_28267_c0_seq3.p1, Musa_28267_c0_seq4.p1	GSMUA_Achr1P06120_001, GSMUA_Achr5P19700_001, GSMUA_Achr5P19710_001, GSMUA_Achr7P06510_001	Orchidantha_84770_c0_seq1.p1, Orchidantha_97437_c0_seq1.p1	Phoenix_30s6550977g003, Phoenix_30s741411g001, Phoenix_30s741411g002	Zingiber_2890_c0_seq1.p1, Zingiber_31151_c0_seq1.p1, Zingiber_31151_c0_seq2.p1, Zingiber_77758_c0_seq1.p1, Zingiber_82257_c0_seq1.p1	protein_coding	armadillo repeat kinesin 2	Encodes a member of the armadillo/beta-catenin repeat kinesin motor family. Mutants have twisted roots due to abnormal cell file rotation; the phenotype is dependent on microtubules.	armadillo repeat kinesin 2 (ARK2); FUNCTIONS IN: microtubule motor activity, binding, ATP binding; INVOLVED IN: root development; LOCATED IN: chloroplast; EXPRESSED IN: 23 plant structures; EXPRESSED DURING: 13 growth stages; CONTAINS InterPro DOMAIN/s: Kinesin, motor region, conserved site (InterPro:IPR019821), Armadillo-like helical (InterPro:IPR011989), Armadillo (InterPro:IPR000225), Armadill…
OG0003370	AT1G01960.1, AT3G60860.1, AT4G35380.1, AT4G38200.1	Calathea37734_c0_seq1.p1, Calathea38035_c0_seq1.p1, Calathea38035_c0_seq2.p2	Canna_23532_c0_seq1.p1, Canna_27944_c0_seq1.p1	Dichorisandra_30624_c0_seq1.p1, Dichorisandra_40953_c0_seq2.p1, Dichorisandra_45991_c0_seq1.p1, Dichorisandra_45991_c0_seq2.p1, Dichorisandra_45991_c0_seq4.p1	Elaeis|743767228|ref|XP_010913869.1|, Elaeis|743878839|ref|XP_010908280.1|	Musa_21372_c1_seq1.p1, Musa_29911_c0_seq1.p1, Musa_29911_c0_seq4.p1	GSMUA_Achr1P09290_001, GSMUA_Achr5P18830_001, GSMUA_Achr8P19420_001	Orchidantha_35136_c0_seq1.p1, Orchidantha_36630_c1_seq1.p1, Orchidantha_36630_c1_seq2.p1, Orchidantha_36630_c1_seq3.p1	Phoenix_30s822961g001, Phoenix_30s822961g002, Phoenix_30s837011g005	Zingiber_15255_c0_seq1.p1, Zingiber_21803_c0_seq1.p1, Zingiber_25745_c0_seq1.p1, Zingiber_26111_c0_seq1.p1, Zingiber_27352_c0_seq1.p1, Zingiber_27352_c1_seq1.p1	protein_coding	SEC7-like guanine nucleotide exchange family protein		embryo sac development arrest 10 (EDA10); FUNCTIONS IN: binding, ARF guanyl-nucleotide exchange factor activity, guanyl-nucleotide exchange factor activity; INVOLVED IN: megagametogenesis; LOCATED IN: cytosol, nucleus; EXPRESSED IN: 23 plant structures; EXPRESSED DURING: 13 growth stages; CONTAINS InterPro DOMAIN/s: SEC7-like (InterPro:IPR000904), Armadillo-type fold (InterPro:IPR016024), Protein…
OG0010062	AT1G01970.1	Calathea36653_c0_seq1.p1, Calathea36653_c0_seq2.p1, Calathea36653_c0_seq3.p1, Calathea36653_c0_seq4.p1	Canna_27297_c0_seq1.p1, Canna_27297_c0_seq2.p1	Dichorisandra_48298_c1_seq1.p1, Dichorisandra_48298_c1_seq2.p1, Dichorisandra_48298_c1_seq3.p1	Elaeis|743785257|ref|XP_010921863.1|	Musa_21587_c0_seq1.p1	GSMUA_Achr11P20290_001	Orchidantha_34306_c0_seq2.p1, Orchidantha_34306_c0_seq3.p1	Phoenix_30s689821g001	Zingiber_25680_c0_seq1.p1	protein_coding	Tetratricopeptide repeat (TPR)-like superfamily protein		Tetratricopeptide repeat (TPR)-like superfamily protein; CONTAINS InterPro DOMAIN/s: Pentatricopeptide repeat (InterPro:IPR002885); BEST Arabidopsis thaliana protein match is: pentatricopeptide (PPR) repeat-containing protein (TAIR:AT1G19520.1); Has 15559 Blast hits to 6864 proteins in 176 species: Archae - 0; Bacteria - 16; Metazoa - 92; Fungi - 19; Plants - 15148; Viruses - 0; Other Eukaryotes …
OG0000221	AT1G01980.1, AT1G11770.1, AT1G26380.1, AT1G26390.1, AT1G26400.1, AT1G26410.1, AT1G26420.1, AT1G30700.1, AT1G30710.1, AT1G30720.1, AT1G30730.1, AT1G30740.1, AT1G30760.1, AT1G34575.1, AT2G34790.1, AT2G34810.1, AT4G20800.1, AT4G20820.1, AT4G20830.1, AT4G20830.2, AT4G20840.1, AT4G20860.1, AT5G44360.1, AT5G44380.1, AT5G44390.1, AT5G44400.1, AT5G44410.1, AT5G44440.1	Calathea29327_c0_seq1.p1, Calathea34100_c1_seq1.p1, Calathea34100_c1_seq2.p1, Calathea34876_c1_seq1.p1, Calathea34876_c1_seq2.p1, Calathea34876_c1_seq3.p1, Calathea37737_c0_seq1.p1, Calathea37737_c0_seq2.p1, Calathea40165_c0_seq1.p1, Calathea40165_c0_seq10.p1, Calathea40165_c0_seq13.p1, Calathea40165_c0_seq15.p1, Calathea40165_c0_seq16.p1, Calathea40165_c0_seq17.p1, Calathea40165_c0_seq20.p1, Cal…	Canna_13790_c1_seq1.p1, Canna_138304_c0_seq1.p2, Canna_95509_c0_seq1.p1, Canna_95613_c0_seq1.p1	Dichorisandra_142090_c0_seq1.p1, Dichorisandra_44273_c0_seq1.p1, Dichorisandra_44273_c0_seq2.p1, Dichorisandra_44273_c0_seq3.p2, Dichorisandra_48313_c0_seq1.p1, Dichorisandra_62205_c0_seq1.p1	Elaeis|743762082|ref|XP_010906369.1|, Elaeis|743762088|ref|XP_010906399.1|, Elaeis|743770374|ref|XP_010915475.1|, Elaeis|743770376|ref|XP_010915476.1|, Elaeis|743770378|ref|XP_010915477.1|, Elaeis|743772853|ref|XP_010916742.1|, Elaeis|743803312|ref|XP_010926885.1|, Elaeis|743803796|ref|XP_010927026.1|, Elaeis|743813468|ref|XP_010929731.1|	Musa_28370_c0_seq1.p1, Musa_28370_c0_seq2.p1, Musa_28370_c0_seq3.p1, Musa_28370_c0_seq3.p3, Musa_28370_c0_seq4.p1, Musa_28370_c0_seq4.p3, Musa_92164_c0_seq1.p1	GSMUA_Achr2P15490_001, GSMUA_Achr3P23440_001, GSMUA_Achr3P23450_001, GSMUA_Achr3P23470_001, GSMUA_Achr4P31040_001, GSMUA_Achr4P31950_001		Phoenix_30s659921g001, Phoenix_30s667541g004, Phoenix_30s667541g005, Phoenix_30s677261g004, Phoenix_30s830001g001, Phoenix_30s875271g005, Phoenix_30s899631g001		protein_coding	FAD-binding Berberine family protein	member of Reticuline oxidase-like family	ATSEC1A; FUNCTIONS IN: electron carrier activity, oxidoreductase activity, FAD binding, catalytic activity; LOCATED IN: endomembrane system; EXPRESSED IN: 9 plant structures; EXPRESSED DURING: L mature pollen stage, M germinated pollen stage, 4 anthesis, C globular stage, petal differentiation and expansion stage; CONTAINS InterPro DOMAIN/s: FAD-binding, type 2 (InterPro:IPR016166), Berberine/ber…
OG0005728	AT1G02000.1, AT2G45310.1, AT4G00110.1, AT4G12250.1	Calathea37503_c4_seq17.p1, Calathea37503_c4_seq18.p1, Calathea37503_c4_seq19.p1, Calathea37503_c4_seq33.p1, Calathea37503_c4_seq34.p1, Calathea37503_c4_seq37.p1, Calathea37503_c4_seq38.p1, Calathea37503_c4_seq41.p1	Canna_21970_c0_seq1.p1	Dichorisandra_36290_c0_seq1.p1, Dichorisandra_46232_c0_seq3.p1, Dichorisandra_46232_c0_seq4.p1	Elaeis|743883816|ref|XP_010909513.1|	Musa_29332_c0_seq1.p1, Musa_29332_c0_seq2.p1, Musa_29332_c0_seq3.p2	GSMUA_Achr4P17900_001, GSMUA_Achr5P18760_001	Orchidantha_35323_c1_seq1.p1		Zingiber_33317_c0_seq1.p1, Zingiber_33317_c0_seq3.p1, Zingiber_33317_c0_seq5.p1	protein_coding	UDP-D-glucuronate 4-epimerase 2	UDP-D-glucuronate 4-epimerase	UDP-D-glucuronate 4-epimerase 2 (GAE2); FUNCTIONS IN: UDP-glucuronate 4-epimerase activity, catalytic activity; INVOLVED IN: cellular metabolic process, carbohydrate metabolic process, nucleotide-sugar metabolic process, metabolic process; LOCATED IN: cellular_component unknown; EXPRESSED IN: 25 plant structures; EXPRESSED DURING: 15 growth stages; CONTAINS InterPro DOMAIN/s: NAD-dependent epimer…
OG0000645	AT1G02010.1, AT1G02010.2, AT1G12360.1, AT4G12120.1	Calathea36422_c0_seq1.p1, Calathea36422_c0_seq2.p1, Calathea36422_c0_seq3.p1, Calathea36422_c0_seq3.p2, Calathea36422_c0_seq4.p1, Calathea36422_c0_seq4.p2, Calathea36422_c0_seq5.p1, Calathea36422_c0_seq6.p1, Calathea36422_c0_seq8.p1, Calathea37576_c0_seq1.p1, Calathea37576_c0_seq2.p1, Calathea40156_c2_seq1.p1, Calathea40156_c2_seq11.p1, Calathea40156_c2_seq12.p1, Calathea40156_c2_seq13.p1, Calath…	Canna_14175_c1_seq1.p1, Canna_14175_c1_seq2.p1, Canna_23214_c0_seq1.p1, Canna_23214_c0_seq2.p1, Canna_23214_c0_seq3.p1, Canna_23214_c0_seq4.p1	Dichorisandra_203312_c0_seq1.p1, Dichorisandra_41574_c0_seq1.p1, Dichorisandra_41574_c0_seq1.p2, Dichorisandra_41574_c0_seq2.p1, Dichorisandra_41574_c0_seq2.p2, Dichorisandra_41574_c0_seq3.p1, Dichorisandra_41574_c0_seq4.p1, Dichorisandra_41574_c0_seq4.p2	Elaeis|743775836|ref|XP_010918310.1|, Elaeis|743775838|ref|XP_010918311.1|, Elaeis|743775840|ref|XP_010918313.1|, Elaeis|743831365|ref|XP_010934674.1|, Elaeis|743877919|ref|XP_010908047.1|, Elaeis|743877921|ref|XP_010908048.1|, Elaeis|743877923|ref|XP_010908049.1|, Elaeis|743877925|ref|XP_010908050.1|, Elaeis|743877927|ref|XP_010908051.1|	Musa_12710_c0_seq1.p1, Musa_25897_c0_seq1.p1, Musa_25897_c0_seq2.p1	GSMUA_Achr7P16520_001, GSMUA_Achr7P16530_001, GSMUA_Achr9P24460_001	Orchidantha_36317_c0_seq1.p1, Orchidantha_36317_c0_seq2.p1, Orchidantha_36317_c0_seq3.p1, Orchidantha_36317_c0_seq4.p1	Phoenix_30s694271g001, Phoenix_30s932541g001, Phoenix_30s949631g001	Zingiber_14255_c0_seq1.p1	protein_coding	secretory 1A	member of KEULE Gene Family	secretory 1A (SEC1A); FUNCTIONS IN: protein transporter activity; INVOLVED IN: protein secretion, vesicle-mediated transport, vesicle docking involved in exocytosis; LOCATED IN: cellular_component unknown; CONTAINS InterPro DOMAIN/s: Sec1-like protein (InterPro:IPR001619); BEST Arabidopsis thaliana protein match is: Sec1/munc18-like (SM) proteins superfamily (TAIR:AT1G12360.1); Has 1717 Blast hit…
OG0012209	AT1G02020.1, AT1G02020.2	Calathea35431_c0_seq1.p1, Calathea35431_c0_seq2.p1	Canna_14749_c0_seq1.p1, Canna_164105_c0_seq1.p1	Dichorisandra_35123_c0_seq1.p1	Elaeis|743829129|ref|XP_010934062.1|	Musa_10583_c0_seq1.p1, Musa_25913_c0_seq1.p1	GSMUA_Achr4P18080_001	Orchidantha_64341_c0_seq1.p1	Phoenix_30s1009111g001	Zingiber_81285_c0_seq1.p1	protein_coding	nitroreductase family protein		nitroreductase family protein; FUNCTIONS IN: oxidoreductase activity, acting on NADH or NADPH, nitrogenous group as acceptor, oxidoreductase activity; INVOLVED IN: metabolic process; LOCATED IN: chloroplast; EXPRESSED IN: 23 plant structures; EXPRESSED DURING: 13 growth stages; CONTAINS InterPro DOMAIN/s: Nitroreductase-like (InterPro:IPR000415); Has 762 Blast hits to 681 proteins in 314 species:…
OG0000805	AT1G02030.1, AT3G60580.1, AT4G16610.1	Calathea103764_c0_seq1.p3, Calathea109160_c0_seq1.p1, Calathea22798_c0_seq1.p1, Calathea29284_c0_seq1.p1, Calathea29284_c1_seq1.p1, Calathea31816_c1_seq1.p1, Calathea31816_c1_seq2.p1, Calathea70089_c0_seq1.p1	Canna_14208_c0_seq1.p1, Canna_14823_c0_seq1.p2, Canna_14823_c1_seq1.p1, Canna_15080_c0_seq1.p1, Canna_16743_c0_seq1.p1, Canna_28398_c0_seq2.p2, Canna_28398_c0_seq4.p2	Dichorisandra_25915_c0_seq1.p2, Dichorisandra_28470_c0_seq1.p1, Dichorisandra_28722_c0_seq1.p2, Dichorisandra_35428_c0_seq1.p1, Dichorisandra_35428_c0_seq2.p2, Dichorisandra_39321_c0_seq1.p1	Elaeis|743778229|ref|XP_010919568.1|, Elaeis|743827738|ref|XP_010933668.1|, Elaeis|743832361|ref|XP_010934955.1|, Elaeis|743844201|ref|XP_010938269.1|, Elaeis|743854940|ref|XP_010941146.1|	Musa_10731_c0_seq1.p4, Musa_12441_c0_seq1.p2, Musa_13506_c0_seq1.p1, Musa_14952_c0_seq1.p3, Musa_18327_c0_seq1.p2, Musa_19831_c0_seq1.p2, Musa_19831_c0_seq2.p1, Musa_19831_c1_seq1.p1, Musa_21269_c0_seq1.p1, Musa_21269_c0_seq2.p1, Musa_21269_c0_seq3.p1, Musa_24326_c0_seq1.p2, Musa_26878_c2_seq2.p1, Musa_96257_c0_seq1.p1	GSMUA_Achr11P21040_001, GSMUA_Achr1P01550_001, GSMUA_Achr1P24150_001, GSMUA_Achr2P18480_001, GSMUA_Achr4P05560_001, GSMUA_Achr4P12160_001, GSMUA_Achr4P26920_001, GSMUA_Achr5P13370_001, GSMUA_Achr5P15450_001, GSMUA_Achr7P04600_001, GSMUA_AchrUn_randomP03030_001, GSMUA_AchrUn_randomP04160_001	Orchidantha_15277_c0_seq1.p1, Orchidantha_163517_c0_seq1.p1, Orchidantha_29740_c0_seq1.p2, Orchidantha_29740_c2_seq1.p1, Orchidantha_30237_c0_seq1.p1, Orchidantha_30237_c0_seq2.p1		Zingiber_12982_c0_seq1.p1, Zingiber_31281_c1_seq2.p1	protein_coding	C2H2-like zinc finger protein		C2H2-like zinc finger protein; FUNCTIONS IN: sequence-specific DNA binding transcription factor activity, zinc ion binding, nucleic acid binding; INVOLVED IN: regulation of transcription; LOCATED IN: intracellular; CONTAINS InterPro DOMAIN/s: Zinc finger, C2H2-like (InterPro:IPR015880), Zinc finger, C2H2-type (InterPro:IPR007087); BEST Arabidopsis thaliana protein match is: C2H2-like zinc finger …
OG0014811	AT1G02040.1	Calathea122839_c0_seq1.p2	Canna_114024_c0_seq1.p1	Dichorisandra_248_c0_seq1.p1	Elaeis|743778231|ref|XP_010919569.1|, Elaeis|743829398|ref|XP_010934138.1|		GSMUA_Achr11P21030_001, GSMUA_Achr5P20910_001, GSMUA_Achr8P11070_001		Phoenix_30s1110181g001, Phoenix_30s893441g008		protein_coding	C2H2-type zinc finger family protein		C2H2-type zinc finger family protein; FUNCTIONS IN: sequence-specific DNA binding transcription factor activity, zinc ion binding, nucleic acid binding; LOCATED IN: intracellular; CONTAINS InterPro DOMAIN/s: Zinc finger, C2H2-like (InterPro:IPR015880), Zinc finger, C2H2-type (InterPro:IPR007087); BEST Arabidopsis thaliana protein match is: C2H2-like zinc finger protein (TAIR:AT2G17180.1); Has 550…
OG0016857	AT1G02050.1, AT4G00040.1, AT4G34850.1				Elaeis|743826672|ref|XP_010933363.1|, Elaeis|743831495|ref|XP_010934708.1|	Musa_15659_c0_seq1.p1	GSMUA_Achr5P17860_001		Phoenix_30s680861g002, Phoenix_30s836601g003		protein_coding	Chalcone and stilbene synthase family protein		LESS ADHESIVE POLLEN 6 (LAP6); FUNCTIONS IN: transferase activity, transferring acyl groups other than amino-acyl groups, catalytic activity, acyltransferase activity; INVOLVED IN: phenylpropanoid biosynthetic process, pollen exine formation; EXPRESSED IN: 11 plant structures; EXPRESSED DURING: 6 growth stages; CONTAINS InterPro DOMAIN/s: Chalcone/stilbene synthase, N-terminal (InterPro:IPR001099…
OG0013883	AT1G02060.1	Calathea21143_c0_seq1.p1, Calathea22867_c1_seq1.p1	Canna_115976_c0_seq1.p1, Canna_11800_c0_seq1.p1, Canna_11800_c0_seq2.p1, Canna_168660_c0_seq1.p1	Dichorisandra_37183_c0_seq1.p1	Elaeis|743884182|ref|XP_010909614.1|	Musa_25372_c0_seq1.p1	GSMUA_AchrUn_randomP09370_001		Phoenix_30s671361g001		protein_coding	Tetratricopeptide repeat (TPR)-like superfamily protein		Tetratricopeptide repeat (TPR)-like superfamily protein; INVOLVED IN: biological_process unknown; LOCATED IN: chloroplast; EXPRESSED IN: 11 plant structures; EXPRESSED DURING: 6 growth stages; CONTAINS InterPro DOMAIN/s: Pentatricopeptide repeat (InterPro:IPR002885); BEST Arabidopsis thaliana protein match is: Tetratricopeptide repeat (TPR)-like superfamily protein (TAIR:AT2G37230.1); Has 43508 B…
OG0004443	AT1G02065.1, AT1G02065.2	Calathea26142_c0_seq1.p1, Calathea37339_c0_seq1.p2	Canna_27633_c2_seq3.p1, Canna_27633_c2_seq4.p1		Elaeis|743766864|ref|XP_010913682.1|, Elaeis|743766866|ref|XP_010913683.1|, Elaeis|743766868|ref|XP_010913684.1|, Elaeis|743809643|ref|XP_010928678.1|	Musa_20613_c0_seq1.p1, Musa_20613_c0_seq2.p1, Musa_27831_c4_seq1.p1, Musa_27831_c4_seq2.p1, Musa_27831_c4_seq3.p1	GSMUA_Achr10P06210_001, GSMUA_Achr3P00810_001, GSMUA_Achr4P20590_001, GSMUA_Achr7P05010_001, GSMUA_Achr7P08750_001	Orchidantha_17300_c0_seq1.p1, Orchidantha_36948_c0_seq1.p1, Orchidantha_36948_c0_seq2.p1, Orchidantha_36948_c0_seq3.p3, Orchidantha_36948_c0_seq4.p1, Orchidantha_36948_c0_seq5.p1, Orchidantha_36948_c0_seq6.p1		Zingiber_12662_c0_seq1.p1, Zingiber_30834_c0_seq1.p1, Zingiber_30834_c0_seq2.p1	protein_coding	squamosa promoter binding protein-like 8	Encodes an SBP-box gene, a member of the SPL gene family. Mutants are affected in micro- and megasporogenesis, trichome formation on sepals, and stamen filament elongation.	squamosa promoter binding protein-like 8 (SPL8); CONTAINS InterPro DOMAIN/s: Transcription factor, SBP-box (InterPro:IPR004333); BEST Arabidopsis thaliana protein match is: squamosa promoter binding protein-like 2 (TAIR:AT5G43270.1); Has 903 Blast hits to 889 proteins in 57 species: Archae - 0; Bacteria - 2; Metazoa - 44; Fungi - 4; Plants - 841; Viruses - 0; Other Eukaryotes - 12 (source: NCBI B…
OG0010773	AT1G02070.1, AT3G60520.1	Calathea59655_c0_seq1.p1	Canna_196604_c0_seq1.p1	Dichorisandra_111959_c0_seq1.p1, Dichorisandra_147364_c0_seq1.p1	Elaeis|743778264|ref|XP_010919588.1|, Elaeis|743829391|ref|XP_010934136.1|	Musa_18320_c0_seq1.p1, Musa_66023_c0_seq1.p1	GSMUA_Achr4P24620_001, GSMUA_Achr4P28980_001, GSMUA_Achr5P13430_001, GSMUA_Achr5P15430_001	Orchidantha_16155_c0_seq1.p1		Zingiber_84234_c0_seq1.p2	protein_coding			unknown protein; BEST Arabidopsis thaliana protein match is: unknown protein (TAIR:AT3G60520.1); Has 98 Blast hits to 98 proteins in 13 species: Archae - 0; Bacteria - 0; Metazoa - 0; Fungi - 0; Plants - 98; Viruses - 0; Other Eukaryotes - 0 (source: NCBI BLink).
OG0001025	AT1G02080.1, AT1G02080.2	Calathea35227_c0_seq1.p1, Calathea35227_c0_seq1.p3, Calathea35227_c0_seq2.p1, Calathea35227_c0_seq2.p3, Calathea35227_c0_seq3.p1, Calathea35227_c0_seq3.p2, Calathea35227_c0_seq4.p1, Calathea35227_c0_seq4.p2, Calathea35227_c0_seq5.p1, Calathea35227_c0_seq5.p2, Calathea35227_c0_seq6.p1, Calathea35227_c0_seq6.p2, Calathea35227_c0_seq7.p1, Calathea35227_c0_seq8.p1	Canna_26569_c0_seq1.p1, Canna_26569_c0_seq2.p1, Canna_26569_c0_seq3.p1, Canna_26569_c0_seq4.p1, Canna_83054_c0_seq1.p1, Canna_95016_c0_seq1.p1	Dichorisandra_118111_c0_seq1.p1, Dichorisandra_168214_c0_seq1.p1, Dichorisandra_268492_c0_seq1.p1, Dichorisandra_48102_c0_seq1.p1	Elaeis|743778256|ref|XP_010919584.1|, Elaeis|743827727|ref|XP_010933666.1|	Musa_29257_c0_seq1.p1, Musa_29257_c0_seq1.p2	GSMUA_Achr11P04450_001	Orchidantha_37414_c0_seq1.p1, Orchidantha_37414_c0_seq1.p2, Orchidantha_37414_c0_seq10.p1, Orchidantha_37414_c0_seq11.p1, Orchidantha_37414_c0_seq12.p1, Orchidantha_37414_c0_seq13.p1, Orchidantha_37414_c0_seq14.p1, Orchidantha_37414_c0_seq2.p1, Orchidantha_37414_c0_seq2.p2, Orchidantha_37414_c0_seq3.p1, Orchidantha_37414_c0_seq4.p1, Orchidantha_37414_c0_seq5.p1, Orchidantha_37414_c0_seq6.p1, Orch…	Phoenix_30s677371g003, Phoenix_30s987991g007, Phoenix_30s987991g008	Zingiber_34437_c0_seq1.p1, Zingiber_34437_c0_seq2.p1, Zingiber_34437_c0_seq3.p1, Zingiber_34437_c0_seq4.p1, Zingiber_34437_c0_seq5.p1, Zingiber_34437_c0_seq6.p1, Zingiber_34437_c0_seq7.p1	protein_coding	transcription regulators		transcription regulators; FUNCTIONS IN: transcription regulator activity; LOCATED IN: membrane; EXPRESSED IN: 25 plant structures; EXPRESSED DURING: 15 growth stages; CONTAINS InterPro DOMAIN/s: CCR4-Not complex component, Not1 (InterPro:IPR007196); Has 1434 Blast hits to 680 proteins in 246 species: Archae - 0; Bacteria - 196; Metazoa - 419; Fungi - 362; Plants - 144; Viruses - 0; Other Eukaryot…
OG0001298	AT1G02090.1, AT1G02090.2, AT1G02090.3	Calathea30437_c0_seq1.p1, Calathea30437_c0_seq2.p1, Calathea30437_c0_seq4.p1, Calathea30437_c0_seq5.p1, Calathea39910_c0_seq1.p1, Calathea39910_c0_seq10.p1, Calathea39910_c0_seq13.p1, Calathea39910_c0_seq14.p1, Calathea39910_c0_seq2.p1, Calathea39910_c0_seq3.p2, Calathea39910_c0_seq4.p2, Calathea39910_c0_seq9.p1	Canna_16288_c1_seq1.p1, Canna_16288_c1_seq2.p1, Canna_22374_c0_seq1.p1, Canna_22374_c0_seq2.p1	Dichorisandra_47998_c0_seq1.p1, Dichorisandra_47998_c0_seq2.p1, Dichorisandra_47998_c0_seq3.p1, Dichorisandra_47998_c0_seq4.p1, Dichorisandra_47998_c0_seq5.p1, Dichorisandra_47998_c0_seq6.p1, Dichorisandra_47998_c0_seq7.p1, Dichorisandra_47998_c0_seq8.p1	Elaeis|743778502|ref|XP_010919714.1|, Elaeis|743778504|ref|XP_010919715.1|, Elaeis|743778506|ref|XP_010919716.1|, Elaeis|743778508|ref|XP_010919717.1|, Elaeis|743778510|ref|XP_010919718.1|, Elaeis|743778512|ref|XP_010919720.1|, Elaeis|743827474|ref|XP_010933599.1|, Elaeis|743827478|ref|XP_010933600.1|, Elaeis|743827482|ref|XP_010933601.1|	Musa_26778_c0_seq1.p1, Musa_26778_c0_seq2.p1, Musa_26778_c0_seq3.p1, Musa_26778_c0_seq4.p1, Musa_26778_c0_seq5.p1	GSMUA_Achr2P12070_001, GSMUA_Achr4P21630_001	Orchidantha_34071_c0_seq1.p1, Orchidantha_34071_c0_seq2.p1, Orchidantha_34071_c0_seq3.p1, Orchidantha_34071_c0_seq4.p1, Orchidantha_34071_c0_seq5.p1, Orchidantha_34071_c0_seq6.p1	Phoenix_30s708911g001, Phoenix_30s942431g001	Zingiber_32966_c0_seq1.p1, Zingiber_32966_c0_seq2.p1	protein_coding	Proteasome component (PCI) domain protein	encodes a phosphoprotein that is a subunit of the COP9 signalosome. Mutants exhibit constitutive photomorphogenic phenotype.	FUSCA 5 (FUS5); CONTAINS InterPro DOMAIN/s: Proteasome component (PCI) domain (InterPro:IPR000717); Has 689 Blast hits to 689 proteins in 163 species: Archae - 0; Bacteria - 0; Metazoa - 405; Fungi - 166; Plants - 80; Viruses - 0; Other Eukaryotes - 38 (source: NCBI BLink).
OG0013891	AT1G02100.1, AT1G02100.2, AT1G02100.3	Calathea22688_c0_seq1.p1	Canna_21157_c0_seq1.p1	Dichorisandra_34623_c0_seq1.p1	Elaeis|743863923|ref|XP_010943903.1|, Elaeis|743863929|ref|XP_010943904.1|	Musa_28639_c0_seq1.p1	GSMUA_Achr1P20110_001	Orchidantha_33545_c0_seq1.p1		Zingiber_31254_c0_seq1.p1	protein_coding	Leucine carboxyl methyltransferase		Leucine carboxyl methyltransferase; FUNCTIONS IN: methyltransferase activity; INVOLVED IN: biological_process unknown; LOCATED IN: cellular_component unknown; EXPRESSED IN: 22 plant structures; EXPRESSED DURING: 14 growth stages; CONTAINS InterPro DOMAIN/s: Leucine carboxyl methyltransferase, LCTM1 1 (InterPro:IPR016651), Leucine carboxyl methyltransferase, eukaryotic (InterPro:IPR021121), Leucin…
OG0006122	AT1G02110.1, AT3G60320.1	Calathea29051_c0_seq1.p1, Calathea29755_c1_seq1.p2, Calathea29755_c1_seq2.p1, Calathea29755_c1_seq3.p1, Calathea33691_c0_seq1.p1	Canna_13314_c0_seq1.p1, Canna_24268_c0_seq1.p1, Canna_24268_c2_seq1.p1, Canna_25789_c1_seq1.p1	Dichorisandra_39287_c0_seq1.p1	Elaeis|743778514|ref|XP_010919721.1|	Musa_13940_c2_seq1.p1, Musa_25089_c0_seq1.p1, Musa_27225_c0_seq1.p1	GSMUA_Achr11P16180_001, GSMUA_Achr4P21640_001, GSMUA_Achr8P10940_001	Orchidantha_19407_c0_seq1.p1, Orchidantha_36830_c1_seq1.p1	Phoenix_30s658551g003	Zingiber_18844_c0_seq1.p1, Zingiber_29411_c0_seq1.p1, Zingiber_29411_c0_seq2.p1	protein_coding	Protein of unknown function (DUF630 and DUF632)		Protein of unknown function (DUF630 and DUF632); FUNCTIONS IN: molecular_function unknown; INVOLVED IN: N-terminal protein myristoylation; LOCATED IN: plasma membrane; EXPRESSED IN: 22 plant structures; EXPRESSED DURING: 14 growth stages; CONTAINS InterPro DOMAIN/s: Protein of unknown function DUF630 (InterPro:IPR006868), Protein of unknown function DUF632 (InterPro:IPR006867); BEST Arabidopsis t…
OG0000163	AT1G02120.1	Calathea36830_c0_seq1.p1, Calathea36830_c0_seq1.p2, Calathea36830_c0_seq10.p1, Calathea36830_c0_seq11.p1, Calathea36830_c0_seq12.p1, Calathea36830_c0_seq13.p1, Calathea36830_c0_seq14.p1, Calathea36830_c0_seq15.p1, Calathea36830_c0_seq16.p1, Calathea36830_c0_seq16.p3, Calathea36830_c0_seq17.p1, Calathea36830_c0_seq18.p1, Calathea36830_c0_seq19.p1, Calathea36830_c0_seq2.p1, Calathea36830_c0_seq2.p2…	Canna_23496_c0_seq1.p1, Canna_23496_c0_seq2.p1	Dichorisandra_46778_c0_seq1.p1, Dichorisandra_46778_c0_seq2.p1, Dichorisandra_46778_c0_seq3.p1	Elaeis|743778524|ref|XP_010919726.1|, Elaeis|743778528|ref|XP_010919727.1|, Elaeis|743778530|ref|XP_010919728.1|	Musa_23594_c0_seq1.p1, Musa_23594_c0_seq2.p1, Musa_23594_c0_seq3.p1, Musa_23594_c0_seq4.p1, Musa_23594_c0_seq5.p1, Musa_23594_c0_seq6.p1, Musa_81218_c0_seq1.p1	GSMUA_Achr11P17640_001, GSMUA_Achr11P17650_001, GSMUA_Achr11P23010_001	Orchidantha_37064_c0_seq1.p1, Orchidantha_37064_c0_seq1.p2, Orchidantha_37064_c0_seq10.p1, Orchidantha_37064_c0_seq11.p1, Orchidantha_37064_c0_seq11.p2, Orchidantha_37064_c0_seq12.p1, Orchidantha_37064_c0_seq13.p1, Orchidantha_37064_c0_seq13.p2, Orchidantha_37064_c0_seq14.p1, Orchidantha_37064_c0_seq14.p2, Orchidantha_37064_c0_seq15.p1, Orchidantha_37064_c0_seq15.p2, Orchidantha_37064_c0_seq16.p1…	Phoenix_30s907811g004	Zingiber_110275_c0_seq1.p1, Zingiber_11601_c0_seq1.p1	protein_coding	GRAM domain family protein	Encodes VAD1 (Vascular Associated Death1), a regulator of cell death and defense responses in vascular tissues. VAD1 is a putative membrane associated protein and contains a GRAM domain. vad1 is a lesion mimic mutant that exhibits light conditional appearance of propagative HR (hypersensitive response)-like lesions along the vascular system.	VASCULAR ASSOCIATED DEATH1 (VAD1); INVOLVED IN: defense response to bacterium, negative regulation of programmed cell death; LOCATED IN: chloroplast; EXPRESSED IN: 24 plant structures; EXPRESSED DURING: 14 growth stages; CONTAINS InterPro DOMAIN/s: GRAM (InterPro:IPR004182); BEST Arabidopsis thaliana protein match is: C2 domain-containing protein / GRAM domain-containing protein (TAIR:AT3G59660.1…
OG0000845	AT1G02130.1, AT3G11730.1, AT4G17530.1, AT5G47200.1	Calathea28081_c0_seq2.p1, Calathea30502_c0_seq1.p1, Calathea30577_c0_seq1.p1, Calathea34191_c0_seq3.p1	Canna_21496_c0_seq4.p1, Canna_24032_c0_seq1.p1, Canna_24032_c0_seq2.p1, Canna_28039_c0_seq1.p1	Dichorisandra_39781_c0_seq1.p1, Dichorisandra_43697_c0_seq1.p1, Dichorisandra_46643_c0_seq1.p1, Dichorisandra_46643_c0_seq2.p1, Dichorisandra_46643_c0_seq3.p1, Dichorisandra_47396_c0_seq1.p1, Dichorisandra_47396_c0_seq2.p1, Dichorisandra_47396_c0_seq3.p1, Dichorisandra_47396_c0_seq4.p1, Dichorisandra_47396_c0_seq5.p1, Dichorisandra_47396_c0_seq6.p1	Elaeis|743755510|ref|XP_010911919.1|, Elaeis|743764963|ref|XP_010912697.1|, Elaeis|743764965|ref|XP_010912698.1|, Elaeis|743778554|ref|XP_010919741.1|, Elaeis|743797275|ref|XP_010924941.1|, Elaeis|743815723|ref|XP_010930427.1|, Elaeis|743827457|ref|XP_010933594.1|, Elaeis|743831266|ref|XP_010934637.1|, Elaeis|743854798|ref|XP_010941071.1|	Musa_20802_c0_seq1.p1, Musa_22078_c0_seq1.p1, Musa_24181_c0_seq1.p1, Musa_24891_c2_seq1.p1	GSMUA_Achr10P10970_001, GSMUA_Achr11P17660_001, GSMUA_Achr1P04400_001, GSMUA_Achr2P18340_001, GSMUA_Achr3P32240_001, GSMUA_Achr6P17450_001, GSMUA_Achr7P24260_001, GSMUA_Achr8P15030_001	Orchidantha_26941_c0_seq1.p1, Orchidantha_27948_c0_seq1.p1, Orchidantha_29258_c0_seq1.p1, Orchidantha_29279_c0_seq1.p1, Orchidantha_29279_c0_seq2.p1	Phoenix_30s1000031g003, Phoenix_30s1042771g015, Phoenix_30s1136351g011, Phoenix_30s680061g020	Zingiber_32380_c0_seq1.p1, Zingiber_32380_c0_seq2.p1, Zingiber_32380_c0_seq3.p1, Zingiber_32380_c0_seq4.p1, Zingiber_32380_c0_seq5.p1, Zingiber_32380_c0_seq6.p1, Zingiber_32380_c0_seq7.p1, Zingiber_32696_c0_seq1.p1, Zingiber_32696_c0_seq2.p1	protein_coding	RAS 5	Belongs to the Rab1 GTPase subfamily. This small GTP-binding protein is required in ER to Golgi transportation.	RAS 5 (RA-5); FUNCTIONS IN: GTP binding; INVOLVED IN: response to cadmium ion, ER to Golgi vesicle-mediated transport; LOCATED IN: plasma membrane, vacuole; EXPRESSED IN: 24 plant structures; EXPRESSED DURING: 13 growth stages; CONTAINS InterPro DOMAIN/s: Ras GTPase (InterPro:IPR001806), Small GTP-binding protein (InterPro:IPR005225), Small GTPase (InterPro:IPR020851), Ras (InterPro:IPR013753), R…
OG0007307	AT1G02140.1	Calathea38698_c0_seq1.p2, Calathea38698_c0_seq2.p2, Calathea38698_c0_seq3.p2, Calathea38698_c0_seq4.p2	Canna_23396_c0_seq1.p1, Canna_23396_c0_seq2.p1, Canna_23396_c0_seq3.p1	Dichorisandra_49112_c1_seq2.p1	Elaeis|743778570|ref|XP_010919751.1|, Elaeis|743827427|ref|XP_010933587.1|	Musa_22305_c0_seq1.p1, Musa_22305_c0_seq2.p1, Musa_22305_c0_seq3.p1	GSMUA_Achr11P17490_001, GSMUA_Achr11P21790_001	Orchidantha_32015_c0_seq1.p2, Orchidantha_32015_c0_seq2.p2, Orchidantha_32015_c0_seq3.p1, Orchidantha_32015_c0_seq4.p1	Phoenix_30s1136351g005	Zingiber_13809_c0_seq1.p2	protein_coding	mago nashi family protein	Encodes a homologue of the exon junction complex (EJC) component MAGO that participates in intron-mediated enhancement of gene expression.	MAGO NASHI (MAGO); FUNCTIONS IN: protein binding; INVOLVED IN: pollen tube guidance, sex determination, embryo development ending in seed dormancy; LOCATED IN: in 6 components; EXPRESSED IN: 25 plant structures; EXPRESSED DURING: 15 growth stages; CONTAINS InterPro DOMAIN/s: Mago nashi protein (InterPro:IPR004023); Has 476 Blast hits to 476 proteins in 200 species: Archae - 0; Bacteria - 0; Metaz…
OG0000430	AT1G02145.1, AT1G02145.2, AT1G02145.3, AT1G02145.4	Calathea37611_c0_seq1.p1, Calathea37611_c0_seq1.p2, Calathea37611_c0_seq10.p1, Calathea37611_c0_seq10.p2, Calathea37611_c0_seq11.p1, Calathea37611_c0_seq11.p2, Calathea37611_c0_seq12.p1, Calathea37611_c0_seq13.p1, Calathea37611_c0_seq14.p1, Calathea37611_c0_seq15.p1, Calathea37611_c0_seq16.p1, Calathea37611_c0_seq17.p1, Calathea37611_c0_seq19.p1, Calathea37611_c0_seq2.p1, Calathea37611_c0_seq2.p2…	Canna_26991_c0_seq1.p1, Canna_26991_c0_seq2.p1, Canna_26991_c0_seq3.p1, Canna_26991_c0_seq3.p2, Canna_26991_c0_seq4.p1, Canna_26991_c0_seq5.p1	Dichorisandra_44971_c0_seq1.p1, Dichorisandra_44971_c0_seq2.p1, Dichorisandra_44971_c0_seq3.p1, Dichorisandra_44971_c0_seq4.p1	Elaeis|743778591|ref|XP_010919761.1|, Elaeis|743827372|ref|XP_010933572.1|, Elaeis|743827376|ref|XP_010933573.1|, Elaeis|743827380|ref|XP_010933575.1|, Elaeis|743827384|ref|XP_010933576.1|, Elaeis|743827388|ref|XP_010933577.1|, Elaeis|743827394|ref|XP_010933578.1|, Elaeis|743827398|ref|XP_010933579.1|	Musa_28995_c0_seq1.p1, Musa_28995_c0_seq2.p1	GSMUA_Achr11P00700_001, GSMUA_Achr11P00710_001	Orchidantha_37044_c0_seq1.p1, Orchidantha_37044_c0_seq10.p1, Orchidantha_37044_c0_seq11.p1, Orchidantha_37044_c0_seq12.p1, Orchidantha_37044_c0_seq13.p1, Orchidantha_37044_c0_seq14.p1, Orchidantha_37044_c0_seq17.p1, Orchidantha_37044_c0_seq2.p1, Orchidantha_37044_c0_seq3.p1, Orchidantha_37044_c0_seq4.p1, Orchidantha_37044_c0_seq5.p1, Orchidantha_37044_c0_seq6.p1, Orchidantha_37044_c0_seq7.p1, Orc…	Phoenix_30s6550969g004, Phoenix_30s835621g003	Zingiber_23501_c1_seq1.p1, Zingiber_25271_c0_seq1.p1	protein_coding	homolog of asparagine-linked glycosylation 12		homolog of asparagine-linked glycosylation 12 (ALG12); FUNCTIONS IN: alpha-1,6-mannosyltransferase activity; INVOLVED IN: ER-associated protein catabolic process, protein amino acid terminal N-glycosylation; LOCATED IN: endomembrane system, intrinsic to endoplasmic reticulum membrane; CONTAINS InterPro DOMAIN/s: Alg9-like mannosyltransferase (InterPro:IPR005599); BEST Arabidopsis thaliana protein…
OG0009429	AT1G02150.1	Calathea31873_c0_seq1.p1, Calathea31873_c0_seq2.p1	Canna_24646_c0_seq1.p1	Dichorisandra_25933_c0_seq1.p1, Dichorisandra_32246_c0_seq1.p1, Dichorisandra_46803_c0_seq1.p1	Elaeis|743778605|ref|XP_010919766.1|, Elaeis|743827350|ref|XP_010933566.1|	Musa_25439_c0_seq1.p1	GSMUA_AchrUn_randomP19130_001, GSMUA_AchrUn_randomP21720_001	Orchidantha_37522_c0_seq1.p1, Orchidantha_37522_c0_seq10.p2, Orchidantha_37522_c0_seq2.p1, Orchidantha_37522_c0_seq3.p1	Phoenix_30s705821g009, Phoenix_30s835621g006		protein_coding	Tetratricopeptide repeat (TPR)-like superfamily protein		Tetratricopeptide repeat (TPR)-like superfamily protein; FUNCTIONS IN: binding; LOCATED IN: chloroplast; EXPRESSED IN: 22 plant structures; EXPRESSED DURING: 13 growth stages; CONTAINS InterPro DOMAIN/s: Pentatricopeptide repeat (InterPro:IPR002885), Tetratricopeptide-like helical (InterPro:IPR011990); BEST Arabidopsis thaliana protein match is: Pentatricopeptide repeat (PPR) superfamily protein …
OG0023165	AT1G02160.1, AT1G02160.2		Canna_14914_c0_seq1.p1		Elaeis|743830747|ref|XP_010934505.1|		GSMUA_Achr1P20100_001				protein_coding	Cox19 family protein (CHCH motif)		Cox19 family protein (CHCH motif); CONTAINS InterPro DOMAIN/s: CHCH (InterPro:IPR010625); Has 56 Blast hits to 56 proteins in 33 species: Archae - 0; Bacteria - 0; Metazoa - 3; Fungi - 34; Plants - 19; Viruses - 0; Other Eukaryotes - 0 (source: NCBI BLink).
OG0005036	AT1G02170.1, AT5G64240.1, AT5G64240.2	Calathea32710_c0_seq2.p1, Calathea32710_c0_seq5.p1, Calathea32722_c0_seq1.p1	Canna_13521_c0_seq1.p1, Canna_22773_c0_seq1.p1, Canna_22773_c0_seq2.p1, Canna_22773_c0_seq3.p1, Canna_22773_c0_seq4.p1, Canna_22773_c0_seq5.p1, Canna_22773_c0_seq6.p1	Dichorisandra_40282_c0_seq1.p1, Dichorisandra_40282_c0_seq2.p1, Dichorisandra_54649_c0_seq1.p1	Elaeis|743827285|ref|XP_010933550.1|, Elaeis|743827289|ref|XP_010933551.1|	Musa_14307_c0_seq1.p1, Musa_15522_c0_seq1.p1	GSMUA_Achr1P20060_001, GSMUA_Achr1P20080_001, GSMUA_Achr2P18300_001	Orchidantha_15317_c0_seq1.p1, Orchidantha_29778_c0_seq1.p1	Phoenix_30s872551g004	Zingiber_100897_c0_seq1.p1, Zingiber_24317_c0_seq1.p1	protein_coding	metacaspase 1	Encodes a type I metacaspase. Two Arabidopsis metacaspases, AT1G02170 (MC1) and AT4G25110 (MC2) antagonistically control programmed cell death in Arabidopsis. MC1 is a positive regulator of cell death and requires conserved caspase-like putative catalytic residues for its function. MC2 negatively regulates cell death. This function is independent of the putative catalytic residues. A third type I…	metacaspase 1 (AMC1); FUNCTIONS IN: cysteine-type endopeptidase activity; INVOLVED IN: proteolysis, induction of apoptosis; LOCATED IN: chloroplast; EXPRESSED IN: 23 plant structures; EXPRESSED DURING: 15 growth stages; CONTAINS InterPro DOMAIN/s: Zinc finger, LSD1-type (InterPro:IPR005735), Peptidase C14, caspase catalytic (InterPro:IPR011600); BEST Arabidopsis thaliana protein match is: metacas…
OG0018009	AT1G02180.1	Calathea23423_c0_seq1.p1	Canna_16766_c0_seq1.p1	Dichorisandra_39627_c0_seq1.p1	Elaeis|743830381|ref|XP_010934407.1|	Musa_23676_c0_seq1.p1		Orchidantha_68184_c0_seq1.p1		Zingiber_22045_c0_seq1.p1	protein_coding	ferredoxin-related		ferredoxin-related; FUNCTIONS IN: molecular_function unknown; INVOLVED IN: biological_process unknown; LOCATED IN: endomembrane system; EXPRESSED IN: 23 plant structures; EXPRESSED DURING: 15 growth stages; Has 54 Blast hits to 54 proteins in 11 species: Archae - 0; Bacteria - 0; Metazoa - 0; Fungi - 0; Plants - 54; Viruses - 0; Other Eukaryotes - 0 (source: NCBI BLink).
OG0001021	AT1G02190.1, AT1G02190.2, AT1G02205.1, AT1G02205.2, AT1G02205.3, AT2G37700.1, AT2G37700.2	Calathea33127_c0_seq1.p1, Calathea33127_c0_seq2.p1, Calathea34217_c0_seq1.p1, Calathea34217_c0_seq1.p2, Calathea34217_c0_seq2.p1, Calathea34217_c0_seq2.p2, Calathea34217_c0_seq3.p1, Calathea34217_c0_seq4.p1, Calathea34217_c0_seq5.p1, Calathea34217_c0_seq6.p1	Canna_23738_c0_seq1.p1, Canna_25202_c0_seq1.p1, Canna_25202_c0_seq2.p1, Canna_25202_c0_seq3.p1	Dichorisandra_49032_c0_seq1.p1, Dichorisandra_49032_c0_seq2.p1, Dichorisandra_49032_c0_seq3.p1, Dichorisandra_49032_c0_seq4.p1, Dichorisandra_49032_c0_seq5.p1, Dichorisandra_49032_c0_seq6.p1	Elaeis|743779686|ref|XP_010920316.1|, Elaeis|743779915|ref|XP_010920377.1|, Elaeis|743836154|ref|XP_010936011.1|, Elaeis|743836158|ref|XP_010936012.1|	Musa_25942_c0_seq1.p1, Musa_28165_c0_seq1.p1	GSMUA_Achr11P17260_001, GSMUA_Achr11P17270_001, GSMUA_Achr11P21370_001, GSMUA_Achr1P20380_001	Orchidantha_33447_c0_seq1.p1, Orchidantha_33447_c0_seq10.p1, Orchidantha_33447_c0_seq15.p1, Orchidantha_33447_c0_seq19.p1, Orchidantha_33447_c0_seq2.p1, Orchidantha_33447_c0_seq20.p1, Orchidantha_33447_c0_seq24.p1, Orchidantha_33447_c0_seq25.p1, Orchidantha_33447_c0_seq27.p1, Orchidantha_33447_c0_seq3.p1, Orchidantha_33447_c0_seq4.p1, Orchidantha_33447_c0_seq7.p1, Orchidantha_33447_c0_seq8.p1, Or…	Phoenix_30s1097111g002, Phoenix_30s761891g001	Zingiber_16403_c0_seq1.p1, Zingiber_34316_c0_seq1.p1, Zingiber_34316_c0_seq2.p1	protein_coding	Fatty acid hydroxylase superfamily		Fatty acid hydroxylase superfamily; FUNCTIONS IN: oxidoreductase activity, iron ion binding, catalytic activity; INVOLVED IN: oxidation reduction, fatty acid biosynthetic process; LOCATED IN: endoplasmic reticulum; EXPRESSED IN: 12 plant structures; EXPRESSED DURING: 6 growth stages; CONTAINS InterPro DOMAIN/s: Fatty acid hydroxylase (InterPro:IPR006694), Uncharacterised protein, Wax2 C-terminal …
OG0001375	AT1G02260.1	Calathea20316_c0_seq1.p1, Calathea28537_c0_seq1.p1, Calathea32751_c0_seq1.p1, Calathea32751_c0_seq2.p1, Calathea32751_c0_seq3.p1, Calathea32751_c0_seq4.p1, Calathea32751_c0_seq5.p1, Calathea32751_c0_seq6.p1, Calathea37046_c0_seq1.p1, Calathea38422_c0_seq1.p1	Canna_26857_c0_seq1.p1, Canna_27185_c0_seq1.p1, Canna_27185_c0_seq2.p1, Canna_27185_c0_seq3.p1, Canna_27185_c0_seq4.p1, Canna_27185_c0_seq5.p1, Canna_27185_c0_seq6.p1	Dichorisandra_43770_c0_seq1.p1, Dichorisandra_47974_c0_seq1.p1, Dichorisandra_47974_c0_seq2.p1	Elaeis|743776358|ref|XP_010918586.1|, Elaeis|743776360|ref|XP_010918587.1|, Elaeis|743776619|ref|XP_010918720.1|, Elaeis|743835408|ref|XP_010935806.1|, Elaeis|743853031|ref|XP_010940550.1|, Elaeis|743874963|ref|XP_010907214.1|, Elaeis|743875895|ref|XP_010907445.1|, Elaeis|743875897|ref|XP_010907446.1|, Elaeis|743875899|ref|XP_010907447.1|, Elaeis|743875901|ref|XP_010907448.1|, Elaeis|743878809|re…	Musa_28126_c0_seq1.p1, Musa_28126_c0_seq2.p1, Musa_76611_c0_seq1.p1	GSMUA_Achr11P02220_001, GSMUA_Achr1P01310_001, GSMUA_Achr2P10530_001, GSMUA_Achr4P26300_001, GSMUA_Achr9P23560_001, GSMUA_AchrUn_randomP07640_001, GSMUA_AchrUn_randomP17150_001	Orchidantha_35849_c0_seq1.p1	Phoenix_30s1006141g002, Phoenix_30s1010811g001, Phoenix_30s697301g001, Phoenix_30s838921g006, Phoenix_30s890451g001, Phoenix_30s963711g001	Zingiber_26639_c1_seq1.p1, Zingiber_30525_c0_seq1.p1, Zingiber_30525_c0_seq2.p1	protein_coding	Divalent ion symporter		Divalent ion symporter; FUNCTIONS IN: citrate transmembrane transporter activity, transporter activity; INVOLVED IN: citrate transport, transmembrane transport; LOCATED IN: endomembrane system, integral to membrane; EXPRESSED IN: 24 plant structures; EXPRESSED DURING: 13 growth stages; CONTAINS InterPro DOMAIN/s: Divalent ion symporter (InterPro:IPR004680); Has 9789 Blast hits to 6672 proteins in…
OG0003177	AT1G02270.1, AT5G54130.2, AT5G54130.3, AT5G54130.4	Calathea38685_c1_seq1.p1, Calathea38685_c1_seq2.p1, Calathea38685_c1_seq4.p1, Calathea39244_c0_seq1.p1, Calathea39244_c0_seq27.p1, Calathea39244_c0_seq31.p1, Calathea39244_c0_seq32.p1, Calathea39244_c0_seq5.p1, Calathea39244_c0_seq6.p1, Calathea39244_c0_seq7.p1	Canna_13222_c0_seq1.p1, Canna_21415_c0_seq1.p1, Canna_21415_c0_seq2.p1, Canna_21415_c0_seq3.p1	Dichorisandra_47162_c0_seq1.p1, Dichorisandra_47162_c0_seq2.p1	Elaeis|743777174|ref|XP_010919007.1|, Elaeis|743829075|ref|XP_010934048.1|	Musa_13108_c0_seq1.p1, Musa_22371_c0_seq1.p1, Musa_22371_c0_seq2.p1, Musa_22371_c0_seq3.p1	GSMUA_Achr11P02680_001, GSMUA_Achr4P26440_001, GSMUA_Achr5P20360_001, GSMUA_Achr8P12430_001	Orchidantha_31759_c0_seq1.p1, Orchidantha_31759_c0_seq2.p1	Phoenix_30s1002831g002, Phoenix_30s681191g003	Zingiber_105730_c0_seq1.p1, Zingiber_18931_c0_seq1.p1	protein_coding	Calcium-binding endonuclease/exonuclease/phosphatase family		Calcium-binding endonuclease/exonuclease/phosphatase family; FUNCTIONS IN: catalytic activity, calcium ion binding; INVOLVED IN: response to cold; LOCATED IN: nucleus; EXPRESSED IN: 22 plant structures; EXPRESSED DURING: 13 growth stages; CONTAINS InterPro DOMAIN/s: EF-HAND 2 (InterPro:IPR018249), EF-hand-like domain (InterPro:IPR011992), Endonuclease/exonuclease/phosphatase (InterPro:IPR005135);…
OG0005745	AT1G02290.1	Calathea23636_c0_seq1.p1, Calathea23636_c0_seq2.p1, Calathea23636_c0_seq3.p1, Calathea23636_c0_seq4.p1, Calathea39735_c0_seq1.p1, Calathea39735_c0_seq2.p1	Canna_24925_c0_seq1.p1, Canna_24925_c0_seq1.p2, Canna_25929_c0_seq1.p1	Dichorisandra_154904_c0_seq1.p1, Dichorisandra_89691_c0_seq1.p1	Elaeis|743766018|ref|XP_010913239.1|, Elaeis|743807701|ref|XP_010928161.1|	Musa_27979_c0_seq1.p1, Musa_27979_c0_seq2.p1	GSMUA_Achr3P04070_001	Orchidantha_26998_c0_seq1.p1, Orchidantha_26998_c1_seq1.p1, Orchidantha_28201_c1_seq1.p1, Orchidantha_94045_c0_seq1.p1	Phoenix_30s722381g003, Phoenix_30s827291g004	Zingiber_19955_c0_seq1.p1, Zingiber_21362_c0_seq1.p1, Zingiber_21362_c0_seq2.p1	protein_coding			unknown protein; BEST Arabidopsis thaliana protein match is: unknown protein (TAIR:AT3G45830.1); Has 134 Blast hits to 134 proteins in 37 species: Archae - 0; Bacteria - 0; Metazoa - 54; Fungi - 0; Plants - 78; Viruses - 0; Other Eukaryotes - 2 (source: NCBI BLink).
OG0008324	AT1G02300.1, AT1G02305.1, AT4G01610.1, AT4G01610.2	Calathea30379_c0_seq1.p1, Calathea30379_c0_seq2.p1	Canna_17956_c0_seq1.p1, Canna_17956_c0_seq2.p1	Dichorisandra_37545_c0_seq1.p1	Elaeis|743877048|ref|XP_010907756.1|	Musa_25234_c0_seq1.p1, Musa_25234_c0_seq2.p1	GSMUA_Achr3P24740_001, GSMUA_Achr8P06100_001	Orchidantha_35302_c0_seq1.p1, Orchidantha_35302_c0_seq2.p1	Phoenix_30s940311g001	Zingiber_20730_c0_seq1.p1, Zingiber_23155_c0_seq1.p1, Zingiber_255434_c0_seq1.p1	protein_coding	Cysteine proteinases superfamily protein		Cysteine proteinases superfamily protein; FUNCTIONS IN: cysteine-type endopeptidase activity, cysteine-type peptidase activity; INVOLVED IN: proteolysis, regulation of catalytic activity; LOCATED IN: endomembrane system; EXPRESSED IN: 22 plant structures; EXPRESSED DURING: 13 growth stages; CONTAINS InterPro DOMAIN/s: Peptidase C1A, papain (InterPro:IPR013128), Peptidase C1A, cathepsin B (InterPr…
OG0006141	AT1G02330.1	Calathea39766_c2_seq10.p1, Calathea39766_c2_seq11.p1, Calathea39766_c2_seq12.p1, Calathea39766_c2_seq14.p1, Calathea39766_c2_seq17.p1, Calathea39766_c2_seq19.p1, Calathea39766_c2_seq2.p1, Calathea39766_c2_seq22.p1, Calathea39766_c2_seq3.p1, Calathea39766_c2_seq4.p1, Calathea39766_c2_seq7.p1, Calathea39766_c2_seq9.p1	Canna_25399_c0_seq1.p1, Canna_25399_c0_seq2.p1	Dichorisandra_45328_c0_seq1.p1	Elaeis|743762809|ref|XP_010910051.1|	Musa_20597_c0_seq1.p1, Musa_20597_c0_seq2.p1, Musa_20597_c0_seq3.p1	GSMUA_Achr7P17290_001	Orchidantha_107430_c0_seq1.p1	Phoenix_30s840061g009	Zingiber_28593_c0_seq1.p1, Zingiber_28593_c0_seq2.p1	protein_coding			CONTAINS InterPro DOMAIN/s: Hepatocellular carcinoma-associated antigen 59 (InterPro:IPR010756); Has 1239 Blast hits to 998 proteins in 204 species: Archae - 4; Bacteria - 71; Metazoa - 421; Fungi - 109; Plants - 87; Viruses - 5; Other Eukaryotes - 542 (source: NCBI BLink).
OG0004409	AT1G02335.1, AT1G09560.1, AT3G62020.1, AT3G62020.2	Calathea40384_c0_seq1.p1	Canna_21301_c0_seq1.p1, Canna_21301_c0_seq2.p1, Canna_21301_c0_seq3.p1	Dichorisandra_45311_c0_seq1.p1, Dichorisandra_45311_c0_seq2.p1	Elaeis|743762739|ref|XP_010909621.1|, Elaeis|743762741|ref|XP_010909634.1|, Elaeis|743762743|ref|XP_010909644.1|	Musa_29916_c1_seq1.p2, Musa_29916_c1_seq4.p1	GSMUA_Achr1P25160_001, GSMUA_Achr5P18440_001, GSMUA_Achr8P18750_001, GSMUA_Achr8P29820_001, GSMUA_AchrUn_randomP00050_001	Orchidantha_33662_c0_seq1.p1, Orchidantha_33662_c0_seq2.p1, Orchidantha_33662_c0_seq3.p1, Orchidantha_33662_c0_seq4.p1, Orchidantha_33662_c0_seq5.p1, Orchidantha_33662_c0_seq6.p1	Phoenix_30s741841g001, Phoenix_30s840061g004	Zingiber_113037_c0_seq1.p1, Zingiber_27791_c0_seq1.p1	protein_coding	germin-like protein subfamily 2 member 2 precursor	Encodes a plasodesmata-located protein involved in regulating primary root growth by controlling phloem-mediated allocation of resources between the primary and lateral root meristems.	germin-like protein subfamily 2 member 2 precursor (GL22); FUNCTIONS IN: manganese ion binding, nutrient reservoir activity; LOCATED IN: endomembrane system, apoplast; CONTAINS InterPro DOMAIN/s: Cupin, RmlC-type (InterPro:IPR011051), Cupin 1 (InterPro:IPR006045), RmlC-like jelly roll fold (InterPro:IPR014710), Germin (InterPro:IPR001929), Germin, manganese binding site (InterPro:IPR019780); BEST…
OG0002867	AT1G02360.1, AT3G12500.1, AT4G01700.1	Calathea134495_c0_seq1.p1, Calathea17736_c0_seq1.p1	Canna_16588_c0_seq1.p1, Canna_16588_c0_seq1.p2, Canna_16588_c0_seq2.p1, Canna_2280_c0_seq1.p1	Dichorisandra_36821_c0_seq1.p1, Dichorisandra_36821_c0_seq2.p1, Dichorisandra_36821_c0_seq3.p1, Dichorisandra_48994_c0_seq1.p1, Dichorisandra_48994_c0_seq2.p1, Dichorisandra_7743_c0_seq1.p1, Dichorisandra_7743_c1_seq1.p1	Elaeis|743762696|ref|XP_010909413.1|, Elaeis|743855412|ref|XP_010941399.1|, Elaeis|743855414|ref|XP_010941400.1|, Elaeis|743855416|ref|XP_010941401.1|, Elaeis|743855418|ref|XP_010941404.1|	Musa_13280_c0_seq1.p1, Musa_27152_c0_seq1.p1, Musa_27152_c0_seq2.p1	GSMUA_Achr1P07320_001, GSMUA_Achr3P14700_001, GSMUA_Achr3P14710_001, GSMUA_Achr3P26890_001, GSMUA_Achr3P26900_001, GSMUA_Achr3P26910_001, GSMUA_Achr5P19050_001, GSMUA_Achr9P16770_001	Orchidantha_19597_c0_seq1.p1, Orchidantha_19597_c0_seq2.p1, Orchidantha_96932_c0_seq1.p1	Phoenix_30s1103751g026, Phoenix_30s660591g001	Zingiber_28167_c0_seq1.p1	protein_coding	Chitinase family protein		Chitinase family protein; FUNCTIONS IN: chitinase activity; INVOLVED IN: carbohydrate metabolic process, cell wall macromolecule catabolic process; LOCATED IN: endomembrane system; EXPRESSED IN: stem, cotyledon, leaf whorl, root; CONTAINS InterPro DOMAIN/s: Glycoside hydrolase, family 19 (InterPro:IPR016283), Glycoside hydrolase, family 19, catalytic (InterPro:IPR000726); BEST Arabidopsis thalian…
OG0008871	AT1G02370.1, AT4G01990.1	Calathea40210_c0_seq1.p1, Calathea40210_c0_seq2.p1	Canna_24091_c0_seq1.p1, Canna_24091_c0_seq2.p1	Dichorisandra_21238_c0_seq1.p1, Dichorisandra_44059_c0_seq1.p1, Dichorisandra_49372_c0_seq1.p1, Dichorisandra_49372_c0_seq2.p1	Elaeis|743783670|ref|XP_010921472.1|	Musa_27132_c0_seq1.p1	GSMUA_Achr11P05060_001	Orchidantha_124211_c0_seq1.p1	Phoenix_30s898621g004	Zingiber_34480_c0_seq1.p1, Zingiber_34480_c0_seq2.p1, Zingiber_34480_c0_seq3.p1, Zingiber_34480_c0_seq4.p1	protein_coding	Tetratricopeptide repeat (TPR)-like superfamily protein		Tetratricopeptide repeat (TPR)-like superfamily protein; CONTAINS InterPro DOMAIN/s: Pentatricopeptide repeat (InterPro:IPR002885); BEST Arabidopsis thaliana protein match is: Tetratricopeptide repeat (TPR)-like superfamily protein (TAIR:AT4G01990.1); Has 6320 Blast hits to 3912 proteins in 155 species: Archae - 0; Bacteria - 6; Metazoa - 44; Fungi - 46; Plants - 6080; Viruses - 0; Other Eukaryot…
OG0006893	AT1G02390.1, AT4G01950.1	Calathea28459_c0_seq1.p1, Calathea28459_c0_seq2.p1	Canna_24824_c0_seq1.p1, Canna_24824_c0_seq2.p1		Elaeis|743768655|ref|XP_010914603.1|, Elaeis|743783466|ref|XP_010921417.1|, Elaeis|743820392|ref|XP_010931769.1|, Elaeis|743843961|ref|XP_010938208.1|	Musa_138342_c0_seq1.p1, Musa_24902_c0_seq1.p1, Musa_24902_c0_seq2.p1	GSMUA_Achr11P16120_001, GSMUA_Achr3P24330_001, GSMUA_Achr7P05580_001, GSMUA_Achr8P06330_001, GSMUA_AchrUn_randomP08610_001		Phoenix_30s1028371g001, Phoenix_30s722171g024, Phoenix_30s871351g007, Phoenix_30s888721g001	Zingiber_17706_c0_seq1.p1	protein_coding	glycerol-3-phosphate acyltransferase 2	putative sn-glycerol-3-phosphate 2-O-acyltransferase	glycerol-3-phosphate acyltransferase 2 (GPAT2); FUNCTIONS IN: acyltransferase activity; INVOLVED IN: metabolic process; EXPRESSED IN: 13 plant structures; EXPRESSED DURING: 8 growth stages; CONTAINS InterPro DOMAIN/s: Phospholipid/glycerol acyltransferase (InterPro:IPR002123); BEST Arabidopsis thaliana protein match is: glycerol-3-phosphate acyltransferase 3 (TAIR:AT4G01950.1); Has 367 Blast hits…
OG0015846	AT1G02400.1	Calathea33778_c0_seq1.p1, Calathea33778_c0_seq2.p1			Elaeis|743768741|ref|XP_010914648.1|, Elaeis|743783407|ref|XP_010921400.1|, Elaeis|743843902|ref|XP_010938193.1|		GSMUA_Achr11P14320_001		Phoenix_30s1147891g001, Phoenix_30s722171g014, Phoenix_30s850901g001		protein_coding	gibberellin 2-oxidase 6	Encodes a gibberellin 2-oxidase that acts on C19 gibberellins but not C20 gibberellins.	gibberellin 2-oxidase 6 (GA2OX6); CONTAINS InterPro DOMAIN/s: Oxoglutarate/iron-dependent oxygenase (InterPro:IPR005123); BEST Arabidopsis thaliana protein match is: gibberellin 2-oxidase 4 (TAIR:AT1G47990.1); Has 8143 Blast hits to 8109 proteins in 973 species: Archae - 0; Bacteria - 1087; Metazoa - 68; Fungi - 840; Plants - 4773; Viruses - 0; Other Eukaryotes - 1375 (source: NCBI BLink).
OG0008318	AT1G02410.1	Calathea22768_c0_seq1.p2, Calathea22768_c0_seq2.p2, Calathea22768_c0_seq3.p1, Calathea22768_c0_seq4.p1, Calathea22768_c0_seq5.p1, Calathea22768_c0_seq6.p1	Canna_18114_c0_seq1.p1	Dichorisandra_39355_c0_seq1.p1, Dichorisandra_39355_c0_seq2.p2, Dichorisandra_39355_c0_seq3.p1, Dichorisandra_39355_c0_seq4.p2	Elaeis|743838916|ref|XP_010936849.1|	Musa_23084_c0_seq1.p1	GSMUA_Achr2P06710_001, GSMUA_Achr8P30750_001, GSMUA_Achr8P30760_001	Orchidantha_28663_c0_seq1.p1	Phoenix_30s731801g003	Zingiber_19654_c1_seq1.p1	protein_coding	cytochrome c oxidase assembly protein CtaG / Cox11 family		cytochrome c oxidase assembly protein CtaG / Cox11 family; FUNCTIONS IN: copper ion binding; INVOLVED IN: biological_process unknown; EXPRESSED IN: 24 plant structures; EXPRESSED DURING: 15 growth stages; CONTAINS InterPro DOMAIN/s: Cytochrome c oxidase assembly protein CtaG/Cox11 (InterPro:IPR007533); Has 2749 Blast hits to 2749 proteins in 659 species: Archae - 0; Bacteria - 997; Metazoa - 98; …
OG0016878	AT1G02420.1	Calathea26098_c0_seq1.p1, Calathea26098_c1_seq1.p1	Canna_13671_c0_seq1.p1, Canna_13671_c0_seq2.p1, Canna_13671_c1_seq1.p1		Elaeis|743855596|ref|XP_010941505.1|	Musa_22416_c0_seq1.p1	GSMUA_Achr5P09060_001				protein_coding	Pentatricopeptide repeat (PPR) superfamily protein		Pentatricopeptide repeat (PPR) superfamily protein; FUNCTIONS IN: molecular_function unknown; INVOLVED IN: biological_process unknown; LOCATED IN: endomembrane system; EXPRESSED IN: 14 plant structures; EXPRESSED DURING: 7 growth stages; CONTAINS InterPro DOMAIN/s: Pentatricopeptide repeat (InterPro:IPR002885); BEST Arabidopsis thaliana protein match is: Tetratricopeptide repeat (TPR)-like superf…
OG0019377	AT1G02460.1, AT1G56710.1			Dichorisandra_42686_c0_seq1.p1	Elaeis|743783253|ref|XP_010921359.1|		GSMUA_Achr11P04870_001, GSMUA_Achr3P08400_001, GSMUA_Achr9P16670_001				protein_coding	Pectin lyase-like superfamily protein		Pectin lyase-like superfamily protein; FUNCTIONS IN: polygalacturonase activity; INVOLVED IN: carbohydrate metabolic process; EXPRESSED IN: stem, root, stamen, seed; EXPRESSED DURING: 4 anthesis, E expanded cotyledon stage; CONTAINS InterPro DOMAIN/s: Pectin lyase fold/virulence factor (InterPro:IPR011050), Glycoside hydrolase, family 28 (InterPro:IPR000743), Pectin lyase fold (InterPro:IPR012334…
OG0007332	AT1G02475.1, AT4G01883.1	Calathea34075_c0_seq1.p1, Calathea34075_c0_seq11.p1, Calathea34075_c0_seq2.p1, Calathea34075_c0_seq5.p1, Calathea34075_c0_seq6.p1, Calathea34075_c0_seq9.p1	Canna_27073_c0_seq1.p1, Canna_27073_c0_seq2.p1, Canna_27073_c0_seq3.p1, Canna_27073_c0_seq4.p1	Dichorisandra_44071_c0_seq1.p1	Elaeis|743768840|ref|XP_010914696.1|, Elaeis|743768842|ref|XP_010914697.1|	Musa_10306_c0_seq1.p1, Musa_10306_c0_seq2.p1	GSMUA_Achr5P27260_001	Orchidantha_32828_c0_seq1.p1	Phoenix_30s961831g002	Zingiber_11732_c0_seq1.p1, Zingiber_11732_c0_seq2.p1	protein_coding	Polyketide cyclase/dehydrase and lipid transport superfamily protein		Polyketide cyclase/dehydrase and lipid transport superfamily protein; FUNCTIONS IN: molecular_function unknown; INVOLVED IN: biological_process unknown; LOCATED IN: chloroplast; EXPRESSED IN: 22 plant structures; EXPRESSED DURING: 13 growth stages; CONTAINS InterPro DOMAIN/s: Streptomyces cyclase/dehydrase (InterPro:IPR005031); BEST Arabidopsis thaliana protein match is: Polyketide cyclase / dehy…
OG0000274	AT1G02500.1, AT1G02500.2, AT2G36880.1, AT2G36880.2, AT3G17390.1, AT4G01850.1, AT4G01850.2	Calathea35402_c2_seq1.p1, Calathea35402_c2_seq2.p1, Calathea35402_c2_seq3.p1, Calathea35402_c2_seq4.p1, Calathea35402_c2_seq5.p1, Calathea35402_c2_seq6.p1, Calathea35402_c2_seq7.p1	Canna_19081_c0_seq1.p1, Canna_19081_c0_seq2.p1, Canna_19081_c0_seq3.p1, Canna_19081_c0_seq4.p1, Canna_19081_c0_seq5.p1, Canna_19081_c0_seq6.p1, Canna_19081_c0_seq7.p1	Dichorisandra_17896_c0_seq1.p1, Dichorisandra_48624_c0_seq1.p1	Elaeis|743763569|ref|XP_010911974.1|, Elaeis|743763571|ref|XP_010911975.1|, Elaeis|743768952|ref|XP_010914756.1|, Elaeis|743783184|ref|XP_010921340.1|, Elaeis|743843783|ref|XP_010938162.1|, Elaeis|743855555|ref|XP_010941482.1|	Musa_26810_c0_seq1.p1, Musa_26810_c0_seq10.p1, Musa_26810_c0_seq11.p1, Musa_26810_c0_seq12.p1, Musa_26810_c0_seq13.p1, Musa_26810_c0_seq14.p1, Musa_26810_c0_seq15.p1, Musa_26810_c0_seq16.p1, Musa_26810_c0_seq17.p1, Musa_26810_c0_seq18.p1, Musa_26810_c0_seq19.p1, Musa_26810_c0_seq2.p1, Musa_26810_c0_seq20.p1, Musa_26810_c0_seq21.p1, Musa_26810_c0_seq22.p1, Musa_26810_c0_seq23.p1, Musa_26810_c0_seq…	GSMUA_Achr11P26250_001, GSMUA_Achr1P12930_001, GSMUA_Achr1P15960_001, GSMUA_Achr2P07970_001, GSMUA_Achr3P08470_001, GSMUA_Achr3P12780_001, GSMUA_Achr5P20990_001, GSMUA_Achr5P26120_001, GSMUA_Achr7P02130_001, GSMUA_Achr8P06200_001	Orchidantha_36444_c0_seq1.p1, Orchidantha_36444_c0_seq2.p1, Orchidantha_36444_c0_seq3.p1, Orchidantha_36444_c0_seq4.p1, Orchidantha_36444_c0_seq5.p1, Orchidantha_36444_c0_seq8.p1, Orchidantha_36444_c0_seq9.p1	Phoenix_30s1129701g002, Phoenix_30s1183641g001, Phoenix_30s1207141g006, Phoenix_30s799761g004, Phoenix_30s933141g001	Zingiber_28407_c0_seq1.p1, Zingiber_32712_c0_seq1.p1	protein_coding	S-adenosylmethionine synthetase 1	encodes a S-adenosylmethionine synthetase. SAM1 is regulated by protein S-nitrosylation. The covalent binding of nitric oxide (NO) to the Cys114 residue inhibits the enzyme activity.	S-adenosylmethionine synthetase 1 (SAM1); FUNCTIONS IN: methionine adenosyltransferase activity; INVOLVED IN: response to cadmium ion, response to salt stress, ethylene biosynthetic process, S-adenosylmethionine biosynthetic process; LOCATED IN: cell wall, plasma membrane, membrane; EXPRESSED IN: 30 plant structures; EXPRESSED DURING: 17 growth stages; CONTAINS InterPro DOMAIN/s: S-adenosylmethio…
OG0002704	AT1G02510.1, AT4G01840.1, AT4G18160.1, AT5G46360.1, AT5G46360.2, AT5G46370.1	Calathea146311_c0_seq1.p2, Calathea23863_c0_seq1.p1, Calathea54992_c0_seq1.p1	Canna_17515_c0_seq1.p1, Canna_17515_c0_seq2.p1	Dichorisandra_45122_c0_seq1.p1, Dichorisandra_45122_c0_seq2.p1, Dichorisandra_6816_c0_seq1.p3, Dichorisandra_88685_c0_seq1.p1	Elaeis|743757302|ref|XP_010921391.1|, Elaeis|743757304|ref|XP_010921399.1|, Elaeis|743758484|ref|XP_010926996.1|, Elaeis|743794060|ref|XP_010924086.1|, Elaeis|743794072|ref|XP_010924088.1|, Elaeis|743846719|ref|XP_010938913.1|, Elaeis|743863795|ref|XP_010943878.1|	Musa_108515_c0_seq1.p2, Musa_11778_c0_seq1.p1, Musa_22252_c0_seq1.p1	GSMUA_Achr3P28900_001, GSMUA_Achr7P02140_001, GSMUA_Achr9P16720_001, GSMUA_Achr9P21960_001	Orchidantha_2038_c0_seq1.p1, Orchidantha_25855_c0_seq1.p1, Orchidantha_25855_c0_seq2.p1, Orchidantha_458_c0_seq1.p1	Phoenix_30s1042021g003, Phoenix_30s663961g001, Phoenix_30s779181g001, Phoenix_30s844491g001	Zingiber_16945_c0_seq1.p1, Zingiber_91340_c0_seq1.p1	protein_coding	Outward rectifying potassium channel protein	Encodes AtTPK4, a member of the Arabidopsis thaliana K+ channel family of AtTPK/KCO proteins. AtTPK4 is targeted to the plasma membrane. In contrast other members of the AtTPK proteins are located in tonoplast. AtTPK4 forms a voltage-independent K+ channel that is blocked by extracellular calcium ions. May form homomeric ion channels in vivo.	TPK4; FUNCTIONS IN: outward rectifier potassium channel activity; INVOLVED IN: potassium ion transport; LOCATED IN: membrane; CONTAINS InterPro DOMAIN/s: Potassium channel, two pore-domain (InterPro:IPR003280), Ion transport 2 (InterPro:IPR013099); BEST Arabidopsis thaliana protein match is: Ca2+ activated outward rectifying K+ channel 5 (TAIR:AT4G01840.1); Has 5041 Blast hits to 4858 proteins in…
OG0001620	AT1G02520.1, AT1G02530.1, AT2G47000.1, AT3G62150.1, AT4G01820.1, AT4G01830.1, AT4G18050.1, AT5G46540.1	Calathea38836_c1_seq1.p1, Calathea38836_c1_seq10.p1, Calathea38836_c1_seq11.p1, Calathea38836_c1_seq2.p1, Calathea38836_c1_seq3.p1, Calathea38836_c1_seq4.p1, Calathea38836_c1_seq5.p1, Calathea38836_c1_seq6.p1, Calathea38836_c1_seq7.p1, Calathea38836_c1_seq8.p1, Calathea38836_c1_seq9.p1, Calathea39237_c0_seq1.p1, Calathea39237_c0_seq2.p1, Calathea39674_c0_seq1.p1, Calathea39674_c0_seq2.p1	Canna_27093_c0_seq1.p1	Dichorisandra_42725_c0_seq1.p1	Elaeis|743757723|ref|XP_010923337.1|, Elaeis|743771665|ref|XP_010916125.1|, Elaeis|743836787|ref|XP_010936203.1|, Elaeis|743846409|ref|XP_010938828.1|, Elaeis|743846413|ref|XP_010938829.1|, Elaeis|743846683|ref|XP_010938901.1|, Elaeis|743866223|ref|XP_010905014.1|, Elaeis|743866229|ref|XP_010905015.1|, Elaeis|743866233|ref|XP_010905016.1|, Elaeis|743866237|ref|XP_010905017.1|, Elaeis|743866241|re…	Musa_20365_c0_seq1.p1, Musa_20365_c0_seq2.p1, Musa_27967_c0_seq1.p1	GSMUA_Achr1P25070_001, GSMUA_Achr2P20180_001, GSMUA_Achr8P29860_001, GSMUA_Achr9P16700_001, GSMUA_AchrUn_randomP00160_001	Orchidantha_20392_c0_seq1.p1	Phoenix_30s1172511g001, Phoenix_30s1172511g003, Phoenix_30s864011g002, Phoenix_30s918641g002		protein_coding	P-glycoprotein 11	Encodes an ATP-binding cassette (ABC) transporter. Expressed in the vascular tissue of primary stem.	P-glycoprotein 11 (PGP11); FUNCTIONS IN: ATPase activity, coupled to transmembrane movement of substances; INVOLVED IN: transport, transmembrane transport; LOCATED IN: plasma membrane; EXPRESSED IN: callus; CONTAINS InterPro DOMAIN/s: ATPase, AAA+ type, core (InterPro:IPR003593), ABC transporter-like (InterPro:IPR003439), ABC transporter, transmembrane domain, type 1 (InterPro:IPR011527), ABC tra…
OG0006839	AT1G02550.1, AT1G10770.1, AT1G23350.1, AT1G60760.1, AT1G70540.1, AT2G47340.1, AT3G36659.1	Calathea17586_c0_seq1.p2, Calathea40596_c0_seq1.p3, Calathea84592_c0_seq1.p1		Dichorisandra_40195_c0_seq1.p1, Dichorisandra_44406_c0_seq2.p1, Dichorisandra_44406_c0_seq3.p1, Dichorisandra_44987_c0_seq1.p1	Elaeis|743783753|ref|XP_010921485.1|, Elaeis|743820284|ref|XP_010931743.1|, Elaeis|743840733|ref|XP_010937347.1|		GSMUA_Achr8P22310_001		Phoenix_30s822501g002, Phoenix_30s842891g004, Phoenix_30s972611g005, Phoenix_30s972611g006	Zingiber_11788_c0_seq1.p1	protein_coding	Plant invertase/pectin methylesterase inhibitor superfamily protein		Plant invertase/pectin methylesterase inhibitor superfamily protein; FUNCTIONS IN: enzyme inhibitor activity, pectinesterase inhibitor activity, pectinesterase activity; INVOLVED IN: biological_process unknown; LOCATED IN: endomembrane system; CONTAINS InterPro DOMAIN/s: Pectinesterase inhibitor (InterPro:IPR006501); BEST Arabidopsis thaliana protein match is: Plant invertase/pectin methylesteras…
OG0004459	AT1G02560.1	Calathea21762_c0_seq1.p1, Calathea21762_c0_seq2.p1, Calathea21762_c0_seq3.p1	Canna_23180_c0_seq1.p1, Canna_23180_c0_seq2.p1, Canna_23180_c0_seq3.p1, Canna_23180_c0_seq4.p1, Canna_23180_c0_seq5.p1, Canna_23180_c0_seq6.p1	Dichorisandra_40763_c0_seq1.p1, Dichorisandra_46091_c0_seq1.p1, Dichorisandra_46091_c0_seq2.p1	Elaeis|743784116|ref|XP_010921577.1|, Elaeis|743844134|ref|XP_010938252.1|, Elaeis|743844138|ref|XP_010938253.1|, Elaeis|743844142|ref|XP_010938254.1|	Musa_21318_c0_seq1.p1	GSMUA_Achr8P22320_001	Orchidantha_33740_c0_seq1.p1, Orchidantha_33740_c0_seq2.p1, Orchidantha_35000_c0_seq1.p1, Orchidantha_35000_c0_seq13.p1, Orchidantha_35000_c0_seq3.p1, Orchidantha_35000_c0_seq5.p2, Orchidantha_35000_c0_seq8.p1, Orchidantha_35000_c0_seq9.p3	Phoenix_30s711191g010	Zingiber_20497_c0_seq1.p1, Zingiber_25808_c0_seq1.p1	protein_coding	nuclear encoded CLP protease 5	One of several nuclear-encoded ClpPs (caseinolytic protease). Contains a highly conserved catalytic triad of Ser-type proteases (Ser-His-Asp). The name reflects nomenclature described in Adam et. al (2001).	nuclear encoded CLP protease 5 (CLPP5); FUNCTIONS IN: serine-type endopeptidase activity; INVOLVED IN: peptidyl-cysteine S-nitrosylation; LOCATED IN: in 7 components; EXPRESSED IN: 23 plant structures; EXPRESSED DURING: 14 growth stages; CONTAINS InterPro DOMAIN/s: Peptidase S14, ClpP, active site (InterPro:IPR018215), Peptidase S14, ClpP (InterPro:IPR001907); BEST Arabidopsis thaliana protein ma…
OG0023179	AT1G02570.1, AT1G02575.1, AT2G47360.1			Dichorisandra_32826_c0_seq1.p1, Dichorisandra_32826_c0_seq2.p1							protein_coding			unknown protein; BEST Arabidopsis thaliana protein match is: unknown protein (TAIR:AT1G02575.1); Has 108 Blast hits to 55 proteins in 6 species: Archae - 0; Bacteria - 0; Metazoa - 0; Fungi - 0; Plants - 108; Viruses - 0; Other Eukaryotes - 0 (source: NCBI BLink).
OG0018024	AT1G02590.1	Calathea118216_c0_seq1.p1, Calathea40194_c0_seq23.p1	Canna_27172_c0_seq10.p1, Canna_27172_c0_seq8.p1, Canna_27172_c0_seq9.p1					Orchidantha_87385_c0_seq1.p1		Zingiber_28317_c0_seq2.p1	protein_coding	Aldehyde oxidase/xanthine dehydrogenase, molybdopterin binding protein		Aldehyde oxidase/xanthine dehydrogenase, molybdopterin binding protein; FUNCTIONS IN: oxidoreductase activity, aldehyde oxidase activity; INVOLVED IN: oxidation reduction; LOCATED IN: cellular_component unknown; CONTAINS InterPro DOMAIN/s: Aldehyde oxidase/xanthine dehydrogenase, molybdopterin binding (InterPro:IPR008274); BEST Arabidopsis thaliana protein match is: aldehyde oxidase 4 (TAIR:AT1G0…
OG0003011	AT1G02610.1, AT4G02075.1	Calathea32918_c0_seq1.p1, Calathea32918_c0_seq2.p1, Calathea34513_c0_seq1.p1, Calathea34513_c0_seq2.p1, Calathea34513_c0_seq3.p1, Calathea34513_c0_seq4.p1, Calathea34513_c0_seq5.p1, Calathea34513_c0_seq6.p1	Canna_23676_c0_seq1.p1, Canna_23676_c0_seq2.p1, Canna_23676_c0_seq3.p1, Canna_23676_c0_seq4.p1, Canna_239_c0_seq1.p1, Canna_3403_c0_seq1.p1	Dichorisandra_35574_c0_seq1.p1, Dichorisandra_35574_c0_seq2.p1, Dichorisandra_47083_c0_seq3.p1, Dichorisandra_47083_c0_seq4.p1	Elaeis|743783864|ref|XP_010921507.1|, Elaeis|743783868|ref|XP_010921508.1|	Musa_10255_c0_seq1.p1, Musa_12267_c0_seq1.p1, Musa_13528_c0_seq1.p1, Musa_18746_c0_seq1.p1	GSMUA_Achr3P08290_001, GSMUA_Achr5P21160_001, GSMUA_Achr5P21180_001, GSMUA_Achr8P10520_001, GSMUA_Achr9P16590_001	Orchidantha_107216_c0_seq1.p1, Orchidantha_31456_c0_seq1.p1, Orchidantha_31456_c0_seq2.p1	Phoenix_30s912931g001	Zingiber_24384_c0_seq1.p1, Zingiber_98047_c0_seq1.p1	protein_coding	RING/FYVE/PHD zinc finger superfamily protein		RING/FYVE/PHD zinc finger superfamily protein; FUNCTIONS IN: zinc ion binding; CONTAINS InterPro DOMAIN/s: Protein of unknown function DUF3675 (InterPro:IPR022143), Zinc finger, C3HC4 RING-type (InterPro:IPR018957), Zinc finger, RING-CH-type (InterPro:IPR011016); BEST Arabidopsis thaliana protein match is: RING/FYVE/PHD zinc finger superfamily protein (TAIR:AT4G02075.1); Has 1637 Blast hits to 16…
OG0018023	AT1G02620.1			Dichorisandra_49286_c0_seq11.p1, Dichorisandra_49286_c0_seq12.p1, Dichorisandra_49286_c0_seq6.p1, Dichorisandra_49286_c0_seq7.p1, Dichorisandra_49286_c0_seq8.p1, Dichorisandra_49286_c0_seq9.p1	Elaeis|743784128|ref|XP_010921580.1|						protein_coding	Ras-related small GTP-binding family protein		Ras-related small GTP-binding family protein; FUNCTIONS IN: GTP binding; INVOLVED IN: intracellular protein transport; LOCATED IN: endomembrane system, intracellular; CONTAINS InterPro DOMAIN/s: Small GTPase SAR1-type (InterPro:IPR006687), ARF/SAR superfamily (InterPro:IPR006689); BEST Arabidopsis thaliana protein match is: secretion-associated RAS super family 2 (TAIR:AT4G02080.1); Has 4733 Blas…
OG0002870	AT1G02640.1, AT3G19620.1, AT5G09700.1, AT5G09730.1, AT5G49360.1, AT5G64570.1	Calathea28071_c0_seq1.p1, Calathea37521_c0_seq2.p1, Calathea37521_c0_seq3.p1, Calathea37521_c0_seq4.p1, Calathea37521_c0_seq5.p1	Canna_24490_c0_seq1.p1, Canna_24490_c0_seq2.p1, Canna_26936_c0_seq1.p1	Dichorisandra_48173_c0_seq1.p1, Dichorisandra_48173_c0_seq2.p1, Dichorisandra_48173_c0_seq3.p1, Dichorisandra_8157_c0_seq1.p1, Dichorisandra_8528_c0_seq1.p1	Elaeis|743768544|ref|XP_010914548.1|, Elaeis|743839636|ref|XP_010937054.1|	Musa_11703_c0_seq1.p1, Musa_25414_c0_seq1.p1, Musa_25414_c0_seq2.p1, Musa_25414_c0_seq3.p1, Musa_25414_c0_seq4.p1, Musa_75997_c0_seq1.p1	GSMUA_Achr11P14010_001, GSMUA_Achr5P23380_001, GSMUA_Achr6P02780_001, GSMUA_Achr6P35360_001	Orchidantha_90125_c0_seq1.p1	Phoenix_30s1182231g004, Phoenix_30s775921g001	Zingiber_27921_c0_seq1.p1, Zingiber_31253_c0_seq1.p1, Zingiber_54634_c0_seq1.p1, Zingiber_72427_c0_seq1.p1	protein_coding	beta-xylosidase 2	encodes a protein similar to a beta-xylosidase located in the extracellular matrix. This is a member of glycosyl hydrolase family 3 and has six other closely related members.	beta-xylosidase 2 (BXL2); FUNCTIONS IN: hydrolase activity, hydrolyzing O-glycosyl compounds; INVOLVED IN: carbohydrate metabolic process; LOCATED IN: plant-type cell wall; EXPRESSED IN: 23 plant structures; EXPRESSED DURING: 13 growth stages; CONTAINS InterPro DOMAIN/s: Glycoside hydrolase, family 3, N-terminal (InterPro:IPR001764), Glycoside hydrolase, family 3, C-terminal (InterPro:IPR002772),…
OG0000673	AT1G02650.1, AT2G47440.1, AT3G62570.1, AT4G02100.1	Calathea28804_c1_seq1.p1, Calathea28804_c2_seq1.p2, Calathea28804_c2_seq1.p3, Calathea28804_c2_seq2.p1, Calathea35923_c0_seq1.p1, Calathea35923_c0_seq1.p3, Calathea35923_c0_seq2.p1, Calathea35923_c0_seq2.p3, Calathea35923_c0_seq3.p1, Calathea35923_c0_seq4.p1, Calathea35923_c0_seq5.p1, Calathea35923_c0_seq6.p1	Canna_12887_c0_seq1.p1, Canna_12887_c0_seq2.p1, Canna_13197_c1_seq1.p1, Canna_16006_c0_seq1.p1, Canna_16006_c0_seq2.p1, Canna_20696_c0_seq1.p1, Canna_24058_c0_seq1.p1	Dichorisandra_26884_c0_seq1.p1, Dichorisandra_37133_c0_seq1.p1, Dichorisandra_43298_c0_seq1.p1, Dichorisandra_43298_c0_seq2.p1, Dichorisandra_47718_c0_seq1.p1, Dichorisandra_47718_c0_seq2.p1, Dichorisandra_47718_c0_seq3.p1, Dichorisandra_47718_c0_seq4.p1, Dichorisandra_47718_c1_seq1.p1, Dichorisandra_89445_c0_seq1.p1	Elaeis|743783922|ref|XP_010921523.1|, Elaeis|743844296|ref|XP_010938305.1|	Musa_11084_c0_seq1.p1, Musa_15444_c0_seq1.p2, Musa_17353_c0_seq1.p1, Musa_17353_c1_seq1.p1, Musa_27078_c0_seq1.p1, Musa_27078_c0_seq10.p1, Musa_27078_c0_seq11.p1, Musa_27078_c0_seq12.p1, Musa_27078_c0_seq13.p1, Musa_27078_c0_seq14.p1, Musa_27078_c0_seq15.p1, Musa_27078_c0_seq16.p1, Musa_27078_c0_seq2.p1, Musa_27078_c0_seq3.p1, Musa_27078_c0_seq4.p1, Musa_27078_c0_seq5.p1, Musa_27078_c0_seq6.p1, M…	GSMUA_Achr11P05250_001, GSMUA_Achr11P20660_001, GSMUA_Achr1P24820_001, GSMUA_Achr5P21230_001, GSMUA_Achr8P10480_001		Phoenix_30s688651g003, Phoenix_30s886402g016	Zingiber_172927_c0_seq1.p1, Zingiber_228439_c0_seq1.p1, Zingiber_25399_c1_seq1.p1, Zingiber_32936_c0_seq1.p1	protein_coding	Tetratricopeptide repeat (TPR)-like superfamily protein		Tetratricopeptide repeat (TPR)-like superfamily protein; FUNCTIONS IN: heat shock protein binding, binding; INVOLVED IN: protein folding; LOCATED IN: cellular_component unknown; CONTAINS InterPro DOMAIN/s: Tetratricopeptide-like helical (InterPro:IPR011990), Heat shock protein DnaJ, N-terminal (InterPro:IPR001623); BEST Arabidopsis thaliana protein match is: Heat shock protein DnaJ with tetratric…
OG0000591	AT1G02660.1, AT3G61680.1, AT3G62590.1	Calathea208_c0_seq1.p1, Calathea23214_c1_seq1.p1, Calathea33792_c0_seq1.p1, Calathea33792_c0_seq2.p1, Calathea39492_c8_seq1.p1, Calathea39492_c8_seq10.p1, Calathea39492_c8_seq11.p1, Calathea39492_c8_seq13.p1, Calathea39492_c8_seq14.p1, Calathea39492_c8_seq15.p1, Calathea39492_c8_seq16.p1, Calathea39492_c8_seq18.p2, Calathea39492_c8_seq19.p2, Calathea39492_c8_seq2.p1, Calathea39492_c8_seq20.p1, Ca…	Canna_14912_c0_seq1.p1, Canna_14912_c0_seq2.p1, Canna_18754_c1_seq1.p1, Canna_24015_c0_seq1.p1	Dichorisandra_125431_c0_seq1.p1, Dichorisandra_3033_c0_seq1.p1, Dichorisandra_35658_c0_seq1.p1, Dichorisandra_36991_c0_seq1.p1, Dichorisandra_43822_c2_seq1.p1	Elaeis|743755859|ref|XP_010913778.1|, Elaeis|743755861|ref|XP_010913787.1|, Elaeis|743755863|ref|XP_010913794.1|, Elaeis|743783929|ref|XP_010921525.1|, Elaeis|743798258|ref|XP_010925181.1|, Elaeis|743844309|ref|XP_010938308.1|	Musa_18954_c0_seq1.p1, Musa_72823_c0_seq1.p1	GSMUA_Achr11P05260_001, GSMUA_Achr11P11680_001, GSMUA_Achr3P25110_001, GSMUA_Achr5P21240_001, GSMUA_Achr8P04200_001	Orchidantha_130423_c0_seq1.p1, Orchidantha_33750_c0_seq1.p1, Orchidantha_33750_c0_seq2.p1, Orchidantha_75943_c0_seq1.p1, Orchidantha_99423_c0_seq1.p1	Phoenix_30s831041g006, Phoenix_30s886402g018	Zingiber_15101_c0_seq1.p1, Zingiber_15101_c0_seq2.p1, Zingiber_201755_c0_seq1.p1, Zingiber_213_c0_seq1.p1	protein_coding	alpha/beta-Hydrolases superfamily protein		alpha/beta-Hydrolases superfamily protein; FUNCTIONS IN: triglyceride lipase activity; INVOLVED IN: lipid metabolic process; LOCATED IN: cellular_component unknown; EXPRESSED IN: 24 plant structures; EXPRESSED DURING: 15 growth stages; CONTAINS InterPro DOMAIN/s: Lipase, class 3 (InterPro:IPR002921); BEST Arabidopsis thaliana protein match is: alpha/beta-Hydrolases superfamily protein (TAIR:AT3G6…
OG0005045	AT1G02670.1, AT1G05120.1	Calathea35859_c0_seq1.p1, Calathea35859_c0_seq1.p2, Calathea35859_c0_seq10.p1, Calathea35859_c0_seq2.p1, Calathea35859_c0_seq2.p2, Calathea35859_c0_seq3.p1, Calathea35859_c0_seq3.p2, Calathea35859_c0_seq4.p1, Calathea35859_c0_seq4.p2, Calathea35859_c0_seq5.p1, Calathea35859_c0_seq6.p1, Calathea35859_c0_seq7.p1, Calathea35859_c0_seq8.p1, Calathea35859_c0_seq9.p1	Canna_19017_c0_seq1.p1, Canna_19017_c0_seq2.p1	Dichorisandra_43208_c0_seq1.p1, Dichorisandra_43208_c0_seq2.p1	Elaeis|743758958|ref|XP_010929627.1|	Musa_21702_c0_seq1.p1	GSMUA_Achr9P11560_001	Orchidantha_6179_c0_seq1.p1, Orchidantha_68761_c0_seq1.p1	Phoenix_30s826961g001, Phoenix_30s826961g002	Zingiber_115487_c0_seq1.p1	protein_coding	P-loop containing nucleoside triphosphate hydrolases superfamily protein		P-loop containing nucleoside triphosphate hydrolases superfamily protein; FUNCTIONS IN: helicase activity, DNA binding, ATP binding, nucleic acid binding; INVOLVED IN: DNA repair; LOCATED IN: cellular_component unknown; EXPRESSED IN: 7 plant structures; EXPRESSED DURING: F mature embryo stage, petal differentiation and expansion stage, E expanded cotyledon stage, D bilateral stage; CONTAINS Inter…
OG0010099	AT1G02680.1	Calathea33435_c0_seq1.p1, Calathea33435_c0_seq2.p1	Canna_28348_c0_seq3.p1, Canna_28348_c0_seq4.p1, Canna_28348_c0_seq6.p1, Canna_28348_c0_seq8.p1	Dichorisandra_44383_c0_seq1.p1, Dichorisandra_44383_c0_seq2.p1	Elaeis|743820264|ref|XP_010931737.1|, Elaeis|743820268|ref|XP_010931738.1|	Musa_23261_c0_seq1.p1	GSMUA_AchrUn_randomP16270_001	Orchidantha_30152_c0_seq2.p1	Phoenix_30s1091581g001	Zingiber_24529_c0_seq1.p1, Zingiber_24529_c0_seq2.p1	protein_coding	TBP-associated factor 13	Encodes a TBP-Associated Factor (TAF) that functions together with PRC2 in transcriptional regulation during seed development.	TBP-associated factor 13 (TAF13); FUNCTIONS IN: RNA polymerase II transcription factor activity, DNA binding; INVOLVED IN: transcription initiation, transcription from RNA polymerase II promoter; LOCATED IN: transcription factor complex; EXPRESSED IN: 23 plant structures; EXPRESSED DURING: 13 growth stages; CONTAINS InterPro DOMAIN/s: Transcription initiation factor IID, 18kDa subunit (InterPro:I…
OG0025938	AT1G02700.1, AT4G02140.1	Calathea129956_c0_seq1.p1			Elaeis|743892926|ref|XP_010911672.1|						protein_coding			unknown protein; FUNCTIONS IN: molecular_function unknown; INVOLVED IN: biological_process unknown; LOCATED IN: mitochondrion; BEST Arabidopsis thaliana protein match is: unknown protein (TAIR:AT4G02140.1); Has 49 Blast hits to 49 proteins in 21 species: Archae - 0; Bacteria - 0; Metazoa - 10; Fungi - 6; Plants - 29; Viruses - 0; Other Eukaryotes - 4 (source: NCBI BLink).
OG0000974	AT1G02720.1, AT1G02720.2, AT1G24170.1, AT1G70090.1, AT1G70090.2, AT3G06260.1, AT3G28340.1, AT3G50760.1, AT3G62660.1, AT4G02130.1, AT4G02130.2, AT4G02130.3	Calathea23302_c0_seq1.p1, Calathea23302_c0_seq2.p1, Calathea28369_c0_seq1.p2	Canna_13480_c0_seq1.p2, Canna_17389_c0_seq1.p1, Canna_20705_c0_seq1.p1	Dichorisandra_33027_c0_seq1.p1, Dichorisandra_35828_c0_seq1.p1, Dichorisandra_43362_c0_seq1.p1, Dichorisandra_43362_c0_seq2.p3, Dichorisandra_43362_c0_seq3.p1, Dichorisandra_43362_c1_seq1.p1, Dichorisandra_86808_c0_seq1.p1	Elaeis|743766370|ref|XP_010913423.1|, Elaeis|743786799|ref|XP_010922260.1|, Elaeis|743844402|ref|XP_010938334.1|, Elaeis|743875007|ref|XP_010907223.1|, Elaeis|743890840|ref|XP_010911177.1|	Musa_17525_c0_seq1.p1, Musa_23197_c1_seq1.p2, Musa_23197_c1_seq2.p2, Musa_23197_c1_seq3.p2, Musa_23197_c1_seq4.p2, Musa_23592_c0_seq1.p1, Musa_23592_c1_seq1.p1, Musa_23592_c1_seq2.p1, Musa_23592_c1_seq3.p2, Musa_23592_c1_seq4.p1	GSMUA_Achr10P29620_001, GSMUA_Achr11P05350_001, GSMUA_Achr11P20620_001, GSMUA_Achr11P25230_001, GSMUA_Achr2P00370_001, GSMUA_Achr7P18470_001, GSMUA_Achr8P05990_001, GSMUA_Achr8P10370_001, GSMUA_Achr8P10380_001	Orchidantha_30498_c0_seq1.p1, Orchidantha_30498_c0_seq2.p1, Orchidantha_79020_c0_seq1.p2	Phoenix_30s722471g001, Phoenix_30s762401g001	Zingiber_20236_c0_seq1.p1, Zingiber_33108_c0_seq1.p1, Zingiber_33108_c0_seq2.p1, Zingiber_76183_c0_seq1.p2, Zingiber_79583_c0_seq1.p2	protein_coding	galacturonosyltransferase 5	Encodes a protein with putative galacturonosyltransferase activity.	galacturonosyltransferase 5 (GATL5); FUNCTIONS IN: transferase activity, transferring hexosyl groups, polygalacturonate 4-alpha-galacturonosyltransferase activity, transferase activity, transferring glycosyl groups; INVOLVED IN: carbohydrate biosynthetic process; LOCATED IN: endomembrane system; EXPRESSED IN: 14 plant structures; EXPRESSED DURING: 7 growth stages; CONTAINS InterPro DOMAIN/s: Glyc…
OG0000766	AT1G02730.1, AT1G32180.1, AT2G33100.1, AT3G03050.1, AT4G38190.1, AT5G16910.1	Calathea32206_c0_seq1.p1, Calathea32206_c1_seq1.p1, Calathea33736_c1_seq1.p1, Calathea40149_c0_seq1.p1, Calathea40149_c0_seq2.p1, Calathea40149_c0_seq3.p1, Calathea40149_c0_seq4.p1, Calathea40149_c0_seq5.p1, Calathea40149_c0_seq6.p1, Calathea40149_c0_seq7.p1, Calathea40149_c0_seq8.p1	Canna_27636_c0_seq1.p1, Canna_27636_c0_seq2.p1, Canna_28408_c0_seq1.p1, Canna_28408_c0_seq2.p1, Canna_28408_c0_seq3.p1, Canna_28408_c0_seq4.p1, Canna_28408_c0_seq5.p1, Canna_28408_c0_seq6.p1, Canna_28408_c0_seq7.p1, Canna_28408_c0_seq8.p1	Dichorisandra_41581_c0_seq1.p1, Dichorisandra_45715_c0_seq1.p1, Dichorisandra_45715_c0_seq2.p1, Dichorisandra_45715_c0_seq3.p1, Dichorisandra_45715_c0_seq4.p1, Dichorisandra_45715_c0_seq5.p1	Elaeis|743767504|ref|XP_010914015.1|, Elaeis|743779094|ref|XP_010920010.1|, Elaeis|743800401|ref|XP_010925919.1|, Elaeis|743820143|ref|XP_010931704.1|, Elaeis|743853999|ref|XP_010940784.1|, Elaeis|743854003|ref|XP_010940786.1|, Elaeis|743862001|ref|XP_010943429.1|, Elaeis|743862005|ref|XP_010943430.1|, Elaeis|743862009|ref|XP_010943431.1|	Musa_29781_c0_seq1.p1, Musa_29781_c0_seq2.p1, Musa_29781_c0_seq3.p1, Musa_29919_c0_seq1.p1	GSMUA_Achr11P23440_001, GSMUA_Achr1P23960_001, GSMUA_Achr2P05580_001, GSMUA_Achr3P24160_001, GSMUA_AchrUn_randomP07850_001	Orchidantha_36752_c0_seq1.p1, Orchidantha_36752_c0_seq2.p1, Orchidantha_36752_c0_seq3.p1	Phoenix_30s1009171g003, Phoenix_30s1109201g002, Phoenix_30s1109201g003, Phoenix_30s1119371g001, Phoenix_30s693711g002, Phoenix_30s908791g002	Zingiber_31856_c0_seq1.p1, Zingiber_32823_c0_seq1.p1, Zingiber_32823_c0_seq2.p1, Zingiber_32823_c0_seq3.p1	protein_coding	cellulose synthase-like D5	Encodes a gene similar to cellulose synthase. Knock-out mutant has reduced growth, reduced xylan level and reduced xylan synthase activity in stems.	cellulose synthase-like D5 (CSLD5); CONTAINS InterPro DOMAIN/s: Cellulose synthase (InterPro:IPR005150); BEST Arabidopsis thaliana protein match is: cellulose synthase-like D3 (TAIR:AT3G03050.1); Has 3375 Blast hits to 3003 proteins in 709 species: Archae - 13; Bacteria - 1269; Metazoa - 102; Fungi - 19; Plants - 1879; Viruses - 2; Other Eukaryotes - 91 (source: NCBI BLink).
OG0008279	AT1G02740.1, AT4G37280.1	Calathea30479_c0_seq1.p1	Canna_22723_c0_seq1.p1	Dichorisandra_45820_c0_seq1.p1, Dichorisandra_45820_c0_seq2.p1, Dichorisandra_45820_c0_seq3.p1, Dichorisandra_45820_c0_seq4.p1, Dichorisandra_45820_c0_seq5.p1, Dichorisandra_45820_c0_seq6.p1	Elaeis|743808655|ref|XP_010928390.1|, Elaeis|743861185|ref|XP_010943211.1|, Elaeis|743861189|ref|XP_010943212.1|, Elaeis|743861195|ref|XP_010943213.1|, Elaeis|743861198|ref|XP_010943214.1|	Musa_23848_c0_seq1.p1	GSMUA_Achr4P12960_001	Orchidantha_34325_c0_seq1.p1	Phoenix_30s854381g001	Zingiber_19242_c0_seq1.p1	protein_coding	MRG family protein		MRG family protein; FUNCTIONS IN: chromatin binding; INVOLVED IN: chromatin assembly or disassembly; LOCATED IN: chromatin, nucleus; EXPRESSED IN: 15 plant structures; EXPRESSED DURING: 6 growth stages; CONTAINS InterPro DOMAIN/s: Histone H4 acetyltransferase, NuA4 complex, Eaf3/MRG15 subunit (InterPro:IPR017398), Tudor-like, plant (InterPro:IPR014002), MRG (InterPro:IPR008676), Chromo domain (In…
OG0002268	AT1G02780.1, AT3G16780.1, AT4G02230.1	Calathea30458_c0_seq1.p1, Calathea39731_c11_seq1.p1, Calathea48625_c0_seq1.p1	Canna_21069_c0_seq1.p1, Canna_21069_c0_seq2.p1, Canna_21069_c0_seq3.p1, Canna_21069_c0_seq4.p1, Canna_21988_c0_seq1.p1, Canna_21988_c0_seq2.p1	Dichorisandra_36676_c0_seq1.p1, Dichorisandra_39789_c0_seq1.p1, Dichorisandra_46335_c0_seq1.p1, Dichorisandra_46335_c0_seq2.p1, Dichorisandra_46335_c0_seq3.p1, Dichorisandra_46335_c0_seq4.p1, Dichorisandra_46335_c0_seq5.p1, Dichorisandra_46335_c0_seq6.p1, Dichorisandra_46335_c0_seq7.p1, Dichorisandra_46335_c0_seq8.p1	Elaeis|743784208|ref|XP_010921602.1|, Elaeis|743820096|ref|XP_010931692.1|, Elaeis|743844465|ref|XP_010938353.1|	Musa_26638_c1_seq1.p1, Musa_26638_c1_seq2.p1, Musa_26638_c1_seq3.p1, Musa_26638_c1_seq4.p1, Musa_26638_c1_seq5.p1	GSMUA_Achr1P24740_001, GSMUA_Achr3P00710_001, GSMUA_Achr7P03780_001, GSMUA_Achr8P33790_001, GSMUA_Achr9P20320_001	Orchidantha_34959_c0_seq2.p1, Orchidantha_34959_c0_seq3.p1	Phoenix_30s1035781g002, Phoenix_30s6550968g002	Zingiber_103671_c0_seq1.p1, Zingiber_113690_c0_seq1.p1, Zingiber_32848_c0_seq1.p1	protein_coding	Ribosomal protein L19e family protein		embryo defective 2386 (emb2386); FUNCTIONS IN: structural constituent of ribosome; INVOLVED IN: translation, ribosome biogenesis, embryo development ending in seed dormancy; LOCATED IN: in 6 components; EXPRESSED IN: 25 plant structures; EXPRESSED DURING: 14 growth stages; CONTAINS InterPro DOMAIN/s: Ribosomal protein L19/L19e (InterPro:IPR000196), Ribosomal protein L19/L19e, domain 3 (InterPro:I…
OG0000580	AT1G02790.1, AT1G17150.1, AT1G43080.1, AT1G43090.1, AT1G43100.1, AT1G78400.1, AT2G15450.1, AT2G15460.1, AT2G15470.1, AT2G26620.1, AT2G40310.1, AT3G07820.1, AT3G07830.1, AT3G07840.1, AT3G07850.1, AT3G14040.1, AT4G13760.1, AT4G18180.1, AT5G48140.1	Calathea130811_c0_seq1.p1, Calathea23023_c0_seq1.p1, Calathea34063_c3_seq1.p1, Calathea39838_c3_seq1.p3, Calathea39838_c3_seq10.p2, Calathea39838_c3_seq11.p2, Calathea39838_c3_seq12.p8, Calathea39838_c3_seq13.p2, Calathea39838_c3_seq15.p7, Calathea39838_c3_seq19.p1, Calathea39838_c3_seq2.p3, Calathea39838_c3_seq20.p1, Calathea39838_c3_seq24.p1, Calathea39838_c3_seq3.p3, Calathea39838_c3_seq4.p3, …	Canna_115495_c0_seq1.p1, Canna_203918_c0_seq1.p1, Canna_5405_c0_seq1.p1	Dichorisandra_302688_c0_seq1.p2, Dichorisandra_37070_c0_seq1.p1, Dichorisandra_37070_c0_seq2.p1, Dichorisandra_81414_c0_seq1.p1	Elaeis|743767262|ref|XP_010913888.1|, Elaeis|743767382|ref|XP_010913952.1|, Elaeis|743844534|ref|XP_010938370.1|, Elaeis|743845084|ref|XP_010938494.1|, Elaeis|743845088|ref|XP_010938495.1|, Elaeis|743845094|ref|XP_010938496.1|, Elaeis|743889216|ref|XP_010910801.1|	Musa_109896_c0_seq1.p1, Musa_27467_c0_seq8.p1	GSMUA_Achr1P16500_001, GSMUA_Achr1P16510_001, GSMUA_Achr1P19710_001, GSMUA_Achr1P24710_001, GSMUA_Achr2P00390_001, GSMUA_Achr4P19250_001, GSMUA_Achr5P04220_001, GSMUA_Achr7P16940_001, GSMUA_Achr9P27610_001, GSMUA_AchrUn_randomP06670_001, GSMUA_AchrUn_randomP28770_001	Orchidantha_153722_c0_seq1.p1	Phoenix_30s774351g004, Phoenix_30s878061g001, Phoenix_30s878101g001		protein_coding	polygalacturonase 4	encodes a exopolygalacturonase.	polygalacturonase 4 (PGA4); FUNCTIONS IN: polygalacturonase activity; INVOLVED IN: carbohydrate metabolic process; LOCATED IN: endomembrane system; EXPRESSED IN: 14 plant structures; EXPRESSED DURING: 6 growth stages; CONTAINS InterPro DOMAIN/s: Pectin lyase fold/virulence factor (InterPro:IPR011050), Pectin lyase fold (InterPro:IPR012334), Glycoside hydrolase, family 28 (InterPro:IPR000743), Par…
OG0000177	AT1G02800.1, AT1G22880.1, AT1G22880.2, AT1G48930.1, AT1G64390.1, AT1G71380.1, AT2G32990.1, AT2G44540.1, AT2G44550.1, AT2G44560.1, AT2G44570.1, AT4G02290.1, AT4G11050.1, AT4G38990.1, AT4G39000.1	Calathea19991_c0_seq1.p1, Calathea23582_c0_seq1.p1, Calathea34275_c0_seq1.p1, Calathea34275_c0_seq2.p1, Calathea34275_c2_seq1.p1, Calathea34275_c2_seq2.p1, Calathea38923_c2_seq19.p1, Calathea38923_c2_seq22.p1, Calathea38923_c2_seq23.p1, Calathea38923_c2_seq28.p1, Calathea38923_c2_seq34.p1, Calathea38923_c2_seq41.p1, Calathea38923_c2_seq45.p1, Calathea80173_c0_seq1.p1, Calathea81460_c0_seq1.p1	Canna_10993_c0_seq1.p1, Canna_123398_c0_seq1.p1, Canna_17699_c0_seq1.p1, Canna_17699_c0_seq2.p1, Canna_20651_c0_seq1.p1, Canna_20651_c0_seq2.p1, Canna_22312_c0_seq1.p1, Canna_22312_c0_seq2.p1, Canna_24166_c0_seq1.p1	Dichorisandra_105100_c0_seq1.p1, Dichorisandra_2069_c0_seq1.p1, Dichorisandra_36412_c0_seq1.p1, Dichorisandra_42388_c0_seq1.p1, Dichorisandra_48119_c0_seq1.p1, Dichorisandra_48119_c0_seq2.p1	Elaeis|743755840|ref|XP_010913688.1|, Elaeis|743764933|ref|XP_010912682.1|, Elaeis|743766336|ref|XP_010913407.1|, Elaeis|743770736|ref|XP_010915660.1|, Elaeis|743781817|ref|XP_010920986.1|, Elaeis|743784257|ref|XP_010921616.1|, Elaeis|743784260|ref|XP_010921617.1|, Elaeis|743808777|ref|XP_010928420.1|, Elaeis|743808781|ref|XP_010928421.1|, Elaeis|743817138|ref|XP_010930836.1|, Elaeis|743829418|re…	Musa_19886_c0_seq1.p1, Musa_25201_c0_seq1.p1, Musa_25709_c0_seq2.p1, Musa_28691_c0_seq1.p1, Musa_28691_c0_seq2.p1, Musa_28691_c0_seq3.p1	GSMUA_Achr11P03670_001, GSMUA_Achr11P03690_001, GSMUA_Achr11P03700_001, GSMUA_Achr11P03710_001, GSMUA_Achr11P05440_001, GSMUA_Achr1P08170_001, GSMUA_Achr2P03770_001, GSMUA_Achr2P05330_001, GSMUA_Achr3P28200_001, GSMUA_Achr4P08520_001, GSMUA_Achr6P07430_001, GSMUA_Achr6P15630_001, GSMUA_Achr7P02160_001, GSMUA_Achr8P12170_001, GSMUA_Achr8P22580_001, GSMUA_Achr8P25280_001	Orchidantha_28344_c0_seq1.p1, Orchidantha_28344_c0_seq3.p1	Phoenix_30s1010061g001, Phoenix_30s1016001g003, Phoenix_30s1036381g001, Phoenix_30s1177951g004, Phoenix_30s675701g001, Phoenix_30s680061g010, Phoenix_30s740281g001, Phoenix_30s750781g001, Phoenix_30s758111g003, Phoenix_30s820021g004, Phoenix_30s831041g009, Phoenix_30s957141g001, Phoenix_30s957601g004	Zingiber_31958_c0_seq1.p1, Zingiber_61524_c0_seq1.p1	protein_coding	cellulase 2	Encodes a protein with similarity to endo-1,4-b-glucanases and is a member of Glycoside Hydrolase Family 9. CEL2 is induced by nemotodes and is expressed in syncitia induced by Heterodera schachtii.May be involved in the development and function of syncitia.	cellulase 2 (CEL2); FUNCTIONS IN: cellulase activity, hydrolase activity, hydrolyzing O-glycosyl compounds; INVOLVED IN: response to nematode, pattern specification process; LOCATED IN: endomembrane system; EXPRESSED IN: 11 plant structures; EXPRESSED DURING: 6 growth stages; CONTAINS InterPro DOMAIN/s: Six-hairpin glycosidase (InterPro:IPR012341), Glycoside hydrolase, family 9, active site (Inte…
OG0016851	AT1G02810.1, AT2G47550.1, AT4G02330.1	Calathea30611_c2_seq1.p1			Elaeis|743844496|ref|XP_010938361.1|, Elaeis|743889603|ref|XP_010910890.1|		GSMUA_Achr11P20560_001, GSMUA_Achr8P10300_001		Phoenix_30s1132401g002		protein_coding	Plant invertase/pectin methylesterase inhibitor superfamily		Plant invertase/pectin methylesterase inhibitor superfamily; FUNCTIONS IN: enzyme inhibitor activity, pectinesterase activity; INVOLVED IN: cell wall modification; LOCATED IN: endomembrane system, cell wall, plant-type cell wall; EXPRESSED IN: 14 plant structures; EXPRESSED DURING: 6 growth stages; CONTAINS InterPro DOMAIN/s: Pectinesterase, active site (InterPro:IPR018040), Pectin lyase fold/vir…
OG0008280	AT1G02813.1, AT1G02816.1, AT4G02360.1, AT4G02370.1	Calathea32146_c0_seq1.p1	Canna_28197_c1_seq12.p1, Canna_28197_c1_seq14.p1, Canna_28197_c1_seq22.p1, Canna_28197_c1_seq7.p1	Dichorisandra_45397_c0_seq1.p2, Dichorisandra_45397_c0_seq2.p2	Elaeis|743784401|ref|XP_010921653.1|, Elaeis|743844577|ref|XP_010938380.1|	Musa_24883_c0_seq1.p1	GSMUA_Achr9P16340_001	Orchidantha_29966_c0_seq1.p1	Phoenix_30s707621g004, Phoenix_30s952581g001	Zingiber_31920_c0_seq1.p1, Zingiber_31920_c0_seq2.p1	protein_coding	Protein of unknown function, DUF538		Protein of unknown function, DUF538; INVOLVED IN: biological_process unknown; LOCATED IN: endomembrane system; EXPRESSED IN: leaf whorl, cauline leaf, sepal, flower, seed; EXPRESSED DURING: F mature embryo stage, petal differentiation and expansion stage, E expanded cotyledon stage; CONTAINS InterPro DOMAIN/s: Protein of unknown function DUF538 (InterPro:IPR007493); BEST Arabidopsis thaliana prot…
OG0009417	AT1G02820.1, AT4G02380.1, AT4G02380.2, AT4G15910.1		Canna_11734_c0_seq1.p1, Canna_14626_c0_seq1.p1	Dichorisandra_39773_c0_seq2.p1, Dichorisandra_41643_c0_seq1.p1, Dichorisandra_43950_c0_seq1.p1	Elaeis|743768401|ref|XP_010914474.1|, Elaeis|743784409|ref|XP_010921656.1|, Elaeis|743820006|ref|XP_010931673.1|	Musa_96318_c0_seq1.p1	GSMUA_Achr11P18110_001, GSMUA_Achr6P20420_001, GSMUA_Achr9P16350_001	Orchidantha_23903_c0_seq1.p1	Phoenix_30s707621g002		protein_coding	Late embryogenesis abundant 3 (LEA3) family protein		Late embryogenesis abundant 3 (LEA3) family protein; FUNCTIONS IN: molecular_function unknown; INVOLVED IN: embryo development, response to stress; EXPRESSED IN: 16 plant structures; EXPRESSED DURING: 8 growth stages; CONTAINS InterPro DOMAIN/s: Late embryogenesis abundant protein, group 3 (InterPro:IPR004926); BEST Arabidopsis thaliana protein match is: senescence-associated gene 21 (TAIR:AT4G02…
OG0000802	AT1G02850.1, AT1G02850.2, AT1G02850.3, AT1G02850.4, AT1G02850.5, AT1G45191.1, AT1G45191.2, AT1G60090.1, AT1G60260.1, AT1G60270.1, AT3G62740.1, AT3G62750.1, AT4G22100.1, AT4G27820.1, AT4G27830.1, AT5G16580.1	Calathea21872_c1_seq1.p1, Calathea25173_c0_seq1.p1, Calathea29013_c0_seq1.p2, Calathea29013_c0_seq2.p1, Calathea29013_c0_seq3.p2, Calathea29013_c0_seq4.p1, Calathea39589_c0_seq1.p1, Calathea39589_c0_seq2.p1, Calathea39589_c0_seq3.p1	Canna_15618_c0_seq1.p1	Dichorisandra_41410_c0_seq1.p1, Dichorisandra_41410_c0_seq2.p1, Dichorisandra_41410_c0_seq3.p1, Dichorisandra_43496_c0_seq1.p1, Dichorisandra_43496_c0_seq2.p1, Dichorisandra_45737_c0_seq1.p1, Dichorisandra_45737_c0_seq2.p1, Dichorisandra_574_c0_seq1.p1	Elaeis|743784515|ref|XP_010921680.1|, Elaeis|743784520|ref|XP_010921681.1|, Elaeis|743784536|ref|XP_010921682.1|, Elaeis|743844634|ref|XP_010938394.1|, Elaeis|743844638|ref|XP_010938395.1|, Elaeis|743844642|ref|XP_010938396.1|	Musa_14225_c0_seq1.p1, Musa_24906_c0_seq1.p1	GSMUA_Achr11P05590_001, GSMUA_Achr11P06730_001, GSMUA_Achr5P21420_001, GSMUA_Achr9P16420_001, GSMUA_Achr9P16470_001	Orchidantha_34478_c0_seq1.p1, Orchidantha_34478_c0_seq2.p1, Orchidantha_34478_c0_seq3.p1, Orchidantha_34478_c0_seq4.p1, Orchidantha_34478_c0_seq5.p1, Orchidantha_34478_c0_seq6.p1, Orchidantha_36621_c0_seq1.p1, Orchidantha_36621_c0_seq2.p1, Orchidantha_36621_c0_seq3.p1, Orchidantha_36723_c0_seq29.p1, Orchidantha_36723_c0_seq30.p1	Phoenix_30s702241g004, Phoenix_30s772301g007, Phoenix_30s772301g009	Zingiber_115880_c0_seq1.p1, Zingiber_21212_c0_seq1.p1	protein_coding	beta glucosidase 11		beta glucosidase 11 (BGLU11); FUNCTIONS IN: cation binding, hydrolase activity, hydrolyzing O-glycosyl compounds, catalytic activity; INVOLVED IN: carbohydrate metabolic process; LOCATED IN: endomembrane system; EXPRESSED IN: 24 plant structures; EXPRESSED DURING: 13 growth stages; CONTAINS InterPro DOMAIN/s: Glycoside hydrolase, family 1 (InterPro:IPR001360), Glycoside hydrolase, family 1, activ…
OG0004722	AT1G02860.1, AT1G02860.2	Calathea19453_c0_seq1.p2, Calathea19453_c0_seq2.p1, Calathea34111_c0_seq1.p1, Calathea34111_c0_seq2.p1	Canna_13743_c0_seq1.p2, Canna_13743_c0_seq2.p1, Canna_13743_c0_seq5.p1, Canna_19796_c0_seq1.p1	Dichorisandra_36882_c0_seq1.p1, Dichorisandra_43307_c0_seq1.p1, Dichorisandra_43307_c0_seq1.p2, Dichorisandra_43307_c0_seq2.p1	Elaeis|743768342|ref|XP_010914448.1|, Elaeis|743784552|ref|XP_010921686.1|, Elaeis|743844669|ref|XP_010938401.1|, Elaeis|743844673|ref|XP_010938402.1|, Elaeis|743844677|ref|XP_010938403.1|, Elaeis|743844681|ref|XP_010938404.1|	Musa_16288_c0_seq1.p1, Musa_27036_c0_seq18.p1	GSMUA_Achr3P08110_001, GSMUA_Achr5P21410_001, GSMUA_Achr8P10120_001	Orchidantha_20130_c0_seq1.p1	Phoenix_30s692011g001, Phoenix_30s889322g001, Phoenix_30s942741g001		protein_coding	SPX (SYG1/Pho81/XPR1) domain-containing protein	Encodes a ubiquitin E3 ligase with RING and SPX domains that is involved in mediating immune responses and mediates degradation of PHT1s at plasma membranes. Targeted by MIR827. Ubiquitinates PHT1;3, PHT1;2, PHT1;1/AtPT1 and PHT1;4/AtPT2.	nitrogen limitation adaptation (NLA); CONTAINS InterPro DOMAIN/s: Zinc finger, RING-type, conserved site (InterPro:IPR017907), Zinc finger, RING-type (InterPro:IPR001841), SPX, N-terminal (InterPro:IPR004331); BEST Arabidopsis thaliana protein match is: SPX (SYG1/Pho81/XPR1) domain-containing protein / zinc finger (C3HC4-type RING finger) protein-related (TAIR:AT2G38920.1); Has 2026 Blast hits to…
OG0014799	AT1G02870.1	Calathea36151_c3_seq1.p1	Canna_17071_c0_seq1.p1	Dichorisandra_30353_c0_seq1.p1, Dichorisandra_30353_c0_seq2.p1	Elaeis|743784579|ref|XP_010921693.1|	Musa_20855_c0_seq1.p1	GSMUA_Achr3P08100_001	Orchidantha_27058_c0_seq1.p1	Phoenix_30s692011g003	Zingiber_29653_c0_seq1.p1	protein_coding			FUNCTIONS IN: molecular_function unknown; INVOLVED IN: biological_process unknown; EXPRESSED IN: 23 plant structures; EXPRESSED DURING: 13 growth stages; CONTAINS InterPro DOMAIN/s: Ribosome biogenesis protein Nop16 (InterPro:IPR019002); Has 104 Blast hits to 104 proteins in 57 species: Archae - 0; Bacteria - 0; Metazoa - 0; Fungi - 63; Plants - 35; Viruses - 0; Other Eukaryotes - 6 (source: NCBI…
OG0007301	AT1G02880.1, AT1G02880.2, AT1G02880.3, AT1G02880.4, AT2G44750.1, AT2G44750.2	Calathea39990_c0_seq5.p1, Calathea39990_c0_seq6.p1	Canna_18685_c0_seq1.p1	Dichorisandra_48531_c0_seq1.p1, Dichorisandra_48531_c0_seq2.p1, Dichorisandra_48531_c0_seq3.p1	Elaeis|743844707|ref|XP_010938411.1|	Musa_19904_c0_seq1.p1	GSMUA_Achr11P05640_001, GSMUA_Achr8P10100_001	Orchidantha_35526_c0_seq1.p1, Orchidantha_35526_c0_seq2.p1, Orchidantha_35526_c0_seq3.p1	Phoenix_30s724911g001	Zingiber_29706_c0_seq1.p1, Zingiber_29706_c0_seq2.p1	protein_coding	thiamin pyrophosphokinase1	Encodes a thiamine pyrophosphokinase capable of producing thiamine pyrophosphate from free thiamine.	thiamin pyrophosphokinase1 (TPK1); FUNCTIONS IN: thiamin diphosphokinase activity; INVOLVED IN: thiamin metabolic process; LOCATED IN: cytosol; EXPRESSED IN: 6 plant structures; CONTAINS InterPro DOMAIN/s: Thiamin pyrophosphokinase, vitamin B1-binding domain (InterPro:IPR007373), Thiamin pyrophosphokinase (InterPro:IPR006282), Thiamin pyrophosphokinase, catalytic domain (InterPro:IPR007371); BEST…
OG0000024	AT1G02890.1, AT1G02890.2, AT1G64110.1, AT1G64110.2, AT1G64110.3, AT4G02480.1, AT4G28000.1, AT5G52882.1	Calathea32294_c0_seq1.p1, Calathea32294_c0_seq2.p1, Calathea32294_c1_seq1.p1, Calathea32941_c0_seq1.p1, Calathea39053_c0_seq1.p1, Calathea39053_c0_seq10.p1, Calathea39053_c0_seq11.p1, Calathea39053_c0_seq12.p1, Calathea39053_c0_seq13.p1, Calathea39053_c0_seq14.p1, Calathea39053_c0_seq15.p1, Calathea39053_c0_seq16.p2, Calathea39053_c0_seq17.p1, Calathea39053_c0_seq18.p1, Calathea39053_c0_seq19.p1,…	Canna_12194_c0_seq1.p1, Canna_12194_c1_seq1.p1, Canna_21383_c1_seq1.p1, Canna_21383_c1_seq2.p1, Canna_21383_c2_seq1.p1, Canna_21383_c2_seq2.p1, Canna_21383_c2_seq3.p1, Canna_216651_c0_seq1.p1, Canna_23735_c0_seq1.p1, Canna_25493_c0_seq1.p1, Canna_25493_c0_seq1.p2, Canna_27660_c1_seq25.p1, Canna_54178_c0_seq1.p2, Canna_9375_c0_seq1.p1	Dichorisandra_109222_c0_seq1.p1, Dichorisandra_29163_c0_seq1.p1, Dichorisandra_46087_c0_seq2.p1, Dichorisandra_46087_c0_seq4.p1, Dichorisandra_46087_c0_seq5.p1, Dichorisandra_46087_c0_seq6.p1, Dichorisandra_47145_c0_seq1.p1, Dichorisandra_47145_c0_seq2.p1, Dichorisandra_47145_c0_seq3.p1, Dichorisandra_47145_c0_seq4.p1, Dichorisandra_49572_c0_seq1.p1, Dichorisandra_49572_c0_seq2.p1, Dichorisandra_…	Elaeis|743756482|ref|XP_010917020.1|, Elaeis|743756484|ref|XP_010917029.1|, Elaeis|743756486|ref|XP_010917036.1|, Elaeis|743768304|ref|XP_010914430.1|, Elaeis|743768306|ref|XP_010914431.1|, Elaeis|743768308|ref|XP_010914432.1|, Elaeis|743768310|ref|XP_010914433.1|, Elaeis|743770951|ref|XP_010915761.1|, Elaeis|743770953|ref|XP_010915762.1|, Elaeis|743785082|ref|XP_010921817.1|, Elaeis|743796618|re…	Musa_10436_c0_seq1.p1, Musa_11724_c0_seq1.p1, Musa_29712_c0_seq1.p1, Musa_29712_c0_seq10.p1, Musa_29712_c0_seq11.p1, Musa_29712_c0_seq2.p1, Musa_29712_c0_seq3.p1, Musa_29712_c0_seq4.p1, Musa_29712_c0_seq4.p2, Musa_29712_c0_seq5.p1, Musa_29712_c0_seq5.p2, Musa_29712_c0_seq6.p1, Musa_29712_c0_seq7.p1, Musa_29712_c0_seq7.p2, Musa_29712_c0_seq8.p1, Musa_29712_c0_seq8.p2, Musa_29712_c0_seq9.p1, Musa_6…	GSMUA_Achr11P05650_001, GSMUA_Achr11P05660_001, GSMUA_Achr11P15820_001, GSMUA_Achr11P20320_001, GSMUA_Achr11P20330_001, GSMUA_Achr3P00740_001, GSMUA_Achr7P14270_001, GSMUA_Achr8P10090_001, GSMUA_Achr8P33760_001, GSMUA_Achr9P05420_001	Orchidantha_15224_c0_seq1.p1, Orchidantha_20260_c0_seq1.p1, Orchidantha_25411_c0_seq1.p1, Orchidantha_29108_c0_seq2.p1, Orchidantha_36979_c0_seq1.p1, Orchidantha_36979_c0_seq2.p1, Orchidantha_36979_c0_seq3.p1, Orchidantha_36979_c0_seq4.p1, Orchidantha_36979_c0_seq5.p1, Orchidantha_93787_c0_seq1.p1	Phoenix_30s1114991g005, Phoenix_30s65509652g004, Phoenix_30s65509652g005, Phoenix_30s655123g007, Phoenix_30s672571g002, Phoenix_30s792541g002, Phoenix_30s792541g003, Phoenix_30s792542g001, Phoenix_30s990591g001, Phoenix_30s990591g002	Zingiber_27694_c0_seq1.p1, Zingiber_33009_c0_seq1.p1, Zingiber_34221_c0_seq1.p1, Zingiber_34221_c0_seq2.p1, Zingiber_73424_c0_seq1.p1	protein_coding	AAA-type ATPase family protein		AAA-type ATPase family protein; FUNCTIONS IN: nucleoside-triphosphatase activity, ATPase activity, nucleotide binding, ATP binding; LOCATED IN: chloroplast; EXPRESSED IN: 25 plant structures; EXPRESSED DURING: 15 growth stages; CONTAINS InterPro DOMAIN/s: ATPase, AAA+ type, core (InterPro:IPR003593), ATPase, AAA-type, core (InterPro:IPR003959), ATPase, AAA-type, conserved site (InterPro:IPR003960…
OG0002163	AT1G02900.1, AT3G16570.1, AT4G15800.1	Calathea18003_c0_seq1.p1, Calathea38044_c0_seq38.p1, Calathea38044_c0_seq39.p2, Calathea38044_c0_seq41.p1, Calathea38044_c0_seq42.p2, Calathea38044_c0_seq43.p3, Calathea38044_c0_seq45.p2, Calathea38044_c0_seq46.p2, Calathea38044_c0_seq47.p2	Canna_18902_c0_seq1.p2, Canna_18902_c0_seq2.p1, Canna_18902_c0_seq3.p2, Canna_18902_c0_seq4.p1, Canna_18902_c0_seq5.p1, Canna_18902_c0_seq6.p1	Dichorisandra_44812_c1_seq1.p2, Dichorisandra_44812_c1_seq2.p2, Dichorisandra_44812_c1_seq3.p1	Elaeis|743768295|ref|XP_010914425.1|, Elaeis|743785063|ref|XP_010921813.1|, Elaeis|743819849|ref|XP_010931638.1|, Elaeis|743819853|ref|XP_010931639.1|, Elaeis|743844733|ref|XP_010938417.1|	Musa_27013_c1_seq1.p2, Musa_27013_c1_seq2.p1	GSMUA_Achr11P18350_001, GSMUA_Achr11P25470_001, GSMUA_Achr1P26680_001, GSMUA_Achr2P01650_001, GSMUA_Achr3P23990_001, GSMUA_Achr5P27020_001, GSMUA_Achr7P03730_001, GSMUA_Achr8P06690_001	Orchidantha_30431_c0_seq1.p1, Orchidantha_30431_c0_seq2.p1		Zingiber_15283_c0_seq1.p2, Zingiber_29088_c0_seq1.p1, Zingiber_29088_c0_seq2.p1, Zingiber_29931_c0_seq1.p1, Zingiber_29931_c0_seq2.p1	protein_coding	rapid alkalinization factor 1	Member of a diversely expressed predicted peptide family showing sequence similarity to tobacco Rapid Alkalinization Factor (RALF), and is believed to play an essential role in the physiology of Arabidopsis. Consists of a single exon and is characterized by a conserved C-terminal motif and N-terminal signal peptide. Mediates Ca2+-dependent signaling.	rapid alkalinization factor 1 (RALF1); CONTAINS InterPro DOMAIN/s: Rapid ALkalinization Factor (InterPro:IPR008801); BEST Arabidopsis thaliana protein match is: ralf-like 33 (TAIR:AT4G15800.1); Has 267 Blast hits to 267 proteins in 20 species: Archae - 0; Bacteria - 0; Metazoa - 0; Fungi - 2; Plants - 265; Viruses - 0; Other Eukaryotes - 0 (source: NCBI BLink).
OG0004721	AT1G02910.1	Calathea38982_c0_seq1.p1, Calathea38982_c0_seq2.p1, Calathea38982_c0_seq3.p1, Calathea38982_c0_seq3.p2, Calathea38982_c0_seq4.p1, Calathea38982_c0_seq4.p2, Calathea38982_c0_seq5.p1, Calathea38982_c0_seq5.p2, Calathea38982_c0_seq6.p1, Calathea38982_c0_seq6.p2	Canna_22722_c0_seq1.p1, Canna_22722_c0_seq1.p3, Canna_22722_c0_seq2.p1, Canna_22722_c0_seq2.p2, Canna_22722_c0_seq3.p1, Canna_22722_c0_seq3.p3, Canna_22722_c0_seq4.p1, Canna_22722_c0_seq4.p2, Canna_22722_c0_seq5.p1	Dichorisandra_28101_c0_seq1.p1, Dichorisandra_28101_c0_seq2.p1	Elaeis|743819837|ref|XP_010931637.1|	Musa_12677_c0_seq1.p1	GSMUA_Achr2P02300_001	Orchidantha_28901_c0_seq1.p1, Orchidantha_28901_c0_seq1.p2	Phoenix_30s970631g004	Zingiber_13027_c0_seq1.p1	protein_coding	tetratricopeptide repeat (TPR)-containing protein	Mutants defective in this gene were shown to have a reduced PSII content (overall reduction in the levels of several PSII subunits) and a disrupted grana stack structure. The N-terminal half of the protein contains two tetratricopeptide repeat (TPR) motifs that are arranged tandemly, each consisting of a 34-residue degenerate consensus sequence. The N-terminal sequence is rich in positive and hyd…	LOW PSII ACCUMULATION1 (LPA1); FUNCTIONS IN: binding; INVOLVED IN: photosystem II oxygen evolving complex assembly; LOCATED IN: chloroplast; EXPRESSED IN: 22 plant structures; EXPRESSED DURING: 13 growth stages; CONTAINS InterPro DOMAIN/s: Protein of unknown function DUF3493 (InterPro:IPR021883), Tetratricopeptide-like helical (InterPro:IPR011990), Tetratricopeptide repeat-containing (InterPro:IP…
OG0023162	AT1G02920.1, AT1G02930.1, AT1G02930.2, AT2G02930.1, AT4G02520.1										protein_coding	glutathione S-transferase 7	Encodes glutathione transferase belonging to the phi class of GSTs. Naming convention according to Wagner et al. (2002).	glutathione S-transferase 7 (GSTF7); FUNCTIONS IN: glutathione transferase activity, copper ion binding, cobalt ion binding, glutathione binding; INVOLVED IN: defense response to fungus, incompatible interaction, response to cadmium ion, response to salt stress, defense response to bacterium, toxin catabolic process; LOCATED IN: nucleus, vacuole, cytoplasm; EXPRESSED IN: root, cultured cell, leaf…
OG0002427	AT1G02960.1, AT1G02960.2, AT1G02960.3, AT1G02965.1	Calathea39167_c0_seq1.p1, Calathea39167_c0_seq10.p1, Calathea39167_c0_seq11.p1, Calathea39167_c0_seq12.p1, Calathea39167_c0_seq13.p1, Calathea39167_c0_seq14.p1, Calathea39167_c0_seq15.p1, Calathea39167_c0_seq2.p1, Calathea39167_c0_seq24.p1, Calathea39167_c0_seq29.p1, Calathea39167_c0_seq3.p1, Calathea39167_c0_seq33.p1, Calathea39167_c0_seq37.p1, Calathea39167_c0_seq4.p1, Calathea39167_c0_seq40.p1…	Canna_23867_c0_seq1.p1, Canna_23867_c0_seq2.p1, Canna_23867_c0_seq3.p1, Canna_23867_c0_seq4.p1, Canna_23867_c0_seq5.p1	Dichorisandra_36063_c0_seq1.p1, Dichorisandra_36063_c0_seq2.p1	Elaeis|743869744|ref|XP_010905881.1|		GSMUA_Achr9P00730_001	Orchidantha_32684_c0_seq1.p1, Orchidantha_32684_c0_seq2.p1, Orchidantha_32684_c0_seq3.p1	Phoenix_30s688311g004	Zingiber_148177_c0_seq1.p1	protein_coding			unknown protein; BEST Arabidopsis thaliana protein match is: unknown protein (TAIR:AT1G02965.1); Has 83 Blast hits to 82 proteins in 37 species: Archae - 0; Bacteria - 2; Metazoa - 20; Fungi - 7; Plants - 29; Viruses - 0; Other Eukaryotes - 25 (source: NCBI BLink).
OG0010761	AT1G02970.1	Calathea18143_c0_seq1.p1, Calathea18143_c0_seq1.p2, Calathea18143_c0_seq2.p1	Canna_19421_c0_seq1.p1	Dichorisandra_47473_c0_seq1.p1, Dichorisandra_47473_c0_seq2.p1, Dichorisandra_47473_c0_seq3.p1	Elaeis|743850929|ref|XP_010940009.1|	Musa_25577_c0_seq1.p1	GSMUA_Achr1P12120_001, GSMUA_Achr1P12130_001		Phoenix_30s836861g002, Phoenix_30s915451g001	Zingiber_105971_c0_seq1.p1, Zingiber_9073_c0_seq1.p1	protein_coding	WEE1 kinase homolog	Protein kinase that negatively regulates the entry into mitosis.	WEE1 kinase homolog (WEE1); CONTAINS InterPro DOMAIN/s: Protein kinase, ATP binding site (InterPro:IPR017441), Protein kinase, catalytic domain (InterPro:IPR000719), Serine/threonine-protein kinase-like domain (InterPro:IPR017442), Protein kinase-like domain (InterPro:IPR011009), Serine/threonine-protein kinase, active site (InterPro:IPR008271); BEST Arabidopsis thaliana protein match is: Protein…
OG0001429	AT1G02980.1, AT1G43140.1, AT1G59790.1, AT4G02570.1, AT4G02570.2, AT4G02570.3, AT4G02570.4	Calathea27817_c0_seq1.p1, Calathea39470_c2_seq1.p1, Calathea39470_c2_seq2.p1, Calathea39470_c2_seq3.p1	Canna_27111_c0_seq1.p1, Canna_27111_c0_seq2.p1, Canna_27111_c0_seq3.p1, Canna_27111_c0_seq4.p1	Dichorisandra_49778_c0_seq1.p1, Dichorisandra_49778_c0_seq2.p1, Dichorisandra_49778_c0_seq3.p1, Dichorisandra_99988_c0_seq1.p1	Elaeis|743784890|ref|XP_010921769.1|, Elaeis|743784894|ref|XP_010921770.1|, Elaeis|743784898|ref|XP_010921771.1|, Elaeis|743844860|ref|XP_010938449.1|, Elaeis|743844863|ref|XP_010938450.1|, Elaeis|743844869|ref|XP_010938451.1|	Musa_29816_c0_seq1.p1, Musa_29816_c0_seq11.p1, Musa_29816_c0_seq2.p1, Musa_29816_c0_seq3.p1, Musa_29816_c0_seq4.p1, Musa_29816_c0_seq5.p1, Musa_29816_c0_seq6.p1, Musa_94724_c0_seq1.p1	GSMUA_Achr1P14740_001, GSMUA_Achr1P26690_001, GSMUA_Achr7P03700_001, GSMUA_Achr9P17620_001, GSMUA_AchrUn_randomP18580_001	Orchidantha_37529_c0_seq1.p1, Orchidantha_37529_c0_seq2.p1, Orchidantha_37529_c0_seq3.p1, Orchidantha_37529_c0_seq5.p1	Phoenix_30s1020141g004, Phoenix_30s1021181g004	Zingiber_34395_c0_seq1.p1, Zingiber_34395_c0_seq2.p1, Zingiber_34395_c0_seq3.p1, Zingiber_34395_c0_seq4.p1, Zingiber_34395_c0_seq5.p1, Zingiber_34395_c0_seq6.p1, Zingiber_34395_c0_seq7.p1	protein_coding	cullin 2	encodes an Arabidopsis cullin	cullin 2 (CUL2); FUNCTIONS IN: ubiquitin protein ligase binding; INVOLVED IN: cell cycle, ubiquitin-dependent protein catabolic process; LOCATED IN: SCF ubiquitin ligase complex, chloroplast envelope; EXPRESSED IN: sperm cell, flower; EXPRESSED DURING: petal differentiation and expansion stage; CONTAINS InterPro DOMAIN/s: Winged helix-turn-helix transcription repressor DNA-binding (InterPro:IPR01…
OG0029630	AT1G02990.1, AT1G02990.2, AT1G02990.3										protein_coding			BEST Arabidopsis thaliana protein match is: CW-type Zinc Finger (TAIR:AT3G62900.1); Has 5847 Blast hits to 4410 proteins in 438 species: Archae - 17; Bacteria - 452; Metazoa - 2463; Fungi - 354; Plants - 306; Viruses - 11; Other Eukaryotes - 2244 (source: NCBI BLink).
OG0000202	AT1G03000.1	Calathea39433_c0_seq1.p1, Calathea39433_c0_seq1.p2, Calathea39433_c0_seq10.p1, Calathea39433_c0_seq10.p2, Calathea39433_c0_seq11.p1, Calathea39433_c0_seq11.p2, Calathea39433_c0_seq12.p1, Calathea39433_c0_seq12.p2, Calathea39433_c0_seq13.p1, Calathea39433_c0_seq13.p2, Calathea39433_c0_seq14.p1, Calathea39433_c0_seq14.p2, Calathea39433_c0_seq15.p1, Calathea39433_c0_seq15.p2, Calathea39433_c0_seq16.…	Canna_27968_c0_seq1.p1, Canna_27968_c0_seq2.p1	Dichorisandra_21361_c0_seq1.p1, Dichorisandra_30421_c0_seq1.p1, Dichorisandra_30421_c0_seq2.p1	Elaeis|743874297|ref|XP_010907043.1|, Elaeis|743874299|ref|XP_010907044.1|, Elaeis|743874301|ref|XP_010907045.1|	Musa_24126_c0_seq1.p1, Musa_24126_c1_seq1.p1	GSMUA_Achr6P20030_001	Orchidantha_36683_c0_seq1.p1, Orchidantha_36683_c0_seq1.p3, Orchidantha_36683_c0_seq2.p1, Orchidantha_36683_c0_seq2.p3, Orchidantha_36683_c0_seq8.p1	Phoenix_30s682871g003	Zingiber_21052_c0_seq1.p1	protein_coding	peroxin 6	Encodes an apparent ATPase similar to yeast and human protein required for peroxisomal biogenesis. May facilitate recycling of PEX5, the peroxisomal matrix protein receptor, and thereby promote peroxisomal matrix protein import.	peroxin 6 (PEX6); FUNCTIONS IN: nucleoside-triphosphatase activity, ATPase activity, nucleotide binding, ATP binding; INVOLVED IN: protein import into peroxisome matrix, fatty acid beta-oxidation; EXPRESSED IN: 22 plant structures; EXPRESSED DURING: 13 growth stages; CONTAINS InterPro DOMAIN/s: ATPase, AAA-type, core (InterPro:IPR003959), ATPase, AAA+ type, core (InterPro:IPR003593), ATPase, AAA-…
OG0002164	AT1G03010.1, AT2G47860.1, AT2G47860.2, AT2G47860.3, AT3G08570.1, AT3G08660.1, AT5G48800.1	Calathea24652_c0_seq1.p1, Calathea26808_c0_seq1.p1, Calathea39592_c1_seq85.p2	Canna_17265_c0_seq1.p1, Canna_20979_c0_seq1.p1	Dichorisandra_110703_c0_seq1.p1, Dichorisandra_30438_c0_seq1.p1	Elaeis|743785162|ref|XP_010921839.1|, Elaeis|743788930|ref|XP_010922793.1|, Elaeis|743818998|ref|XP_010931396.1|, Elaeis|743819000|ref|XP_010931398.1|, Elaeis|743882122|ref|XP_010909076.1|	Musa_12207_c0_seq1.p1, Musa_1619_c1_seq1.p1, Musa_16539_c0_seq1.p1, Musa_16539_c0_seq2.p1, Musa_21967_c0_seq1.p1, Musa_21967_c0_seq2.p1, Musa_21967_c0_seq3.p1	GSMUA_Achr1P11260_001, GSMUA_Achr6P27970_001, GSMUA_Achr7P21950_001, GSMUA_Achr8P30170_001, GSMUA_AchrUn_randomP06740_001, GSMUA_AchrUn_randomP06750_001	Orchidantha_199560_c0_seq1.p1, Orchidantha_27970_c0_seq1.p1	Phoenix_30s705781g001, Phoenix_30s771491g003, Phoenix_30s860931g002, Phoenix_30s873681g005	Zingiber_101766_c0_seq1.p2, Zingiber_146485_c0_seq1.p1, Zingiber_14992_c0_seq1.p1, Zingiber_22822_c0_seq1.p1, Zingiber_22822_c0_seq2.p1	protein_coding	Phototropic-responsive NPH3 family protein		Phototropic-responsive NPH3 family protein; FUNCTIONS IN: signal transducer activity; INVOLVED IN: response to light stimulus, pollen tube growth; EXPRESSED IN: leaf apex, inflorescence meristem, cauline leaf, root, flower; EXPRESSED DURING: M germinated pollen stage, petal differentiation and expansion stage; CONTAINS InterPro DOMAIN/s: NPH3 (InterPro:IPR004249), BTB/POZ fold (InterPro:IPR011333…
OG0000374	AT1G03020.1, AT1G03850.2, AT1G06830.1, AT1G28480.1, AT2G30540.1, AT2G47870.1, AT2G47880.1, AT3G02000.1, AT3G21460.1, AT3G62930.1, AT3G62950.1, AT3G62960.1, AT4G15660.1, AT4G15670.1, AT4G15680.1, AT4G15690.1, AT4G15700.1, AT5G14070.1, AT5G18600.1	Calathea18580_c0_seq1.p2, Calathea28582_c0_seq1.p1, Calathea28582_c0_seq2.p1, Calathea28582_c0_seq3.p1, Calathea28582_c0_seq4.p1, Calathea74517_c0_seq1.p1	Canna_11528_c0_seq1.p1, Canna_14689_c0_seq1.p1, Canna_18347_c0_seq1.p1, Canna_18413_c0_seq1.p1, Canna_5122_c0_seq1.p1	Dichorisandra_30031_c0_seq1.p1, Dichorisandra_35378_c0_seq1.p1, Dichorisandra_37117_c0_seq1.p1, Dichorisandra_40904_c0_seq1.p1, Dichorisandra_40904_c0_seq2.p1, Dichorisandra_79486_c0_seq1.p1	Elaeis|743756887|ref|XP_010919211.1|, Elaeis|743813014|ref|XP_010929596.1|, Elaeis|743821306|ref|XP_010931999.1|, Elaeis|743865265|ref|XP_010904787.1|, Elaeis|743865269|ref|XP_010904788.1|, Elaeis|743865733|ref|XP_010904892.1|, Elaeis|743878414|ref|XP_010908168.1|, Elaeis|743890121|ref|XP_010911008.1|	Musa_19024_c0_seq1.p1, Musa_19024_c0_seq2.p1, Musa_27025_c1_seq1.p4, Musa_27025_c1_seq2.p4, Musa_7671_c0_seq1.p1	GSMUA_Achr10P11860_001, GSMUA_Achr10P26130_001, GSMUA_Achr11P05780_001, GSMUA_Achr11P13780_001, GSMUA_Achr11P18300_001, GSMUA_Achr1P13880_001, GSMUA_Achr1P26720_001, GSMUA_Achr2P15240_001, GSMUA_Achr3P15490_001, GSMUA_Achr3P18710_001, GSMUA_Achr5P00370_001, GSMUA_Achr5P00380_001, GSMUA_Achr6P23860_001, GSMUA_Achr6P27020_001, GSMUA_Achr7P03690_001, GSMUA_Achr7P10990_001, GSMUA_Achr8P09970_001, GSM…	Orchidantha_10339_c0_seq1.p2	Phoenix_30s1128771g001, Phoenix_30s65509247g002, Phoenix_30s669001g001, Phoenix_30s788331g001, Phoenix_30s832161g001	Zingiber_122667_c0_seq1.p1, Zingiber_13470_c0_seq1.p1, Zingiber_13623_c0_seq1.p1, Zingiber_14090_c0_seq1.p2, Zingiber_14151_c0_seq1.p2, Zingiber_48511_c0_seq1.p1	protein_coding	Thioredoxin superfamily protein		Thioredoxin superfamily protein; FUNCTIONS IN: electron carrier activity, arsenate reductase (glutaredoxin) activity, protein disulfide oxidoreductase activity; INVOLVED IN: cell redox homeostasis; LOCATED IN: cellular_component unknown; EXPRESSED IN: 7 plant structures; EXPRESSED DURING: 6 growth stages; CONTAINS InterPro DOMAIN/s: Glutaredoxin-like, plant II (InterPro:IPR011905), Thioredoxin fo…
OG0004438	AT1G03030.1	Calathea38983_c2_seq1.p1, Calathea38983_c2_seq10.p1, Calathea38983_c2_seq11.p1, Calathea38983_c2_seq14.p1, Calathea38983_c2_seq16.p1, Calathea38983_c2_seq3.p1, Calathea38983_c2_seq7.p1, Calathea38983_c2_seq8.p1	Canna_24333_c0_seq1.p1, Canna_24333_c0_seq1.p2, Canna_24333_c0_seq2.p1, Canna_24333_c0_seq2.p2, Canna_24333_c0_seq3.p1, Canna_24333_c0_seq3.p2, Canna_24333_c0_seq4.p1, Canna_24333_c0_seq4.p2	Dichorisandra_41344_c0_seq1.p1	Elaeis|743760296|ref|XP_010936181.1|, Elaeis|743760298|ref|XP_010936189.1|, Elaeis|743760300|ref|XP_010936197.1|, Elaeis|743760302|ref|XP_010936204.1|, Elaeis|743760304|ref|XP_010936212.1|, Elaeis|743760306|ref|XP_010936220.1|	Musa_11770_c0_seq1.p1	GSMUA_Achr7P07620_001	Orchidantha_28826_c0_seq1.p1, Orchidantha_28826_c0_seq2.p1	Phoenix_30s65509724g016	Zingiber_91633_c0_seq1.p1	protein_coding	P-loop containing nucleoside triphosphate hydrolases superfamily protein		P-loop containing nucleoside triphosphate hydrolases superfamily protein; FUNCTIONS IN: phosphotransferase activity, alcohol group as acceptor, kinase activity, ATP binding; INVOLVED IN: biosynthetic process, metabolic process; LOCATED IN: chloroplast; EXPRESSED IN: 22 plant structures; EXPRESSED DURING: 13 growth stages; CONTAINS InterPro DOMAIN/s: Phosphoribulokinase/uridine kinase (InterPro:IP…
OG0001877	AT1G03040.1, AT1G03040.2, AT4G02590.1, AT4G02590.2, AT4G02590.3	Calathea29431_c0_seq1.p1, Calathea29431_c0_seq2.p1, Calathea29431_c0_seq3.p1, Calathea29431_c0_seq4.p1, Calathea32990_c0_seq1.p2, Calathea32990_c0_seq2.p1, Calathea32990_c0_seq3.p2, Calathea32990_c1_seq1.p1	Canna_17915_c0_seq1.p1, Canna_24698_c0_seq1.p1	Dichorisandra_47972_c0_seq1.p2, Dichorisandra_47972_c0_seq2.p2, Dichorisandra_47972_c0_seq3.p2, Dichorisandra_48521_c0_seq1.p1, Dichorisandra_48521_c0_seq2.p1, Dichorisandra_48521_c0_seq3.p1	Elaeis|743760278|ref|XP_010936096.1|, Elaeis|743760280|ref|XP_010936103.1|, Elaeis|743774505|ref|XP_010917608.1|, Elaeis|743791623|ref|XP_010923485.1|, Elaeis|743791626|ref|XP_010923486.1|	Musa_12646_c0_seq1.p1, Musa_12646_c1_seq1.p1, Musa_12646_c1_seq2.p1, Musa_27199_c0_seq1.p1, Musa_27199_c0_seq2.p1, Musa_27199_c0_seq3.p1	GSMUA_Achr4P21070_001, GSMUA_Achr5P03100_001, GSMUA_Achr9P25560_001	Orchidantha_14210_c0_seq1.p1, Orchidantha_33980_c0_seq1.p1, Orchidantha_33980_c0_seq2.p1, Orchidantha_33980_c0_seq3.p1	Phoenix_30s1122501g002, Phoenix_30s670321g008	Zingiber_29657_c0_seq1.p1, Zingiber_31614_c0_seq1.p1, Zingiber_31614_c0_seq2.p1, Zingiber_31614_c0_seq3.p1, Zingiber_31614_c0_seq4.p1	protein_coding	basic helix-loop-helix (bHLH) DNA-binding superfamily protein		basic helix-loop-helix (bHLH) DNA-binding superfamily protein; FUNCTIONS IN: DNA binding, sequence-specific DNA binding transcription factor activity; INVOLVED IN: regulation of transcription, acetyl-CoA biosynthetic process from pyruvate; LOCATED IN: nucleus; EXPRESSED IN: 22 plant structures; EXPRESSED DURING: 13 growth stages; CONTAINS InterPro DOMAIN/s: Helix-loop-helix DNA-binding domain (In…
OG0000803	AT1G03050.1, AT2G25430.1, AT4G02650.1, AT4G32285.1, AT4G32285.2	Calathea37711_c0_seq1.p1, Calathea39792_c0_seq1.p1, Calathea39792_c0_seq2.p1, Calathea39792_c0_seq3.p1, Calathea39792_c0_seq4.p1, Calathea39792_c0_seq5.p1, Calathea39792_c0_seq6.p1, Calathea39792_c0_seq7.p1, Calathea39792_c0_seq8.p1	Canna_26680_c0_seq1.p1, Canna_26680_c0_seq2.p1	Dichorisandra_49713_c0_seq1.p1, Dichorisandra_49713_c0_seq2.p1, Dichorisandra_49713_c0_seq3.p1, Dichorisandra_49713_c0_seq4.p1, Dichorisandra_49713_c0_seq5.p1, Dichorisandra_49713_c0_seq6.p1, Dichorisandra_49713_c0_seq7.p1, Dichorisandra_49713_c0_seq9.p1	Elaeis|743763202|ref|XP_010911649.1|, Elaeis|743780813|ref|XP_010920611.1|, Elaeis|743780815|ref|XP_010920612.1|, Elaeis|743842359|ref|XP_010937786.1|, Elaeis|743890434|ref|XP_010911081.1|	Musa_16289_c0_seq1.p2, Musa_22544_c0_seq1.p1, Musa_28201_c0_seq1.p1, Musa_28201_c0_seq2.p1, Musa_28201_c0_seq3.p1	GSMUA_Achr10P04550_001, GSMUA_Achr11P09010_001, GSMUA_Achr11P24410_001, GSMUA_Achr6P18600_001, GSMUA_Achr6P33420_001, GSMUA_Achr9P03950_001	Orchidantha_111242_c0_seq1.p1, Orchidantha_131796_c0_seq1.p1, Orchidantha_28285_c0_seq1.p1, Orchidantha_28285_c0_seq2.p1	Phoenix_30s1004841g001, Phoenix_30s65509103g001, Phoenix_30s941391g001	Zingiber_20808_c0_seq1.p1, Zingiber_34240_c0_seq1.p1, Zingiber_34240_c0_seq10.p1, Zingiber_34240_c0_seq11.p1, Zingiber_34240_c0_seq12.p1, Zingiber_34240_c0_seq13.p1, Zingiber_34240_c0_seq14.p1, Zingiber_34240_c0_seq16.p1, Zingiber_34240_c0_seq2.p1, Zingiber_34240_c0_seq3.p1, Zingiber_34240_c0_seq4.p1, Zingiber_34240_c0_seq5.p1, Zingiber_34240_c0_seq6.p1, Zingiber_34240_c0_seq7.p1, Zingiber_34240_…	protein_coding	ENTH/ANTH/VHS superfamily protein		ENTH/ANTH/VHS superfamily protein; FUNCTIONS IN: phospholipid binding, clathrin binding, binding, phosphatidylinositol binding; INVOLVED IN: N-terminal protein myristoylation, clathrin coat assembly; LOCATED IN: clathrin coat; EXPRESSED IN: 9 plant structures; EXPRESSED DURING: L mature pollen stage, M germinated pollen stage, 4 anthesis, C globular stage, petal differentiation and expansion stag…
OG0001966	AT1G03055.1, AT1G03055.2, AT1G64680.1	Calathea21550_c1_seq1.p1, Calathea23846_c0_seq1.p1	Canna_10979_c1_seq1.p1, Canna_20614_c0_seq1.p1	Dichorisandra_81145_c0_seq1.p1	Elaeis|743774578|ref|XP_010917646.1|, Elaeis|743824675|ref|XP_010932838.1|, Elaeis|743883791|ref|XP_010909506.1|, Elaeis|743883795|ref|XP_010909507.1|, Elaeis|743890696|ref|XP_010911145.1|	Musa_8845_c0_seq1.p1, Musa_8845_c0_seq2.p1	GSMUA_Achr1P14050_001, GSMUA_Achr2P08930_001, GSMUA_Achr3P12260_001	Orchidantha_37289_c0_seq1.p1, Orchidantha_37289_c0_seq10.p1, Orchidantha_37289_c0_seq11.p1, Orchidantha_37289_c0_seq13.p2, Orchidantha_37289_c0_seq14.p2, Orchidantha_37289_c0_seq15.p1, Orchidantha_37289_c0_seq16.p1, Orchidantha_37289_c0_seq17.p2, Orchidantha_37289_c0_seq18.p1, Orchidantha_37289_c0_seq19.p2, Orchidantha_37289_c0_seq2.p1, Orchidantha_37289_c0_seq20.p1, Orchidantha_37289_c0_seq22.p2…	Phoenix_30s842901g001, Phoenix_30s855471g001		protein_coding		Encodes the ortholog of rice D27. It is plastid-localized and is required for the inhibition of secondary bud outgrowth and operates on a nonmobile precursor upstream of MAX1 in the SL biosynthesis pathway.	unknown protein; BEST Arabidopsis thaliana protein match is: unknown protein (TAIR:AT1G64680.1); Has 143 Blast hits to 143 proteins in 26 species: Archae - 0; Bacteria - 6; Metazoa - 0; Fungi - 0; Plants - 122; Viruses - 0; Other Eukaryotes - 15 (source: NCBI BLink).
OG0002068	AT1G03060.1, AT4G02660.1	Calathea37869_c0_seq1.p1, Calathea37869_c0_seq1.p2, Calathea37869_c0_seq2.p1, Calathea37869_c0_seq2.p2, Calathea37869_c0_seq2.p3, Calathea37869_c0_seq3.p1, Calathea37869_c0_seq4.p1, Calathea37869_c0_seq4.p2	Canna_144894_c0_seq1.p1, Canna_151155_c0_seq1.p1, Canna_180991_c0_seq1.p1, Canna_26140_c0_seq1.p1, Canna_26140_c0_seq2.p1, Canna_26140_c0_seq3.p1	Dichorisandra_32538_c0_seq1.p1, Dichorisandra_32951_c0_seq1.p1, Dichorisandra_48022_c0_seq1.p1, Dichorisandra_48022_c0_seq2.p1, Dichorisandra_48022_c0_seq3.p1, Dichorisandra_48022_c0_seq4.p1, Dichorisandra_48022_c0_seq6.p1	Elaeis|743774535|ref|XP_010917623.1|, Elaeis|743774537|ref|XP_010917624.1|	Musa_19331_c0_seq1.p1, Musa_30010_c1_seq1.p1, Musa_30010_c1_seq2.p1, Musa_74613_c0_seq1.p2	GSMUA_Achr3P14900_001, GSMUA_Achr3P14910_001, GSMUA_Achr3P25400_001, GSMUA_Achr8P04500_001	Orchidantha_130536_c0_seq1.p1, Orchidantha_34089_c0_seq1.p1, Orchidantha_34089_c0_seq2.p1, Orchidantha_34089_c0_seq3.p1	Phoenix_30s1113681g001, Phoenix_30s1113681g002	Zingiber_32724_c0_seq1.p1, Zingiber_32724_c0_seq2.p1, Zingiber_34589_c0_seq1.p1, Zingiber_34589_c0_seq2.p1, Zingiber_34589_c0_seq3.p1	protein_coding	Beige/BEACH domain ;WD domain, G-beta repeat protein	Encodes a WD/BEACH domain protein involved in cell morphogenesis.	SPIRRIG (SPI); FUNCTIONS IN: binding; INVOLVED IN: signal transduction, multidimensional cell growth, vacuole organization, trichome morphogenesis; LOCATED IN: cellular_component unknown; EXPRESSED IN: 23 plant structures; EXPRESSED DURING: 15 growth stages; CONTAINS InterPro DOMAIN/s: WD40 repeat 2 (InterPro:IPR019782), Beige/BEACH (InterPro:IPR000409), WD40 repeat, conserved site (InterPro:IPR0…
OG0000445	AT1G03070.1, AT1G03070.2, AT3G63310.1, AT4G02690.1, AT4G14730.1	Calathea31143_c0_seq1.p1, Calathea38928_c1_seq1.p1, Calathea39345_c3_seq1.p2, Calathea39345_c3_seq10.p1, Calathea39345_c3_seq11.p1, Calathea39345_c3_seq12.p1, Calathea39345_c3_seq13.p1, Calathea39345_c3_seq14.p2, Calathea39345_c3_seq15.p1, Calathea39345_c3_seq16.p1, Calathea39345_c3_seq17.p1, Calathea39345_c3_seq18.p1, Calathea39345_c3_seq19.p1, Calathea39345_c3_seq2.p3, Calathea39345_c3_seq20.p1…	Canna_15362_c0_seq1.p1, Canna_16232_c0_seq1.p1, Canna_18059_c0_seq1.p1, Canna_24914_c0_seq1.p2, Canna_24914_c0_seq2.p2	Dichorisandra_39546_c0_seq1.p1, Dichorisandra_44802_c0_seq1.p1, Dichorisandra_46103_c0_seq1.p1, Dichorisandra_46103_c0_seq2.p1, Dichorisandra_46103_c0_seq3.p1, Dichorisandra_46103_c0_seq4.p1	Elaeis|743791772|ref|XP_010923520.1|, Elaeis|743791776|ref|XP_010923521.1|, Elaeis|743824571|ref|XP_010932815.1|, Elaeis|743824575|ref|XP_010932816.1|	Musa_13587_c0_seq1.p1, Musa_14809_c0_seq1.p1, Musa_15136_c0_seq1.p1, Musa_18641_c0_seq1.p1	GSMUA_Achr1P14120_001, GSMUA_Achr4P21150_001, GSMUA_Achr7P25670_001, GSMUA_Achr8P20490_001, GSMUA_Achr8P20500_001, GSMUA_Achr9P10630_001	Orchidantha_28071_c0_seq1.p1, Orchidantha_29458_c0_seq1.p1, Orchidantha_29458_c0_seq2.p1, Orchidantha_29458_c0_seq3.p1, Orchidantha_29458_c0_seq4.p1, Orchidantha_29974_c0_seq1.p1	Phoenix_30s714011g001, Phoenix_30s943301g020, Phoenix_30s943301g021	Zingiber_15577_c0_seq1.p1, Zingiber_23512_c0_seq1.p1, Zingiber_30495_c0_seq1.p1, Zingiber_32054_c0_seq1.p1, Zingiber_32231_c0_seq1.p1, Zingiber_8890_c0_seq1.p1	protein_coding	Bax inhibitor-1 family protein		Bax inhibitor-1 family protein; CONTAINS InterPro DOMAIN/s: Inhibitor of apoptosis-promoting Bax1 related (InterPro:IPR006214); BEST Arabidopsis thaliana protein match is: Bax inhibitor-1 family protein (TAIR:AT4G02690.1); Has 5593 Blast hits to 5593 proteins in 1573 species: Archae - 0; Bacteria - 3054; Metazoa - 856; Fungi - 144; Plants - 197; Viruses - 83; Other Eukaryotes - 1259 (source: NCBI…
OG0000058	AT1G03080.1, AT2G30500.1, AT2G30500.2, AT3G22790.1, AT4G02710.1, AT4G14760.1	Calathea24133_c0_seq1.p1, Calathea33516_c0_seq1.p1, Calathea33516_c0_seq10.p1, Calathea33516_c0_seq11.p1, Calathea33516_c0_seq12.p1, Calathea33516_c0_seq13.p1, Calathea33516_c0_seq14.p1, Calathea33516_c0_seq15.p1, Calathea33516_c0_seq16.p1, Calathea33516_c0_seq17.p1, Calathea33516_c0_seq18.p1, Calathea33516_c0_seq19.p1, Calathea33516_c0_seq2.p1, Calathea33516_c0_seq20.p1, Calathea33516_c0_seq21.p…	Canna_10883_c0_seq1.p1, Canna_28258_c0_seq1.p1, Canna_28402_c0_seq1.p1, Canna_28402_c1_seq1.p1, Canna_28402_c1_seq2.p1, Canna_28402_c1_seq3.p1, Canna_28653_c0_seq1.p1, Canna_28653_c0_seq2.p1, Canna_28653_c0_seq3.p1, Canna_28653_c0_seq4.p1, Canna_28653_c0_seq5.p1, Canna_28653_c0_seq6.p1, Canna_28653_c0_seq7.p1, Canna_28653_c0_seq8.p1, Canna_28653_c0_seq9.p1, Canna_96107_c0_seq1.p1	Dichorisandra_101744_c0_seq1.p1, Dichorisandra_121962_c0_seq1.p1, Dichorisandra_34358_c0_seq1.p1, Dichorisandra_49322_c0_seq1.p1	Elaeis|743760683|ref|XP_010938289.1|, Elaeis|743760685|ref|XP_010938296.1|, Elaeis|743791906|ref|XP_010923553.1|	Musa_20693_c1_seq1.p1, Musa_29429_c1_seq1.p1, Musa_29593_c0_seq1.p1, Musa_29593_c1_seq1.p1, Musa_29593_c1_seq2.p1, Musa_29889_c0_seq1.p1, Musa_29889_c0_seq10.p1, Musa_29889_c0_seq11.p1, Musa_29889_c0_seq12.p1, Musa_29889_c0_seq13.p1, Musa_29889_c0_seq14.p1, Musa_29889_c0_seq15.p1, Musa_29889_c0_seq16.p1, Musa_29889_c0_seq17.p1, Musa_29889_c0_seq18.p1, Musa_29889_c0_seq19.p1, Musa_29889_c0_seq2.p1…	GSMUA_Achr10P08590_001, GSMUA_Achr4P21220_001, GSMUA_Achr9P25650_001	Orchidantha_169422_c0_seq1.p1, Orchidantha_1966_c0_seq1.p1, Orchidantha_19771_c0_seq1.p1, Orchidantha_19771_c0_seq1.p2, Orchidantha_19771_c0_seq2.p1, Orchidantha_24526_c0_seq1.p1, Orchidantha_24526_c1_seq1.p1	Phoenix_30s1073231g001, Phoenix_30s1073231g002, Phoenix_30s943301g027, Phoenix_30s943301g028	Zingiber_15788_c0_seq1.p1, Zingiber_18002_c0_seq1.p1, Zingiber_20514_c0_seq1.p1, Zingiber_28785_c1_seq1.p1, Zingiber_28785_c1_seq2.p1, Zingiber_28785_c1_seq3.p1, Zingiber_29525_c0_seq1.p1, Zingiber_31986_c0_seq1.p1, Zingiber_31986_c0_seq2.p1, Zingiber_33844_c0_seq2.p1, Zingiber_34265_c1_seq1.p1, Zingiber_34265_c1_seq2.p1, Zingiber_76740_c0_seq1.p1	protein_coding	kinase interacting (KIP1-like) family protein		kinase interacting (KIP1-like) family protein; FUNCTIONS IN: molecular_function unknown; INVOLVED IN: biological_process unknown; LOCATED IN: plasma membrane; EXPRESSED IN: 22 plant structures; EXPRESSED DURING: 13 growth stages; CONTAINS InterPro DOMAIN/s: Prefoldin (InterPro:IPR009053), KIP1-like (InterPro:IPR011684); BEST Arabidopsis thaliana protein match is: Kinase interacting (KIP1-like) fa…
OG0003740	AT1G03090.1, AT1G03090.2	Calathea39562_c2_seq1.p1, Calathea39562_c2_seq10.p1, Calathea39562_c2_seq11.p1, Calathea39562_c2_seq12.p1, Calathea39562_c2_seq13.p1, Calathea39562_c2_seq14.p1, Calathea39562_c2_seq15.p1, Calathea39562_c2_seq16.p1, Calathea39562_c2_seq17.p1, Calathea39562_c2_seq18.p1, Calathea39562_c2_seq19.p1, Calathea39562_c2_seq2.p1, Calathea39562_c2_seq20.p1, Calathea39562_c2_seq21.p1, Calathea39562_c2_seq22.…	Canna_20939_c1_seq1.p1	Dichorisandra_56014_c0_seq1.p1	Elaeis|743760673|ref|XP_010938258.1|, Elaeis|743760676|ref|XP_010938268.1|, Elaeis|743760678|ref|XP_010938274.1|	Musa_21900_c0_seq1.p1	GSMUA_Achr4P22600_001	Orchidantha_31105_c0_seq1.p1		Zingiber_81225_c0_seq1.p1	protein_coding	methylcrotonyl-CoA carboxylase alpha chain, mitochondrial / 3-methylcrotonyl-CoA carboxylase 1 (MCCA)	MCCA is the biotinylated subunit of the dimer MCCase, which is involved in leucine degradation. Both subunits are nuclear coded and the active enzyme is located in the mitochondrion.	MCCA; FUNCTIONS IN: cobalt ion binding, methylcrotonoyl-CoA carboxylase activity; INVOLVED IN: leucine catabolic process; LOCATED IN: mitochondrion, cytosolic ribosome; EXPRESSED IN: 26 plant structures; EXPRESSED DURING: 13 growth stages; CONTAINS InterPro DOMAIN/s: Single hybrid motif (InterPro:IPR011053), Biotin/lipoyl attachment (InterPro:IPR000089), Carbamoyl phosphate synthase, large subuni…
OG0010758	AT1G03100.1	Calathea20860_c0_seq1.p1	Canna_25981_c0_seq1.p2, Canna_25981_c0_seq3.p1, Canna_25981_c0_seq4.p1	Dichorisandra_806_c0_seq1.p2	Elaeis|743824425|ref|XP_010932779.1|, Elaeis|743824429|ref|XP_010932780.1|, Elaeis|743824433|ref|XP_010932781.1|, Elaeis|743824439|ref|XP_010932782.1|	Musa_25928_c1_seq1.p1	GSMUA_Achr4P03010_001	Orchidantha_132738_c0_seq1.p1, Orchidantha_27320_c0_seq1.p1	Phoenix_30s924221g002	Zingiber_90113_c0_seq1.p1	protein_coding	Pentatricopeptide repeat (PPR) superfamily protein		Pentatricopeptide repeat (PPR) superfamily protein; CONTAINS InterPro DOMAIN/s: Pentatricopeptide repeat (InterPro:IPR002885); BEST Arabidopsis thaliana protein match is: Pentatricopeptide repeat (PPR) superfamily protein (TAIR:AT4G17616.1); Has 9904 Blast hits to 5133 proteins in 176 species: Archae - 0; Bacteria - 34; Metazoa - 111; Fungi - 31; Plants - 9502; Viruses - 0; Other Eukaryotes - 226…
OG0001968	AT1G03103.1, AT2G48130.1, AT3G22600.1, AT4G14815.1, AT5G09370.1, AT5G09370.2	Calathea18188_c0_seq1.p1, Calathea18188_c0_seq2.p1, Calathea29964_c0_seq1.p1, Calathea45281_c0_seq1.p1, Calathea58953_c0_seq1.p1, Calathea86068_c0_seq1.p1	Canna_18677_c0_seq1.p1, Canna_3120_c0_seq1.p1, Canna_9685_c0_seq1.p1	Dichorisandra_18168_c0_seq1.p1, Dichorisandra_45070_c0_seq1.p1, Dichorisandra_49321_c1_seq1.p1, Dichorisandra_49321_c1_seq2.p1, Dichorisandra_49321_c1_seq3.p1	Elaeis|743760641|ref|XP_010938063.1|, Elaeis|743760643|ref|XP_010938077.1|, Elaeis|743760645|ref|XP_010938088.1|, Elaeis|743760651|ref|XP_010938128.1|, Elaeis|743792280|ref|XP_010923642.1|	Musa_23108_c0_seq1.p1, Musa_23108_c0_seq2.p1, Musa_23108_c0_seq3.p1, Musa_23108_c0_seq4.p1, Musa_23108_c0_seq5.p1, Musa_23108_c0_seq6.p1	GSMUA_Achr2P17480_001, GSMUA_Achr2P17490_001, GSMUA_Achr2P17500_001, GSMUA_Achr4P07650_001, GSMUA_Achr4P21260_001, GSMUA_Achr9P25690_001, GSMUA_Achr9P25710_001		Phoenix_30s1025931g002, Phoenix_30s687971g004, Phoenix_30s687971g005, Phoenix_30s687971g007	Zingiber_17256_c0_seq1.p1, Zingiber_27018_c0_seq1.p2, Zingiber_27018_c0_seq2.p2	protein_coding	Bifunctional inhibitor/lipid-transfer protein/seed storage 2S albumin superfamily protein		Bifunctional inhibitor/lipid-transfer protein/seed storage 2S albumin superfamily protein; FUNCTIONS IN: molecular_function unknown; INVOLVED IN: lipid transport; LOCATED IN: membrane; CONTAINS InterPro DOMAIN/s: Bifunctional inhibitor/plant lipid transfer protein/seed storage (InterPro:IPR016140), Plant lipid transfer protein/seed storage/trypsin-alpha amylase inhibitor (InterPro:IPR003612), Pla…
OG0009419	AT1G03110.1	Calathea37338_c1_seq1.p1, Calathea37338_c1_seq2.p1, Calathea37338_c1_seq3.p1	Canna_25186_c0_seq1.p1	Dichorisandra_38829_c0_seq1.p1, Dichorisandra_47263_c0_seq3.p1	Elaeis|743774795|ref|XP_010917762.1|	Musa_27654_c0_seq1.p1, Musa_27654_c0_seq2.p1, Musa_27654_c0_seq3.p1, Musa_27654_c0_seq4.p1	GSMUA_Achr3P25440_001, GSMUA_Achr8P04530_001	Orchidantha_37395_c0_seq1.p1, Orchidantha_37395_c0_seq2.p1, Orchidantha_37395_c0_seq5.p1		Zingiber_23964_c1_seq1.p1	protein_coding	Transducin/WD40 repeat-like superfamily protein	Encodes a gene involved in the modification of nucleosides in tRNA. Mutants have no 7-methylguanosine.	Transducin/WD40 repeat-like superfamily protein; CONTAINS InterPro DOMAIN/s: WD40 repeat 2 (InterPro:IPR019782), WD40 repeat-like-containing domain (InterPro:IPR011046), WD40 repeat, conserved site (InterPro:IPR019775), WD40-repeat-containing domain (InterPro:IPR017986), WD40/YVTN repeat-like-containing domain (InterPro:IPR015943), WD40 repeat (InterPro:IPR001680), WD40 repeat, subgroup (InterPro…
OG0007299	AT1G03120.1, AT3G22490.1, AT3G22500.1, AT5G27980.1, AT5G53260.1, AT5G53270.1	Calathea18862_c0_seq1.p1, Calathea33567_c0_seq1.p1	Canna_10900_c0_seq1.p1		Elaeis|743774746|ref|XP_010917735.1|, Elaeis|743774748|ref|XP_010917736.1|, Elaeis|743824348|ref|XP_010932759.1|		GSMUA_Achr3P25520_001, GSMUA_Achr3P30940_001, GSMUA_Achr4P07590_001, GSMUA_Achr4P14830_001, GSMUA_Achr5P02900_001, GSMUA_Achr7P27190_001	Orchidantha_120810_c0_seq1.p1, Orchidantha_123256_c0_seq1.p4	Phoenix_30s835041g001, Phoenix_30s885271g004		protein_coding	responsive to abscisic acid 28	Atrab28 plays a role in the ion cell balance during late embryogenesis and germination.	responsive to abscisic acid 28 (RAB28); CONTAINS InterPro DOMAIN/s: Seed maturation protein (InterPro:IPR007011); BEST Arabidopsis thaliana protein match is: Seed maturation protein (TAIR:AT3G22490.1); Has 159 Blast hits to 126 proteins in 17 species: Archae - 0; Bacteria - 0; Metazoa - 1; Fungi - 0; Plants - 157; Viruses - 0; Other Eukaryotes - 1 (source: NCBI BLink).
OG0012199	AT1G03130.1, AT4G02770.1	Calathea18291_c0_seq1.p1	Canna_19177_c1_seq1.p1, Canna_19177_c1_seq2.p1, Canna_19177_c1_seq3.p1	Dichorisandra_41483_c0_seq1.p1, Dichorisandra_41483_c0_seq2.p1	Elaeis|743760036|ref|XP_010935005.1|		GSMUA_Achr4P17120_001, GSMUA_Achr5P14780_001	Orchidantha_27772_c0_seq1.p1	Phoenix_30s872861g006	Zingiber_21449_c0_seq1.p1	protein_coding	photosystem I subunit D-2	Encodes a protein predicted by sequence similarity with spinach PsaD to be photosystem I reaction center subunit II (PsaD2)	photosystem I subunit D-2 (PSAD-2); FUNCTIONS IN: molecular_function unknown; INVOLVED IN: photosynthesis; LOCATED IN: in 6 components; EXPRESSED IN: 23 plant structures; EXPRESSED DURING: 14 growth stages; CONTAINS InterPro DOMAIN/s: Photosystem I protein PsaD (InterPro:IPR003685); BEST Arabidopsis thaliana protein match is: photosystem I subunit D-1 (TAIR:AT4G02770.1); Has 509 Blast hits to 509…
OG0012182	AT1G03140.1	Calathea27503_c0_seq1.p1	Canna_22511_c0_seq1.p1	Dichorisandra_37932_c0_seq1.p1, Dichorisandra_37932_c0_seq2.p1	Elaeis|743760040|ref|XP_010935029.1|, Elaeis|743791309|ref|XP_010923398.1|	Musa_28720_c1_seq1.p1	GSMUA_Achr10P29930_001	Orchidantha_27740_c0_seq1.p1	Phoenix_30s764011g001, Phoenix_30s803791g003, Phoenix_30s872861g004	Zingiber_27662_c0_seq1.p1	protein_coding	splicing factor Prp18 family protein		splicing factor Prp18 family protein; INVOLVED IN: RNA splicing; LOCATED IN: spliceosomal complex; EXPRESSED IN: male gametophyte, cultured cell, pollen tube; EXPRESSED DURING: L mature pollen stage, M germinated pollen stage; CONTAINS InterPro DOMAIN/s: Pre-mRNA processing factor 4 (PRP4) like (InterPro:IPR014906), Splicing factor motif (InterPro:IPR003648), Prp18 (InterPro:IPR004098); BEST Arab…
OG0004714	AT1G03150.1	Calathea32661_c0_seq1.p1, Calathea32661_c0_seq2.p1, Calathea32661_c0_seq3.p1	Canna_27480_c0_seq4.p1, Canna_27480_c0_seq5.p1, Canna_27480_c0_seq6.p1, Canna_27480_c0_seq7.p1, Canna_27480_c0_seq8.p1	Dichorisandra_12252_c0_seq1.p1	Elaeis|743877091|ref|XP_010907780.1|	Musa_24939_c0_seq1.p1, Musa_24939_c0_seq2.p1, Musa_24939_c0_seq3.p1, Musa_24939_c0_seq4.p1, Musa_24939_c0_seq5.p1	GSMUA_Achr2P07830_001, GSMUA_Achr8P31560_001	Orchidantha_35350_c0_seq1.p1, Orchidantha_35350_c0_seq2.p1, Orchidantha_35350_c0_seq3.p1, Orchidantha_35350_c0_seq4.p1, Orchidantha_35350_c0_seq5.p1, Orchidantha_35350_c0_seq6.p1, Orchidantha_35350_c0_seq7.p1, Orchidantha_35350_c0_seq8.p1, Orchidantha_35350_c0_seq9.p1	Phoenix_30s941311g003	Zingiber_45502_c0_seq1.p1	protein_coding	Acyl-CoA N-acyltransferases (NAT) superfamily protein		Acyl-CoA N-acyltransferases (NAT) superfamily protein; FUNCTIONS IN: N-acetyltransferase activity; INVOLVED IN: metabolic process; LOCATED IN: cellular_component unknown; EXPRESSED IN: 22 plant structures; EXPRESSED DURING: 13 growth stages; CONTAINS InterPro DOMAIN/s: GCN5-related N-acetyltransferase, C-terminal (InterPro:IPR022610), GCN5-related N-acetyltransferase (InterPro:IPR000182), Acyl-Co…
OG0001780	AT1G03160.1, AT1G03160.2	Calathea39158_c3_seq1.p2, Calathea39158_c3_seq1.p3, Calathea39158_c3_seq10.p1, Calathea39158_c3_seq11.p1, Calathea39158_c3_seq12.p1, Calathea39158_c3_seq12.p2, Calathea39158_c3_seq13.p1, Calathea39158_c3_seq13.p2, Calathea39158_c3_seq14.p1, Calathea39158_c3_seq14.p2, Calathea39158_c3_seq15.p1, Calathea39158_c3_seq16.p1, Calathea39158_c3_seq16.p2, Calathea39158_c3_seq17.p1, Calathea39158_c3_seq18.…	Canna_25910_c0_seq1.p1, Canna_25910_c0_seq2.p1	Dichorisandra_40300_c0_seq1.p1, Dichorisandra_40300_c0_seq2.p1	Elaeis|743803783|ref|XP_010927023.1|, Elaeis|743803785|ref|XP_010927024.1|, Elaeis|743803789|ref|XP_010927025.1|	Musa_121151_c0_seq1.p1, Musa_55557_c0_seq1.p1, Musa_90616_c0_seq1.p1	GSMUA_Achr5P16160_001, GSMUA_Achr5P16170_001	Orchidantha_35011_c0_seq1.p1, Orchidantha_35011_c0_seq2.p1, Orchidantha_35011_c0_seq3.p1	Phoenix_30s1042901g001, Phoenix_30s862351g001		protein_coding	FZO-like	A new plant-specific member of the dynamin superfamily; defines a new protein class within the dynamin superfamily of membrane remodeling GTPases that regulates organization of the thylakoid network in plants. Targeted to chloroplasts and associated with thylakoid and envelope membranes as punctate structures. Knockout mutants have abnormalities in chloroplast and thylakoid morphology, including …	FZO-like (FZL); FUNCTIONS IN: thiamin-phosphate diphosphorylase activity, GTP binding; INVOLVED IN: vegetative to reproductive phase transition of meristem, thylakoid membrane organization; LOCATED IN: chloroplast membrane, chloroplast; EXPRESSED IN: 23 plant structures; EXPRESSED DURING: 13 growth stages; CONTAINS InterPro DOMAIN/s: Thiamine monophosphate synthase (InterPro:IPR003733), GTP-bindi…
OG0034900	AT1G03170.1, AT4G02810.1										protein_coding	Protein of unknown function (DUF3049)	A member of the FAF family proteins encoded by the FANTASTIC FOUR (FAF) genes: AT4G02810 (FAF1), AT1G03170 (FAF2), AT5G19260 (FAF3) and AT3G06020 (FAF4). FAFs have the potential to regulate shoot meristem size in Arabidopsis thaliana. FAFs can repress WUS, which ultimately leads to an arrest of meristem activity in FAF overexpressing lines.	Protein of unknown function (DUF3049); CONTAINS InterPro DOMAIN/s: Protein of unknown function DUF3049 (InterPro:IPR021410); BEST Arabidopsis thaliana protein match is: Protein of unknown function (DUF3049) (TAIR:AT4G02810.1); Has 91 Blast hits to 91 proteins in 14 species: Archae - 0; Bacteria - 0; Metazoa - 0; Fungi - 2; Plants - 89; Viruses - 0; Other Eukaryotes - 0 (source: NCBI BLink).
OG0010029	AT1G03180.1, AT1G03180.2	Calathea29846_c0_seq1.p1, Calathea29846_c0_seq2.p1	Canna_23137_c0_seq2.p1, Canna_23137_c0_seq3.p1, Canna_23137_c0_seq4.p1	Dichorisandra_45566_c0_seq1.p1, Dichorisandra_45566_c0_seq2.p1	Elaeis|743856083|ref|XP_010941758.1|, Elaeis|743856091|ref|XP_010941759.1|, Elaeis|743856095|ref|XP_010941760.1|, Elaeis|743856099|ref|XP_010941761.1|	Musa_23483_c0_seq1.p1	GSMUA_Achr9P30900_001		Phoenix_30s1048231g002	Zingiber_137235_c0_seq1.p1	protein_coding			unknown protein; Has 36 Blast hits to 36 proteins in 15 species: Archae - 0; Bacteria - 0; Metazoa - 3; Fungi - 0; Plants - 33; Viruses - 0; Other Eukaryotes - 0 (source: NCBI BLink).
OG0005021	AT1G03190.1, AT1G03190.2	Calathea35687_c0_seq1.p1, Calathea35687_c0_seq1.p3, Calathea35687_c0_seq2.p1, Calathea35687_c0_seq2.p3, Calathea35687_c0_seq3.p1, Calathea35687_c0_seq4.p1, Calathea35687_c0_seq5.p1, Calathea35687_c0_seq6.p1, Calathea35687_c0_seq7.p1, Calathea35687_c0_seq8.p1	Canna_1129_c0_seq1.p1, Canna_15679_c0_seq1.p1, Canna_15679_c0_seq2.p1	Dichorisandra_45627_c0_seq1.p1, Dichorisandra_91604_c0_seq1.p1	Elaeis|743768201|ref|XP_010914378.1|	Musa_21313_c0_seq1.p1	GSMUA_Achr11P16990_001	Orchidantha_27533_c0_seq1.p1, Orchidantha_27533_c0_seq2.p1, Orchidantha_27533_c1_seq1.p1, Orchidantha_27533_c1_seq1.p3	Phoenix_30s661401g001, Phoenix_30s836351g001	Zingiber_135372_c0_seq1.p1, Zingiber_80319_c0_seq1.p1	protein_coding	RAD3-like DNA-binding helicase protein	UV damage and heat induce a common stress response in plants that leads to tissue death and reduced chloroplast function. The UVH6 product is suggested to be a negative regulator of this response.	ULTRAVIOLET HYPERSENSITIVE 6 (UVH6); FUNCTIONS IN: in 6 functions; INVOLVED IN: DNA repair, response to UV, response to heat; LOCATED IN: nucleus; EXPRESSED IN: 25 plant structures; EXPRESSED DURING: 14 growth stages; CONTAINS InterPro DOMAIN/s: Helicase, superfamily 1/2, ATP-binding domain, DinG/Rad3-type (InterPro:IPR014013), Xeroderma pigmentosum group D protein (InterPro:IPR001945), Helicase-…
OG0008267	AT1G03210.1, AT4G02850.1, AT4G02860.1	Calathea37252_c0_seq1.p1, Calathea37252_c0_seq2.p1	Canna_148562_c0_seq1.p1, Canna_23476_c0_seq1.p1	Dichorisandra_45824_c0_seq1.p1	Elaeis|743858872|ref|XP_010942472.1|, Elaeis|743858886|ref|XP_010942475.1|	Musa_28750_c0_seq1.p1	GSMUA_Achr9P17570_001	Orchidantha_35671_c0_seq1.p1, Orchidantha_35671_c0_seq2.p1, Orchidantha_35671_c0_seq3.p2, Orchidantha_35671_c0_seq4.p1	Phoenix_30s831541g003	Zingiber_31005_c0_seq1.p1, Zingiber_31005_c0_seq2.p1, Zingiber_31005_c0_seq3.p1	protein_coding	Phenazine biosynthesis PhzC/PhzF protein		Phenazine biosynthesis PhzC/PhzF protein; FUNCTIONS IN: catalytic activity; INVOLVED IN: biosynthetic process; LOCATED IN: endomembrane system; EXPRESSED IN: 24 plant structures; EXPRESSED DURING: 15 growth stages; CONTAINS InterPro DOMAIN/s: Phenazine biosynthesis PhzC/PhzF protein (InterPro:IPR003719); BEST Arabidopsis thaliana protein match is: Phenazine biosynthesis PhzC/PhzF protein (TAIR:AT…
OG0010033	AT1G03220.1, AT1G03230.1, AT5G19100.1, AT5G19120.1, AT5G48430.1		Canna_19525_c0_seq1.p1	Dichorisandra_41494_c0_seq1.p1	Elaeis|743846199|ref|XP_010938774.1|	Musa_124_c0_seq1.p1, Musa_45210_c0_seq1.p1, Musa_9386_c0_seq1.p1	GSMUA_Achr8P09510_001, GSMUA_Achr8P22010_001		Phoenix_30s757551g002	Zingiber_106810_c0_seq1.p2, Zingiber_107102_c0_seq1.p1, Zingiber_86156_c0_seq1.p1	protein_coding	Eukaryotic aspartyl protease family protein		Eukaryotic aspartyl protease family protein; FUNCTIONS IN: aspartic-type endopeptidase activity; INVOLVED IN: response to salt stress; LOCATED IN: cell wall, plasma membrane, membrane, plant-type cell wall; EXPRESSED IN: 6 plant structures; CONTAINS InterPro DOMAIN/s: Peptidase aspartic (InterPro:IPR021109), Peptidase aspartic, catalytic (InterPro:IPR009007), Peptidase A1 (InterPro:IPR001461); BE…
OG0011443	AT1G03250.1, AT1G03250.2	Calathea38957_c0_seq1.p1, Calathea38957_c0_seq2.p1	Canna_20470_c0_seq1.p2, Canna_20470_c0_seq2.p2	Dichorisandra_44218_c0_seq1.p1	Elaeis|743762285|ref|XP_010907342.1|, Elaeis|743762287|ref|XP_010907348.1|	Musa_17578_c0_seq1.p1, Musa_17578_c0_seq2.p1	GSMUA_Achr8P09500_001	Orchidantha_31102_c0_seq1.p1	Phoenix_30s1156471g001	Zingiber_56713_c0_seq1.p1	protein_coding			unknown protein; Has 89 Blast hits to 89 proteins in 31 species: Archae - 0; Bacteria - 0; Metazoa - 31; Fungi - 0; Plants - 48; Viruses - 0; Other Eukaryotes - 10 (source: NCBI BLink).
OG0002421	AT1G03260.1, AT5G19070.1	Calathea31566_c0_seq1.p1, Calathea33027_c0_seq1.p1, Calathea33027_c0_seq2.p1, Calathea33027_c0_seq3.p1, Calathea33027_c0_seq4.p1, Calathea33053_c0_seq1.p1, Calathea33053_c0_seq1.p2	Canna_22236_c0_seq1.p1, Canna_22236_c0_seq2.p1, Canna_22859_c0_seq1.p1, Canna_23351_c0_seq1.p1, Canna_23351_c0_seq2.p1, Canna_23351_c0_seq2.p2, Canna_23351_c0_seq3.p1, Canna_23351_c0_seq4.p1, Canna_23351_c0_seq4.p2	Dichorisandra_29157_c0_seq1.p1, Dichorisandra_44045_c0_seq1.p1	Elaeis|743846185|ref|XP_010938771.1|, Elaeis|743858902|ref|XP_010942479.1|	Musa_16180_c0_seq1.p1, Musa_24639_c0_seq1.p1, Musa_24639_c0_seq2.p1, Musa_7725_c0_seq1.p1	GSMUA_Achr3P18520_001, GSMUA_Achr9P17550_001, GSMUA_AchrUn_randomP26020_001	Orchidantha_19785_c0_seq1.p1, Orchidantha_19785_c0_seq2.p1, Orchidantha_36344_c0_seq1.p1, Orchidantha_36344_c0_seq10.p1, Orchidantha_36344_c0_seq2.p1, Orchidantha_36344_c0_seq4.p1, Orchidantha_36344_c0_seq5.p1, Orchidantha_36344_c0_seq6.p1, Orchidantha_36344_c0_seq8.p1, Orchidantha_36344_c0_seq9.p1	Phoenix_30s65509287g003	Zingiber_25107_c0_seq1.p1	protein_coding	SNARE associated Golgi protein family		SNARE associated Golgi protein family; LOCATED IN: endomembrane system; EXPRESSED IN: 24 plant structures; EXPRESSED DURING: 15 growth stages; CONTAINS InterPro DOMAIN/s: SNARE associated Golgi protein (InterPro:IPR015414); BEST Arabidopsis thaliana protein match is: SNARE associated Golgi protein family (TAIR:AT5G19070.1); Has 5379 Blast hits to 5379 proteins in 1283 species: Archae - 29; Bacter…
OG0003726	AT1G03270.1, AT4G14230.1, AT4G14240.1, AT4G14240.2	Calathea17862_c0_seq1.p1, Calathea31108_c0_seq1.p1, Calathea31108_c0_seq2.p1, Calathea31108_c1_seq1.p1	Canna_27347_c0_seq1.p1, Canna_27347_c0_seq1.p2, Canna_27347_c0_seq2.p1, Canna_27347_c0_seq2.p2, Canna_28223_c0_seq25.p1	Dichorisandra_42702_c1_seq1.p1, Dichorisandra_42702_c1_seq2.p1, Dichorisandra_42702_c1_seq3.p1, Dichorisandra_42702_c1_seq5.p1	Elaeis|743846146|ref|XP_010938761.1|, Elaeis|743858911|ref|XP_010942481.1|	Musa_28349_c0_seq1.p1, Musa_28349_c0_seq2.p1, Musa_28349_c0_seq3.p1, Musa_28349_c0_seq3.p2	GSMUA_Achr3P24770_001, GSMUA_Achr5P21670_001, GSMUA_Achr6P08350_001, GSMUA_Achr8P06090_001	Orchidantha_26976_c0_seq1.p1	Phoenix_30s6550968g004, Phoenix_30s885471g001	Zingiber_31729_c0_seq1.p1, Zingiber_31729_c0_seq2.p1, Zingiber_31729_c0_seq3.p1	protein_coding	CBS domain-containing protein with a domain of unknown function (DUF21)		CBS domain-containing protein with a domain of unknown function (DUF21); FUNCTIONS IN: molecular_function unknown; INVOLVED IN: biological_process unknown; LOCATED IN: endomembrane system; EXPRESSED IN: 21 plant structures; EXPRESSED DURING: 14 growth stages; CONTAINS InterPro DOMAIN/s: Protein of unknown function DUF21 (InterPro:IPR002550); BEST Arabidopsis thaliana protein match is: CBS domain-…
OG0001237	AT1G03280.1, AT4G20340.1, AT4G20810.1	Calathea31652_c0_seq1.p1, Calathea31652_c0_seq2.p1, Calathea35593_c0_seq1.p1, Calathea35593_c0_seq1.p2, Calathea35593_c0_seq10.p1, Calathea35593_c0_seq11.p1, Calathea35593_c0_seq11.p2, Calathea35593_c0_seq12.p1, Calathea35593_c0_seq13.p1, Calathea35593_c0_seq13.p2, Calathea35593_c0_seq14.p1, Calathea35593_c0_seq14.p2, Calathea35593_c0_seq15.p1, Calathea35593_c0_seq15.p2, Calathea35593_c0_seq16.p1…	Canna_18576_c0_seq1.p1, Canna_18576_c0_seq2.p1, Canna_25989_c0_seq1.p1	Dichorisandra_46551_c0_seq1.p1, Dichorisandra_46551_c0_seq2.p1	Elaeis|743887869|ref|XP_010910483.1|, Elaeis|743887874|ref|XP_010910486.1|	Musa_22039_c0_seq1.p1, Musa_22039_c0_seq2.p1, Musa_22312_c0_seq1.p1, Musa_22312_c0_seq2.p1, Musa_22312_c1_seq1.p1	GSMUA_Achr1P03180_001, GSMUA_Achr1P03190_001, GSMUA_Achr7P04530_001	Orchidantha_25200_c0_seq1.p1, Orchidantha_30728_c0_seq1.p1	Phoenix_30s763861g002, Phoenix_30s968331g001	Zingiber_138481_c0_seq1.p1, Zingiber_68019_c0_seq1.p1	protein_coding	Transcription factor TFIIE, alpha subunit		Transcription factor TFIIE, alpha subunit; FUNCTIONS IN: RNA polymerase II transcription factor activity, transcription initiation factor activity; INVOLVED IN: transcription initiation from RNA polymerase II promoter; LOCATED IN: endomembrane system, transcription factor TFIIE complex; EXPRESSED IN: 24 plant structures; EXPRESSED DURING: 15 growth stages; CONTAINS InterPro DOMAIN/s: Transcriptio…
OG0002262	AT1G03290.1, AT1G03290.2, AT4G02880.1, AT4G02880.2	Calathea36293_c1_seq1.p1, Calathea36293_c1_seq2.p1, Calathea36293_c1_seq5.p1, Calathea36293_c1_seq7.p1	Canna_26424_c0_seq1.p1, Canna_26424_c0_seq1.p2, Canna_26424_c0_seq2.p1, Canna_26424_c0_seq2.p2	Dichorisandra_46328_c0_seq1.p1, Dichorisandra_46328_c0_seq2.p1	Elaeis|743846132|ref|XP_010938758.1|, Elaeis|743846138|ref|XP_010938759.1|, Elaeis|743846142|ref|XP_010938760.1|, Elaeis|743858913|ref|XP_010942483.1|, Elaeis|743858915|ref|XP_010942484.1|	Musa_22597_c0_seq3.p1, Musa_22597_c0_seq4.p1, Musa_29586_c1_seq1.p2, Musa_29586_c1_seq2.p2, Musa_29586_c1_seq3.p2, Musa_29586_c1_seq4.p2	GSMUA_Achr3P24790_001, GSMUA_Achr8P06060_001	Orchidantha_1132_c0_seq1.p1, Orchidantha_19695_c0_seq1.p1, Orchidantha_34133_c0_seq1.p1, Orchidantha_34133_c0_seq2.p1, Orchidantha_34133_c0_seq3.p1, Orchidantha_34133_c0_seq4.p1, Orchidantha_34133_c0_seq5.p1, Orchidantha_34133_c0_seq6.p1, Orchidantha_34133_c0_seq7.p1	Phoenix_30s6550968g006, Phoenix_30s6550968g007, Phoenix_30s870741g001, Phoenix_30s870741g002	Zingiber_33387_c0_seq1.p1, Zingiber_33387_c0_seq2.p1	protein_coding			unknown protein; BEST Arabidopsis thaliana protein match is: unknown protein (TAIR:AT4G02880.2); Has 13587 Blast hits to 10183 proteins in 1114 species: Archae - 257; Bacteria - 2402; Metazoa - 5637; Fungi - 960; Plants - 675; Viruses - 54; Other Eukaryotes - 3602 (source: NCBI BLink).
OG0016846	AT1G03300.1, AT1G11420.1, AT1G26540.1, AT2G47230.1, AT2G47230.2, AT5G23770.1, AT5G23770.2, AT5G23780.1, AT5G23800.1										protein_coding	DOMAIN OF UNKNOWN FUNCTION 724 1	Member of the plant-specific DUF724 protein family. Arabidopsis has 10 DUF724 proteins. Loss of function mutant has a WT phenotype	DOMAIN OF UNKNOWN FUNCTION 724 1 (ATDUF1); FUNCTIONS IN: RNA binding; INVOLVED IN: biological_process unknown; LOCATED IN: nucleus; EXPRESSED IN: 30 plant structures; EXPRESSED DURING: 14 growth stages; CONTAINS InterPro DOMAIN/s: Tudor-like, plant (InterPro:IPR014002), Agenet (InterPro:IPR008395), Protein of unknown function DUF724 (InterPro:IPR007930); BEST Arabidopsis thaliana protein match is…
OG0007757	AT1G03310.1, AT1G03310.2	Calathea35874_c0_seq1.p1, Calathea35874_c0_seq2.p1	Canna_25923_c0_seq1.p1, Canna_25923_c0_seq2.p1, Canna_25923_c0_seq3.p1	Dichorisandra_108330_c0_seq1.p1, Dichorisandra_147005_c0_seq1.p1, Dichorisandra_25253_c0_seq1.p1, Dichorisandra_40396_c0_seq1.p1, Dichorisandra_43823_c0_seq1.p1	Elaeis|743846104|ref|XP_010938750.1|	Musa_29470_c0_seq1.p1	GSMUA_Achr6P16190_001, GSMUA_Achr6P16200_001	Orchidantha_36133_c0_seq1.p1	Phoenix_30s718271g003, Phoenix_30s718271g004	Zingiber_196625_c0_seq1.p1, Zingiber_70014_c0_seq1.p1	protein_coding	debranching enzyme 1	Encodes a protein with strong similarity to isoamylase (EC:3.2.1.68) however lacks critical residues known to be important for activity. Appears to co localize with ISA1 in the chloroplast isoamylase complex. Mutations in this gene cause the loss of detectable isoamylase activity and the disruption of normal starch structure. It has been postulated that AtISA2 interacts with AtISA1 to form the Is…	debranching enzyme 1 (DBE1); FUNCTIONS IN: isoamylase activity, alpha-amylase activity; INVOLVED IN: carbohydrate metabolic process, amylopectin biosynthetic process; LOCATED IN: chloroplast; EXPRESSED IN: 22 plant structures; EXPRESSED DURING: 13 growth stages; CONTAINS InterPro DOMAIN/s: Glycoside hydrolase, family 13, N-terminal (InterPro:IPR004193), Immunoglobulin E-set (InterPro:IPR014756), …
OG0016847	AT1G03330.1	Calathea17731_c0_seq1.p1	Canna_7441_c0_seq1.p1		Elaeis|743821051|ref|XP_010931941.1|, Elaeis|743882883|ref|XP_010909268.1|	Musa_14664_c0_seq1.p1	GSMUA_Achr8P06050_001	Orchidantha_31411_c0_seq1.p1		Zingiber_28619_c0_seq1.p1	protein_coding	Small nuclear ribonucleoprotein family protein		Small nuclear ribonucleoprotein family protein; CONTAINS InterPro DOMAIN/s: Like-Sm ribonucleoprotein (LSM) domain (InterPro:IPR001163), U6 snRNA-associated Sm-like protein LSm2 (InterPro:IPR016654), Like-Sm ribonucleoprotein (LSM) domain, eukaryotic/archaea-type (InterPro:IPR006649), Like-Sm ribonucleoprotein (LSM)-related domain (InterPro:IPR010920); Has 762 Blast hits to 762 proteins in 209 sp…
OG0006104	AT1G03340.1, AT4G02920.1, AT4G02920.2	Calathea39678_c14_seq1.p1, Calathea39678_c14_seq2.p1	Canna_26487_c0_seq1.p1	Dichorisandra_28987_c0_seq1.p1, Dichorisandra_28987_c0_seq2.p1, Dichorisandra_47117_c0_seq1.p1, Dichorisandra_47117_c0_seq2.p1	Elaeis|743821037|ref|XP_010931937.1|	Musa_104404_c0_seq1.p1, Musa_26620_c0_seq1.p1, Musa_26620_c0_seq2.p1, Musa_39717_c0_seq1.p1	GSMUA_Achr10P10150_001, GSMUA_Achr11P26070_001, GSMUA_Achr5P26240_001	Orchidantha_16100_c0_seq1.p2, Orchidantha_16100_c1_seq1.p1, Orchidantha_36269_c0_seq1.p1	Phoenix_30s876991g001	Zingiber_31372_c0_seq1.p1, Zingiber_31372_c0_seq2.p1, Zingiber_31372_c0_seq3.p1	protein_coding			unknown protein; BEST Arabidopsis thaliana protein match is: unknown protein (TAIR:AT4G02920.1); Has 44 Blast hits to 41 proteins in 13 species: Archae - 0; Bacteria - 1; Metazoa - 0; Fungi - 0; Plants - 43; Viruses - 0; Other Eukaryotes - 0 (source: NCBI BLink).
OG0002153	AT1G03350.1, AT4G13110.1	Calathea34214_c0_seq1.p1, Calathea34214_c1_seq1.p1, Calathea34214_c1_seq2.p1, Calathea36329_c0_seq1.p1	Canna_25741_c1_seq1.p1, Canna_25741_c1_seq1.p2, Canna_25741_c1_seq2.p1, Canna_25741_c1_seq2.p2, Canna_28592_c0_seq11.p1, Canna_28592_c0_seq13.p2, Canna_28592_c0_seq2.p1, Canna_28592_c0_seq3.p1, Canna_28592_c0_seq4.p1, Canna_28592_c0_seq9.p3	Dichorisandra_219_c0_seq1.p1, Dichorisandra_25920_c0_seq1.p1, Dichorisandra_25920_c1_seq1.p1, Dichorisandra_27460_c0_seq1.p1, Dichorisandra_45278_c0_seq1.p1, Dichorisandra_45278_c0_seq2.p1	Elaeis|743785626|ref|XP_010921958.1|, Elaeis|743869140|ref|XP_010905741.1|	Musa_18384_c0_seq1.p1, Musa_24551_c0_seq1.p1, Musa_24551_c1_seq1.p1, Musa_25240_c0_seq1.p1, Musa_25240_c0_seq2.p1, Musa_59456_c0_seq1.p1, Musa_6362_c0_seq1.p2	GSMUA_Achr3P18490_001, GSMUA_Achr3P24850_001, GSMUA_Achr8P06000_001	Orchidantha_20295_c0_seq1.p2, Orchidantha_4699_c1_seq1.p1	Phoenix_30s1057911g001, Phoenix_30s748251g001, Phoenix_30s963601g001	Zingiber_101817_c0_seq1.p1, Zingiber_13374_c0_seq1.p1, Zingiber_21411_c0_seq1.p1, Zingiber_25447_c0_seq1.p1	protein_coding	BSD domain-containing protein		BSD domain-containing protein; FUNCTIONS IN: molecular_function unknown; INVOLVED IN: biological_process unknown; LOCATED IN: cellular_component unknown; EXPRESSED IN: 24 plant structures; EXPRESSED DURING: 15 growth stages; CONTAINS InterPro DOMAIN/s: BSD (InterPro:IPR005607); BEST Arabidopsis thaliana protein match is: BSD domain-containing protein (TAIR:AT4G13110.1); Has 10642 Blast hits to 59…
OG0008266	AT1G03360.1	Calathea39005_c0_seq1.p1	Canna_19351_c0_seq1.p1	Dichorisandra_46346_c0_seq1.p1, Dichorisandra_46346_c0_seq2.p1	Elaeis|743780127|ref|XP_010920429.1|, Elaeis|743780131|ref|XP_010920430.1|, Elaeis|743780135|ref|XP_010920431.1|, Elaeis|743780140|ref|XP_010920432.1|, Elaeis|743780143|ref|XP_010920433.1|, Elaeis|743780146|ref|XP_010920434.1|, Elaeis|743780150|ref|XP_010920436.1|, Elaeis|743780153|ref|XP_010920437.1|	Musa_21522_c0_seq1.p1, Musa_21522_c0_seq2.p1	GSMUA_Achr10P30350_001	Orchidantha_33579_c0_seq3.p1	Phoenix_30s1171261g001	Zingiber_33829_c0_seq1.p1, Zingiber_33829_c0_seq2.p1	protein_coding	ribosomal RNA processing 4		ribosomal RNA processing 4 (RRP4); FUNCTIONS IN: exonuclease activity; LOCATED IN: mitochondrion; EXPRESSED IN: 20 plant structures; EXPRESSED DURING: 13 growth stages; CONTAINS InterPro DOMAIN/s: Nucleic acid-binding, OB-fold-like (InterPro:IPR016027); Has 615 Blast hits to 615 proteins in 291 species: Archae - 147; Bacteria - 0; Metazoa - 136; Fungi - 134; Plants - 55; Viruses - 0; Other Eukary…
OG0002721	AT1G03365.1, AT4G03000.1, AT4G03000.2	Calathea23093_c0_seq1.p1, Calathea39782_c1_seq1.p1, Calathea39782_c1_seq1.p2	Canna_19048_c0_seq1.p1, Canna_23207_c0_seq1.p1	Dichorisandra_35066_c0_seq1.p1, Dichorisandra_40837_c0_seq1.p1, Dichorisandra_44484_c0_seq1.p1, Dichorisandra_44484_c0_seq2.p1, Dichorisandra_48367_c0_seq1.p1, Dichorisandra_48367_c0_seq2.p1	Elaeis|743768125|ref|XP_010914338.1|, Elaeis|743768127|ref|XP_010914339.1|, Elaeis|743768129|ref|XP_010914340.1|, Elaeis|743768131|ref|XP_010914341.1|, Elaeis|743768133|ref|XP_010914342.1|, Elaeis|743891905|ref|XP_010911430.1|	Musa_15465_c0_seq1.p1, Musa_26408_c0_seq1.p1, Musa_26408_c0_seq2.p1, Musa_94395_c0_seq1.p1	GSMUA_Achr2P01510_001, GSMUA_Achr3P09160_001, GSMUA_Achr3P23730_001	Orchidantha_108631_c0_seq1.p1, Orchidantha_22760_c0_seq1.p1, Orchidantha_28218_c0_seq1.p1	Phoenix_30s1131401g001, Phoenix_30s65509153g001	Zingiber_132123_c0_seq1.p1, Zingiber_23538_c0_seq1.p1, Zingiber_27151_c0_seq1.p1, Zingiber_34185_c0_seq1.p1, Zingiber_34185_c0_seq2.p1, Zingiber_34185_c0_seq3.p1, Zingiber_87599_c0_seq1.p1	protein_coding	RING/U-box superfamily protein		RING/U-box superfamily protein; FUNCTIONS IN: zinc ion binding; CONTAINS InterPro DOMAIN/s: Zinc finger, RING-type (InterPro:IPR001841); BEST Arabidopsis thaliana protein match is: RING/U-box superfamily protein (TAIR:AT4G03000.2).
OG0000695	AT1G03370.1, AT5G50170.1	Calathea36575_c0_seq1.p1, Calathea36575_c0_seq1.p2, Calathea36575_c0_seq10.p1, Calathea36575_c0_seq10.p2, Calathea36575_c0_seq11.p1, Calathea36575_c0_seq11.p2, Calathea36575_c0_seq12.p1, Calathea36575_c0_seq12.p2, Calathea36575_c0_seq13.p1, Calathea36575_c0_seq14.p1, Calathea36575_c0_seq15.p1, Calathea36575_c0_seq16.p1, Calathea36575_c0_seq16.p2, Calathea36575_c0_seq17.p1, Calathea36575_c0_seq18.…	Canna_112285_c0_seq1.p1, Canna_21831_c0_seq1.p1, Canna_21831_c0_seq2.p1, Canna_4189_c0_seq1.p1	Dichorisandra_125019_c0_seq1.p1, Dichorisandra_18020_c0_seq1.p1, Dichorisandra_28809_c0_seq1.p1, Dichorisandra_28809_c0_seq2.p1	Elaeis|743807302|ref|XP_010928062.1|, Elaeis|743807304|ref|XP_010928063.1|, Elaeis|743813933|ref|XP_010929874.1|, Elaeis|743859965|ref|XP_010942889.1|	Musa_28738_c0_seq1.p1, Musa_28738_c0_seq2.p1, Musa_82075_c0_seq1.p1, Musa_91415_c0_seq1.p1	GSMUA_Achr6P03510_001, GSMUA_Achr6P28020_001	Orchidantha_139433_c0_seq1.p1, Orchidantha_142400_c0_seq1.p1, Orchidantha_31593_c0_seq1.p1, Orchidantha_31593_c1_seq1.p1, Orchidantha_31593_c1_seq2.p1	Phoenix_30s1134651g004, Phoenix_30s1183841g002, Phoenix_30s885471g004, Phoenix_30s932751g002	Zingiber_29346_c0_seq1.p1, Zingiber_30548_c0_seq1.p1, Zingiber_30548_c1_seq1.p1	protein_coding	C2 calcium/lipid-binding and GRAM domain containing protein		C2 calcium/lipid-binding and GRAM domain containing protein; CONTAINS InterPro DOMAIN/s: C2 membrane targeting protein (InterPro:IPR018029), C2 calcium/lipid-binding domain, CaLB (InterPro:IPR008973), GRAM (InterPro:IPR004182), C2 region (InterPro:IPR020477), C2 calcium-dependent membrane targeting (InterPro:IPR000008); BEST Arabidopsis thaliana protein match is: C2 calcium/lipid-binding and GRAM…
OG0000694	AT1G03380.1, AT1G54710.1	Calathea37467_c0_seq1.p1, Calathea37467_c0_seq1.p2, Calathea37467_c0_seq1.p3, Calathea37467_c0_seq2.p1, Calathea37467_c0_seq2.p2, Calathea37467_c0_seq3.p1, Calathea37467_c0_seq4.p1, Calathea37467_c0_seq4.p2, Calathea37467_c0_seq5.p1, Calathea37467_c0_seq5.p2, Calathea37467_c0_seq6.p1, Calathea37467_c0_seq6.p2, Calathea37467_c0_seq7.p1, Calathea37467_c0_seq8.p1	Canna_13713_c0_seq1.p1, Canna_26590_c0_seq1.p1, Canna_26590_c0_seq2.p1, Canna_26590_c0_seq3.p1, Canna_26590_c0_seq4.p1, Canna_26590_c0_seq5.p1, Canna_26590_c0_seq6.p1, Canna_28444_c0_seq1.p1, Canna_28444_c0_seq2.p1	Dichorisandra_32248_c0_seq1.p1, Dichorisandra_40188_c0_seq1.p1, Dichorisandra_40188_c0_seq2.p1, Dichorisandra_46878_c0_seq1.p1, Dichorisandra_46878_c1_seq1.p1, Dichorisandra_46878_c1_seq2.p1, Dichorisandra_46878_c1_seq3.p1, Dichorisandra_46878_c1_seq4.p1, Dichorisandra_46878_c1_seq5.p1	Elaeis|743763802|ref|XP_010912102.1|, Elaeis|743763806|ref|XP_010912103.1|, Elaeis|743763808|ref|XP_010912104.1|, Elaeis|743763811|ref|XP_010912105.1|, Elaeis|743846559|ref|XP_010938869.1|, Elaeis|743846563|ref|XP_010938870.1|	Musa_16079_c0_seq1.p1, Musa_28482_c0_seq1.p1, Musa_28482_c0_seq2.p1, Musa_28482_c0_seq3.p1, Musa_28482_c0_seq4.p1	GSMUA_Achr10P12510_001, GSMUA_Achr6P08380_001, GSMUA_Achr6P16140_001	Orchidantha_136370_c0_seq1.p1, Orchidantha_37240_c0_seq1.p1, Orchidantha_37240_c0_seq2.p1, Orchidantha_37240_c0_seq3.p1, Orchidantha_37240_c0_seq4.p1, Orchidantha_37240_c0_seq5.p1, Orchidantha_37240_c0_seq6.p1, Orchidantha_37240_c0_seq7.p1, Orchidantha_37240_c0_seq9.p1	Phoenix_30s715271g005, Phoenix_30s715271g006, Phoenix_30s855501g003, Phoenix_30s855501g005	Zingiber_32952_c0_seq1.p1, Zingiber_32952_c0_seq2.p1, Zingiber_32952_c1_seq1.p1, Zingiber_32952_c1_seq2.p1, Zingiber_4848_c0_seq1.p1	protein_coding	homolog of yeast autophagy 18 (ATG18) G		homolog of yeast autophagy 18 (ATG18) G (ATG18G); CONTAINS InterPro DOMAIN/s: WD40 repeat-like-containing domain (InterPro:IPR011046), Breast carcinoma amplified sequence 3 (InterPro:IPR022175), WD40 repeat (InterPro:IPR001680), WD40/YVTN repeat-like-containing domain (InterPro:IPR015943), WD40 repeat, subgroup (InterPro:IPR019781); BEST Arabidopsis thaliana protein match is: homolog of yeast aut…
OG0001681	AT1G03390.1, AT3G48720.1, AT5G41040.1, AT5G41040.2, AT5G63560.1	Calathea16786_c0_seq1.p1, Calathea16786_c0_seq2.p1, Calathea36308_c0_seq1.p1, Calathea36308_c0_seq1.p3, Calathea36308_c0_seq2.p1, Calathea36308_c0_seq2.p3, Calathea36308_c0_seq3.p1, Calathea36308_c0_seq3.p3, Calathea36308_c0_seq4.p1, Calathea36308_c0_seq5.p1, Calathea36308_c0_seq5.p3, Calathea36308_c0_seq6.p1, Calathea36308_c0_seq7.p1, Calathea36308_c0_seq8.p1	Canna_11708_c0_seq1.p1, Canna_11708_c1_seq1.p1, Canna_16095_c0_seq1.p1, Canna_9165_c0_seq1.p1	Dichorisandra_214092_c0_seq1.p1, Dichorisandra_242497_c0_seq1.p1, Dichorisandra_33865_c0_seq1.p1, Dichorisandra_48128_c0_seq3.p1, Dichorisandra_48128_c0_seq5.p1	Elaeis|743803171|ref|XP_010926850.1|, Elaeis|743812985|ref|XP_010929588.1|, Elaeis|743847953|ref|XP_010939233.1|, Elaeis|743847957|ref|XP_010939234.1|, Elaeis|743847961|ref|XP_010939235.1|, Elaeis|743847967|ref|XP_010939236.1|	Musa_24935_c0_seq1.p1, Musa_24935_c0_seq2.p1, Musa_25184_c0_seq1.p1	GSMUA_Achr10P16960_001, GSMUA_Achr10P29110_001, GSMUA_Achr11P11410_001, GSMUA_Achr4P14510_001, GSMUA_Achr6P12200_001	Orchidantha_112252_c0_seq1.p1	Phoenix_30s1080821g002, Phoenix_30s1116731g001, Phoenix_30s848581g001, Phoenix_30s977111g001	Zingiber_224767_c0_seq1.p2	protein_coding	HXXXD-type acyl-transferase family protein		HXXXD-type acyl-transferase family protein; FUNCTIONS IN: transferase activity, transferring acyl groups other than amino-acyl groups, transferase activity; INVOLVED IN: biological_process unknown; EXPRESSED IN: sepal, flower; EXPRESSED DURING: petal differentiation and expansion stage; CONTAINS InterPro DOMAIN/s: Transferase (InterPro:IPR003480); BEST Arabidopsis thaliana protein match is: HXXXD…
OG0000661	AT1G03400.1, AT1G03410.1, AT1G04350.1, AT1G04380.1, AT1G06620.1, AT1G06640.1, AT1G06640.2, AT1G06640.3, AT1G06645.1, AT1G06650.1, AT1G06650.2, AT2G25450.1, AT2G30830.1, AT2G30840.1, AT3G61400.1, AT5G43440.1, AT5G43440.2, AT5G43450.1, AT5G59530.1, AT5G59540.1, AT5G59540.2	Calathea17440_c0_seq1.p1, Calathea17440_c0_seq2.p1, Calathea34637_c0_seq1.p1, Calathea34637_c0_seq1.p2, Calathea34637_c0_seq2.p1, Calathea34637_c0_seq3.p1, Calathea34637_c0_seq3.p2, Calathea34637_c0_seq4.p1, Calathea40090_c0_seq1.p1, Calathea40090_c0_seq2.p1, Calathea40090_c0_seq3.p1, Calathea40090_c0_seq4.p1	Canna_12297_c0_seq1.p1, Canna_18885_c0_seq1.p1, Canna_18885_c0_seq2.p2, Canna_18885_c0_seq3.p1, Canna_18885_c0_seq4.p1, Canna_19558_c0_seq1.p1, Canna_19845_c0_seq1.p2, Canna_19845_c0_seq2.p2, Canna_24611_c0_seq1.p1, Canna_73234_c0_seq1.p1	Dichorisandra_45784_c0_seq1.p1	Elaeis|743776744|ref|XP_010918786.1|, Elaeis|743776746|ref|XP_010918787.1|, Elaeis|743776832|ref|XP_010918828.1|, Elaeis|743776834|ref|XP_010918829.1|, Elaeis|743823590|ref|XP_010932569.1|, Elaeis|743864415|ref|XP_010904576.1|, Elaeis|743864419|ref|XP_010904577.1|	Musa_20137_c0_seq1.p1	GSMUA_Achr10P02280_001, GSMUA_Achr10P05420_001	Orchidantha_24670_c0_seq1.p1, Orchidantha_24670_c0_seq2.p1, Orchidantha_31137_c0_seq1.p1, Orchidantha_31137_c0_seq2.p1	Phoenix_30s1173591g001, Phoenix_30s1212821g001, Phoenix_30s665781g005, Phoenix_30s871471g005	Zingiber_101864_c0_seq1.p1, Zingiber_113836_c0_seq1.p1, Zingiber_21494_c0_seq1.p1, Zingiber_33410_c0_seq1.p1, Zingiber_81895_c0_seq1.p2	protein_coding	2-oxoglutarate (2OG) and Fe(II)-dependent oxygenase superfamily protein	A single copy gene that encodes a protein with sequence similarity to tomato E8 (ACC oxidase, the last step in ethylene biosynthesis) involved in ethylene synthesis and fruit ripening in tomato. This gene is not induced by ethylene in siliques. The transcript is found in siliques, etiolated seedlings, leaves, stems and flowers.	2-oxoglutarate (2OG) and Fe(II)-dependent oxygenase superfamily protein; CONTAINS InterPro DOMAIN/s: Oxoglutarate/iron-dependent oxygenase (InterPro:IPR005123); BEST Arabidopsis thaliana protein match is: 2-oxoglutarate (2OG) and Fe(II)-dependent oxygenase superfamily protein (TAIR:AT1G03410.1); Has 8186 Blast hits to 8162 proteins in 1002 species: Archae - 0; Bacteria - 1123; Metazoa - 116; Fung…
OG0004713	AT1G03430.1, AT3G21510.1, AT3G29350.1, AT5G39340.1	Calathea33401_c1_seq12.p1, Calathea33401_c1_seq14.p1, Calathea33401_c1_seq15.p1, Calathea33401_c1_seq16.p1, Calathea35483_c0_seq1.p1, Calathea35483_c0_seq2.p1, Calathea35483_c0_seq3.p1, Calathea35483_c0_seq6.p1, Calathea35483_c0_seq8.p1	Canna_17061_c0_seq1.p1, Canna_17061_c0_seq2.p1	Dichorisandra_16089_c0_seq1.p1	Elaeis|743865455|ref|XP_010904833.1|	Musa_15762_c0_seq1.p1, Musa_22588_c0_seq1.p2, Musa_22588_c0_seq2.p2, Musa_22588_c0_seq3.p2	GSMUA_Achr11P25200_001, GSMUA_Achr7P14570_001, GSMUA_Achr7P14620_001, GSMUA_AchrUn_randomP26270_001		Phoenix_30s715271g002	Zingiber_219172_c0_seq1.p1, Zingiber_29409_c0_seq1.p1, Zingiber_29409_c0_seq2.p1	protein_coding	histidine-containing phosphotransfer factor 5	Encodes AHP5, one of the six Arabidopsis thaliana histidine phosphotransfer proteins (AHPs). AHPs function as redundant positive regulators of cytokinin signaling. Members of the AHP gene family include: AT3G21510 (AHP1), AT3G29350 (AHP2), AT5G39340 (AHP3), AT3G16360 (AHP4), AT1G03430 (AHP5) and AT1G80100 (AHP6).	histidine-containing phosphotransfer factor 5 (AHP5); CONTAINS InterPro DOMAIN/s: Signal transduction histidine kinase, phosphotransfer (Hpt) domain (InterPro:IPR008207); BEST Arabidopsis thaliana protein match is: histidine-containing phosphotransmitter 2 (TAIR:AT3G29350.1); Has 311 Blast hits to 310 proteins in 49 species: Archae - 2; Bacteria - 33; Metazoa - 0; Fungi - 8; Plants - 266; Viruses…
OG0001872	AT1G03440.1, AT3G17640.1, AT4G03010.1	Calathea1479_c0_seq1.p1, Calathea25156_c0_seq1.p1, Calathea27354_c0_seq1.p1, Calathea27354_c1_seq1.p1, Calathea27354_c1_seq2.p1, Calathea38318_c0_seq1.p1, Calathea44084_c0_seq1.p1, Calathea76705_c0_seq1.p3	Canna_22936_c0_seq1.p1, Canna_22936_c0_seq2.p1, Canna_23372_c0_seq1.p1, Canna_23649_c0_seq1.p1, Canna_23649_c0_seq2.p1, Canna_23649_c0_seq3.p1, Canna_9728_c0_seq1.p2, Canna_9728_c1_seq1.p1	Dichorisandra_198232_c0_seq1.p1, Dichorisandra_28934_c0_seq1.p1, Dichorisandra_37956_c0_seq1.p1, Dichorisandra_39931_c0_seq1.p1, Dichorisandra_39931_c1_seq1.p2	Elaeis|743768157|ref|XP_010914355.1|, Elaeis|743771700|ref|XP_010916143.1|, Elaeis|743800971|ref|XP_010926213.1|, Elaeis|743856032|ref|XP_010941739.1|, Elaeis|743865485|ref|XP_010904840.1|	Musa_12206_c0_seq1.p1, Musa_15379_c0_seq1.p2, Musa_15379_c1_seq1.p1, Musa_27792_c0_seq1.p1, Musa_27792_c0_seq2.p1, Musa_73684_c0_seq1.p2	GSMUA_Achr3P23740_001, GSMUA_Achr5P26870_001, GSMUA_Achr6P08400_001, GSMUA_Achr6P16120_001, GSMUA_Achr6P23700_001		Phoenix_30s855531g002	Zingiber_26033_c0_seq1.p1, Zingiber_26409_c0_seq1.p1, Zingiber_27283_c0_seq1.p1, Zingiber_76487_c0_seq1.p1, Zingiber_84628_c0_seq1.p1	protein_coding	Leucine-rich repeat (LRR) family protein		Leucine-rich repeat (LRR) family protein; INVOLVED IN: signal transduction; LOCATED IN: endomembrane system; EXPRESSED IN: 23 plant structures; EXPRESSED DURING: 13 growth stages; CONTAINS InterPro DOMAIN/s: Leucine-rich repeat-containing N-terminal domain, type 2 (InterPro:IPR013210), Leucine-rich repeat (InterPro:IPR001611); BEST Arabidopsis thaliana protein match is: RNI-like superfamily prote…
OG0005710	AT1G03457.1, AT1G03457.2, AT4G03110.1, AT4G03110.2	Calathea29940_c0_seq1.p1, Calathea29940_c0_seq2.p1	Canna_23969_c0_seq1.p1, Canna_23969_c0_seq2.p1	Dichorisandra_48596_c1_seq1.p1, Dichorisandra_48596_c1_seq2.p1	Elaeis|743785200|ref|XP_010921849.1|, Elaeis|743845829|ref|XP_010938681.1|	Musa_27878_c0_seq1.p1, Musa_27878_c0_seq2.p1, Musa_27878_c0_seq3.p1, Musa_27878_c0_seq4.p1	GSMUA_Achr3P08820_001, GSMUA_Achr5P08060_001, GSMUA_Achr5P08070_001, GSMUA_Achr9P17720_001	Orchidantha_3996_c0_seq1.p1	Phoenix_30s721661g003, Phoenix_30s733691g008	Zingiber_114660_c0_seq1.p1, Zingiber_137611_c0_seq1.p1, Zingiber_28517_c0_seq1.p1	protein_coding	RNA-binding (RRM/RBD/RNP motifs) family protein		RNA-binding (RRM/RBD/RNP motifs) family protein; FUNCTIONS IN: RNA binding, nucleotide binding, nucleic acid binding; INVOLVED IN: biological_process unknown; LOCATED IN: cellular_component unknown; EXPRESSED IN: 17 plant structures; EXPRESSED DURING: 14 growth stages; CONTAINS InterPro DOMAIN/s: RNA recognition motif, RNP-1 (InterPro:IPR000504), Ribonucleoprotein, BRUNO-like (InterPro:IPR015903)…
OG0006848	AT1G03470.1, AT1G03470.2, AT2G47920.1, AT4G03153.1	Calathea31741_c0_seq2.p1, Calathea31741_c0_seq3.p1	Canna_19471_c0_seq1.p1	Dichorisandra_142058_c0_seq1.p1, Dichorisandra_34658_c0_seq1.p1	Elaeis|743784689|ref|XP_010921723.1|, Elaeis|743784691|ref|XP_010921724.1|, Elaeis|743784696|ref|XP_010921725.1|, Elaeis|743845893|ref|XP_010938697.1|, Elaeis|743856364|ref|XP_010941838.1|, Elaeis|743865074|ref|XP_010904751.1|, Elaeis|743865076|ref|XP_010904752.1|	Musa_22094_c0_seq1.p1, Musa_76389_c0_seq1.p1	GSMUA_Achr8P22020_001		Phoenix_30s748761g001, Phoenix_30s751371g002	Zingiber_33112_c0_seq1.p1, Zingiber_33112_c0_seq2.p1	protein_coding	Kinase interacting (KIP1-like) family protein	Encodes a member of the NET superfamily of proteins that potentially couples different membranes to the actin cytoskeleton in plant cells. It colocalizes with filamentous actin and is localized to the nuclear membrane and the vacuolar membrane.	Kinase interacting (KIP1-like) family protein; CONTAINS InterPro DOMAIN/s: KIP1-like (InterPro:IPR011684); BEST Arabidopsis thaliana protein match is: Kinase interacting (KIP1-like) family protein (TAIR:AT2G47920.1); Has 687 Blast hits to 664 proteins in 124 species: Archae - 6; Bacteria - 10; Metazoa - 109; Fungi - 52; Plants - 347; Viruses - 3; Other Eukaryotes - 160 (source: NCBI BLink).
OG0006458	AT1G03475.1, AT4G03205.1	Calathea17907_c0_seq1.p1, Calathea17907_c0_seq2.p1	Canna_23347_c0_seq1.p1, Canna_6761_c0_seq1.p1	Dichorisandra_14365_c0_seq1.p1, Dichorisandra_46827_c0_seq1.p1, Dichorisandra_46827_c0_seq2.p1	Elaeis|743768115|ref|XP_010914333.1|, Elaeis|743768117|ref|XP_010914334.1|, Elaeis|743856010|ref|XP_010941727.1|	Musa_26317_c0_seq1.p1, Musa_26317_c0_seq2.p1, Musa_26317_c0_seq3.p1, Musa_26317_c0_seq4.p1, Musa_26317_c0_seq5.p1	GSMUA_Achr11P25600_001, GSMUA_Achr2P02480_001, GSMUA_Achr3P23700_001	Orchidantha_17895_c0_seq1.p1, Orchidantha_32831_c0_seq1.p1	Phoenix_30s1013491g002	Zingiber_13934_c0_seq1.p1	protein_coding	Coproporphyrinogen III oxidase	Encodes coproporphyrinogen III oxidase, a key enzyme in the biosynthetic pathway of chlorophyll and heme, a tetrapyrrole pathway. Mutants express cytological and molecular markers associated with the defense responses, usually activated by pathogen infection.	LESION INITIATION 2 (LIN2); FUNCTIONS IN: coproporphyrinogen oxidase activity; INVOLVED IN: tetrapyrrole biosynthetic process; LOCATED IN: apoplast, chloroplast stroma, chloroplast, plastid; EXPRESSED IN: 23 plant structures; EXPRESSED DURING: 14 growth stages; CONTAINS InterPro DOMAIN/s: Coproporphyrinogen III oxidase (InterPro:IPR001260), Coproporphyrinogen III oxidase, conserved site (InterPro…
OG0000467	AT1G03495.1, AT1G03940.1, AT3G29590.1, AT3G29635.1, AT3G29670.1, AT3G29680.1, AT3G29690.1, AT5G39050.1, AT5G39080.1, AT5G39090.1, AT5G61160.1	Calathea31051_c0_seq1.p1, Calathea31051_c0_seq2.p1, Calathea35405_c0_seq1.p1, Calathea38822_c0_seq1.p1, Calathea55466_c0_seq1.p1, Calathea61178_c0_seq1.p1	Canna_16416_c0_seq1.p2, Canna_16416_c1_seq1.p1, Canna_18857_c0_seq1.p1, Canna_27682_c0_seq1.p1, Canna_7209_c1_seq1.p1, Canna_7263_c0_seq1.p1, Canna_8362_c0_seq1.p2	Dichorisandra_21249_c0_seq1.p1, Dichorisandra_30320_c0_seq1.p1, Dichorisandra_44579_c0_seq1.p1, Dichorisandra_44579_c0_seq2.p1, Dichorisandra_44579_c0_seq3.p1, Dichorisandra_45597_c0_seq1.p1, Dichorisandra_72781_c0_seq1.p1	Elaeis|743776748|ref|XP_010918788.1|, Elaeis|743776836|ref|XP_010918830.1|, Elaeis|743853237|ref|XP_010940606.1|	Musa_10333_c0_seq1.p1, Musa_115475_c0_seq1.p1, Musa_180116_c0_seq1.p2, Musa_22298_c0_seq1.p1, Musa_28698_c0_seq1.p2, Musa_28698_c0_seq2.p2	GSMUA_Achr11P07610_001, GSMUA_Achr1P03200_001, GSMUA_Achr1P03230_001, GSMUA_Achr4P25200_001, GSMUA_Achr4P26730_001, GSMUA_Achr4P26740_001, GSMUA_Achr5P13240_001, GSMUA_Achr5P13250_001, GSMUA_Achr5P13260_001, GSMUA_AchrUn_randomP27080_001	Orchidantha_107055_c0_seq1.p1, Orchidantha_14271_c0_seq1.p1, Orchidantha_150600_c0_seq1.p1, Orchidantha_23193_c0_seq1.p1, Orchidantha_23193_c1_seq1.p1, Orchidantha_23753_c0_seq1.p1, Orchidantha_35820_c0_seq1.p1, Orchidantha_35820_c0_seq2.p1, Orchidantha_35820_c0_seq3.p1, Orchidantha_35820_c0_seq4.p1	Phoenix_30s1131901g001, Phoenix_30s1132991g002, Phoenix_30s724261g004	Zingiber_132345_c0_seq1.p1, Zingiber_22076_c0_seq1.p1, Zingiber_22391_c0_seq1.p1, Zingiber_23448_c0_seq1.p1, Zingiber_23448_c1_seq1.p2, Zingiber_26948_c0_seq1.p1, Zingiber_29946_c0_seq1.p1, Zingiber_30688_c0_seq1.p1, Zingiber_32995_c0_seq1.p1, Zingiber_68773_c0_seq1.p2, Zingiber_91644_c0_seq1.p1, Zingiber_95889_c0_seq1.p1	protein_coding	HXXXD-type acyl-transferase family protein		HXXXD-type acyl-transferase family protein; FUNCTIONS IN: transferase activity, transferring acyl groups other than amino-acyl groups, transferase activity; INVOLVED IN: biological_process unknown; CONTAINS InterPro DOMAIN/s: Transferase (InterPro:IPR003480); BEST Arabidopsis thaliana protein match is: HXXXD-type acyl-transferase family protein (TAIR:AT1G03940.1); Has 1920 Blast hits to 1905 prot…
OG0018000	AT1G03510.1	Calathea19041_c1_seq1.p1	Canna_11820_c1_seq1.p1			Musa_138048_c0_seq1.p1	GSMUA_Achr4P17620_001		Phoenix_30s1179481g006	Zingiber_408_c0_seq1.p1, Zingiber_4640_c0_seq1.p1	protein_coding	Tetratricopeptide repeat (TPR)-like superfamily protein		Tetratricopeptide repeat (TPR)-like superfamily protein; FUNCTIONS IN: binding; INVOLVED IN: biological_process unknown; LOCATED IN: cellular_component unknown; EXPRESSED IN: 10 plant structures; EXPRESSED DURING: 6 growth stages; CONTAINS InterPro DOMAIN/s: Pentatricopeptide repeat (InterPro:IPR002885), Tetratricopeptide-like helical (InterPro:IPR011990); BEST Arabidopsis thaliana protein match …
OG0012189	AT1G03520.1, AT1G03520.2	Calathea35648_c0_seq1.p1, Calathea35648_c0_seq2.p1	Canna_26531_c0_seq1.p1	Dichorisandra_37605_c0_seq1.p1	Elaeis|743785760|ref|XP_010921995.1|	Musa_28897_c0_seq1.p1	GSMUA_Achr3P21580_001, GSMUA_Achr8P07480_001	Orchidantha_37349_c0_seq2.p1	Phoenix_30s870221g001	Zingiber_31893_c0_seq1.p1, Zingiber_31893_c0_seq2.p1	protein_coding	Core-2/I-branching beta-1,6-N-acetylglucosaminyltransferase family protein		Core-2/I-branching beta-1,6-N-acetylglucosaminyltransferase family protein; FUNCTIONS IN: transferase activity, transferring glycosyl groups, acetylglucosaminyltransferase activity; INVOLVED IN: carbohydrate biosynthetic process; LOCATED IN: membrane; EXPRESSED IN: 22 plant structures; EXPRESSED DURING: 13 growth stages; CONTAINS InterPro DOMAIN/s: Glycosyl transferase, family 14 (InterPro:IPR003…
OG0006856	AT1G03530.1	Calathea26019_c0_seq1.p1	Canna_19872_c0_seq1.p1, Canna_22193_c0_seq1.p1	Dichorisandra_49736_c2_seq1.p1	Elaeis|743761872|ref|XP_010905257.1|, Elaeis|743785723|ref|XP_010921984.1|, Elaeis|743785727|ref|XP_010921985.1|, Elaeis|743820985|ref|XP_010931920.1|, Elaeis|743820989|ref|XP_010931921.1|	Musa_25022_c0_seq1.p1, Musa_25022_c0_seq2.p1, Musa_28335_c0_seq1.p1	GSMUA_Achr5P00860_001, GSMUA_Achr9P12240_001	Orchidantha_22804_c1_seq1.p1	Phoenix_30s1005041g002, Phoenix_30s779601g001, Phoenix_30s906331g001, Phoenix_30s916611g001	Zingiber_21606_c0_seq1.p1, Zingiber_93132_c0_seq1.p1, Zingiber_93301_c0_seq1.p1	protein_coding	nuclear assembly factor 1		nuclear assembly factor 1 (NAF1); FUNCTIONS IN: snoRNA binding, pseudouridine synthase activity; INVOLVED IN: biological_process unknown; LOCATED IN: box H/ACA snoRNP complex; EXPRESSED IN: 23 plant structures; EXPRESSED DURING: 13 growth stages; CONTAINS InterPro DOMAIN/s: H/ACA ribonucleoprotein complex, subunit Gar1/Naf1 (InterPro:IPR007504); Has 55446 Blast hits to 31211 proteins in 1683 spec…
OG0016850	AT1G03540.1	Calathea20859_c0_seq1.p1	Canna_15454_c0_seq1.p1	Dichorisandra_208972_c0_seq1.p1	Elaeis|743785696|ref|XP_010921976.1|	Musa_22653_c0_seq1.p1	GSMUA_Achr10P04810_001		Phoenix_30s752931g001	Zingiber_69795_c0_seq1.p1	protein_coding	Pentatricopeptide repeat (PPR-like) superfamily protein		Pentatricopeptide repeat (PPR-like) superfamily protein; CONTAINS InterPro DOMAIN/s: Pentatricopeptide repeat (InterPro:IPR002885); BEST Arabidopsis thaliana protein match is: Pentatricopeptide repeat (PPR) superfamily protein (TAIR:AT2G13600.1); Has 43035 Blast hits to 14042 proteins in 228 species: Archae - 0; Bacteria - 19; Metazoa - 59; Fungi - 97; Plants - 42229; Viruses - 0; Other Eukaryote…
OG0001964	AT1G03550.1, AT1G11180.1, AT1G11180.2, AT1G61250.1, AT1G61250.2, AT2G20840.1	Calathea21560_c0_seq4.p1, Calathea35974_c1_seq4.p1, Calathea35974_c2_seq1.p1, Calathea38149_c0_seq39.p1, Calathea38149_c0_seq50.p1, Calathea38149_c0_seq53.p1, Calathea38149_c0_seq58.p1	Canna_18140_c0_seq1.p1, Canna_22373_c0_seq1.p1, Canna_22373_c0_seq2.p1, Canna_22373_c0_seq3.p1	Dichorisandra_43908_c0_seq1.p1, Dichorisandra_46910_c0_seq1.p1, Dichorisandra_46910_c0_seq2.p1, Dichorisandra_46910_c0_seq3.p1	Elaeis|743761878|ref|XP_010905287.1|, Elaeis|743821003|ref|XP_010931924.1|, Elaeis|743868546|ref|XP_010905601.1|, Elaeis|743868550|ref|XP_010905602.1|, Elaeis|743868553|ref|XP_010905603.1|	Musa_22552_c0_seq1.p1, Musa_23480_c1_seq1.p1	GSMUA_Achr2P02880_001, GSMUA_Achr4P27660_001, GSMUA_Achr9P02890_001, GSMUA_AchrUn_randomP13840_001	Orchidantha_34814_c0_seq1.p1, Orchidantha_34814_c0_seq12.p1, Orchidantha_34814_c0_seq2.p1, Orchidantha_34814_c0_seq3.p1, Orchidantha_34814_c0_seq5.p1, Orchidantha_34814_c0_seq6.p1, Orchidantha_34814_c0_seq8.p1	Phoenix_30s672671g004, Phoenix_30s888861g004	Zingiber_22291_c1_seq1.p1, Zingiber_22291_c1_seq2.p1, Zingiber_30475_c0_seq1.p1, Zingiber_31191_c0_seq1.p1	protein_coding	Secretory carrier membrane protein (SCAMP) family protein		Secretory carrier membrane protein (SCAMP) family protein; FUNCTIONS IN: transmembrane transporter activity; INVOLVED IN: protein transport; LOCATED IN: integral to membrane; EXPRESSED IN: 23 plant structures; EXPRESSED DURING: 15 growth stages; CONTAINS InterPro DOMAIN/s: SCAMP (InterPro:IPR007273); BEST Arabidopsis thaliana protein match is: Secretory carrier membrane protein (SCAMP) family pro…
OG0015815	AT1G03560.1	Calathea16955_c0_seq1.p1	Canna_27137_c1_seq1.p1		Elaeis|743785862|ref|XP_010922022.1|	Musa_134057_c0_seq1.p1, Musa_2932_c0_seq1.p1	GSMUA_Achr5P00880_001	Orchidantha_107302_c0_seq1.p1	Phoenix_30s1189211g001	Zingiber_232078_c0_seq1.p1	protein_coding	Pentatricopeptide repeat (PPR-like) superfamily protein		Pentatricopeptide repeat (PPR-like) superfamily protein; CONTAINS InterPro DOMAIN/s: Pentatricopeptide repeat (InterPro:IPR002885); BEST Arabidopsis thaliana protein match is: Tetratricopeptide repeat (TPR)-like superfamily protein (TAIR:AT5G39710.1); Has 53521 Blast hits to 15193 proteins in 316 species: Archae - 3; Bacteria - 91; Metazoa - 613; Fungi - 824; Plants - 50230; Viruses - 0; Other Eu…
OG0010035	AT1G03590.1, AT4G03415.1, AT4G03415.2	Calathea35586_c0_seq4.p1	Canna_21513_c0_seq1.p1	Dichorisandra_45119_c0_seq1.p1, Dichorisandra_45119_c0_seq2.p1, Dichorisandra_45119_c0_seq3.p1	Elaeis|743757240|ref|XP_010921088.1|, Elaeis|743757242|ref|XP_010921096.1|, Elaeis|743793983|ref|XP_010924065.1|	Musa_24526_c0_seq1.p1	GSMUA_Achr9P24510_001	Orchidantha_31479_c0_seq1.p1	Phoenix_30s1194441g004, Phoenix_30s930711g003	Zingiber_29292_c0_seq1.p1	protein_coding	Protein phosphatase 2C family protein		Protein phosphatase 2C family protein; FUNCTIONS IN: protein serine/threonine phosphatase activity, catalytic activity; INVOLVED IN: N-terminal protein myristoylation; LOCATED IN: plasma membrane; EXPRESSED IN: 23 plant structures; EXPRESSED DURING: 13 growth stages; CONTAINS InterPro DOMAIN/s: Protein phosphatase 2C-related (InterPro:IPR001932), Protein phosphatase 2C (InterPro:IPR015655), Prote…
OG0013033	AT1G03600.1	Calathea32092_c0_seq1.p1, Calathea32092_c0_seq2.p1	Canna_18447_c0_seq1.p1, Canna_18447_c0_seq2.p1, Canna_18447_c0_seq3.p1, Canna_18447_c0_seq4.p1	Dichorisandra_77838_c0_seq1.p1	Elaeis|743793995|ref|XP_010924068.1|	Musa_24769_c0_seq2.p2	GSMUA_Achr1P08890_001, GSMUA_Achr2P00450_001			Zingiber_93707_c0_seq1.p2	protein_coding	photosystem II family protein		PSB27; FUNCTIONS IN: molecular_function unknown; INVOLVED IN: photosystem II repair; LOCATED IN: thylakoid, chloroplast thylakoid membrane, chloroplast thylakoid lumen, chloroplast photosystem II, chloroplast; EXPRESSED IN: 23 plant structures; EXPRESSED DURING: 13 growth stages; Has 273 Blast hits to 273 proteins in 82 species: Archae - 0; Bacteria - 114; Metazoa - 0; Fungi - 0; Plants - 63; Vir…
OG0002710	AT1G03610.1, AT4G03420.1, AT4G28150.1, AT4G28150.2	Calathea20489_c0_seq1.p1, Calathea40009_c2_seq1.p1, Calathea40009_c2_seq2.p1, Calathea59051_c0_seq1.p1	Canna_14479_c0_seq1.p1, Canna_19652_c0_seq1.p1, Canna_19652_c0_seq2.p1	Dichorisandra_38321_c1_seq1.p1, Dichorisandra_38321_c1_seq2.p1, Dichorisandra_45972_c0_seq1.p1, Dichorisandra_45972_c0_seq2.p1	Elaeis|743757246|ref|XP_010921118.1|, Elaeis|743834736|ref|XP_010935612.1|, Elaeis|743834740|ref|XP_010935613.1|, Elaeis|743852448|ref|XP_010940390.1|, Elaeis|743852452|ref|XP_010940391.1|, Elaeis|743852456|ref|XP_010940392.1|	Musa_13546_c0_seq1.p1, Musa_23780_c0_seq1.p2, Musa_23780_c0_seq2.p2, Musa_23780_c0_seq5.p2, Musa_23780_c0_seq6.p2, Musa_26306_c0_seq1.p1, Musa_26306_c0_seq2.p1	GSMUA_Achr3P14240_001, GSMUA_Achr3P27190_001, GSMUA_Achr4P04350_001	Orchidantha_35680_c0_seq1.p1, Orchidantha_484_c0_seq1.p1	Phoenix_30s812621g009, Phoenix_30s895861g001, Phoenix_30s937281g001, Phoenix_30s945661g001	Zingiber_31414_c0_seq1.p1, Zingiber_31414_c0_seq2.p1	protein_coding	Protein of unknown function (DUF789)		Protein of unknown function (DUF789); CONTAINS InterPro DOMAIN/s: Protein of unknown function DUF789 (InterPro:IPR008507); BEST Arabidopsis thaliana protein match is: Protein of unknown function (DUF789) (TAIR:AT4G03420.1); Has 266 Blast hits to 262 proteins in 19 species: Archae - 0; Bacteria - 0; Metazoa - 0; Fungi - 0; Plants - 263; Viruses - 0; Other Eukaryotes - 3 (source: NCBI BLink).
OG0009469	AT1G03620.1	Calathea32131_c0_seq1.p1, Calathea32131_c0_seq2.p1, Calathea32131_c0_seq3.p1, Calathea32131_c0_seq4.p1, Calathea32131_c0_seq5.p1, Calathea32131_c0_seq6.p1, Calathea32131_c0_seq7.p1, Calathea32131_c0_seq8.p1	Canna_17013_c1_seq1.p1	Dichorisandra_109283_c0_seq1.p1	Elaeis|743885442|ref|XP_010909923.1|, Elaeis|743885446|ref|XP_010909924.1|	Musa_115171_c0_seq1.p1	GSMUA_Achr11P00470_001, GSMUA_AchrUn_randomP16260_001	Orchidantha_25908_c0_seq1.p1, Orchidantha_35813_c0_seq3.p1			protein_coding	ELMO/CED-12 family protein		ELMO/CED-12 family protein; FUNCTIONS IN: molecular_function unknown; INVOLVED IN: phagocytosis; LOCATED IN: cytoskeleton; EXPRESSED IN: 16 plant structures; EXPRESSED DURING: 6 growth stages; CONTAINS InterPro DOMAIN/s: Engulfment/cell motility, ELMO (InterPro:IPR006816); BEST Arabidopsis thaliana protein match is: ELMO/CED-12 family protein (TAIR:AT3G03610.1); Has 828 Blast hits to 828 proteins…
OG0003566	AT1G03630.1, AT1G03630.2, AT4G27440.1, AT4G27440.2, AT5G54190.1, AT5G54190.2	Calathea33273_c0_seq1.p1, Calathea33273_c0_seq2.p1, Calathea33273_c0_seq3.p1, Calathea33273_c0_seq4.p1, Calathea33273_c0_seq5.p1	Canna_26202_c1_seq1.p1, Canna_26202_c1_seq2.p1, Canna_26202_c1_seq4.p1, Canna_26202_c1_seq5.p1, Canna_26202_c1_seq8.p1	Dichorisandra_30025_c0_seq1.p1, Dichorisandra_49379_c0_seq1.p1	Elaeis|743776090|ref|XP_010918444.1|	Musa_21856_c0_seq1.p1	GSMUA_Achr11P01900_001, GSMUA_Achr3P14270_001, GSMUA_Achr7P04280_001	Orchidantha_34349_c0_seq1.p1, Orchidantha_34349_c0_seq2.p1, Orchidantha_34349_c0_seq3.p1, Orchidantha_34349_c0_seq4.p1	Phoenix_30s1164991g001, Phoenix_30s817761g002	Zingiber_33080_c0_seq1.p1, Zingiber_33080_c0_seq2.p1, Zingiber_33080_c0_seq3.p1, Zingiber_33080_c0_seq4.p1, Zingiber_33080_c0_seq5.p1	protein_coding	protochlorophyllide oxidoreductase C	Encodes for a protein with protochlorophyllide oxidoreductase activity. The enzyme is NADPH- and light-dependent.	protochlorophyllide oxidoreductase C (POR C); FUNCTIONS IN: oxidoreductase activity, NADPH dehydrogenase activity, protochlorophyllide reductase activity; INVOLVED IN: chlorophyll biosynthetic process; LOCATED IN: chloroplast thylakoid membrane, chloroplast, chloroplast envelope; EXPRESSED IN: 22 plant structures; EXPRESSED DURING: 13 growth stages; CONTAINS InterPro DOMAIN/s: NAD(P)-binding doma…
OG0016892	AT1G03650.1	Calathea16851_c0_seq1.p1	Canna_11676_c0_seq1.p1		Elaeis|743868253|ref|XP_010905523.1|	Musa_18940_c0_seq1.p1	GSMUA_Achr8P11260_001	Orchidantha_42780_c0_seq1.p1	Phoenix_30s1154231g001	Zingiber_19282_c0_seq1.p1	protein_coding	Acyl-CoA N-acyltransferases (NAT) superfamily protein		Acyl-CoA N-acyltransferases (NAT) superfamily protein; FUNCTIONS IN: N-acetyltransferase activity; INVOLVED IN: metabolic process; LOCATED IN: cellular_component unknown; CONTAINS InterPro DOMAIN/s: GCN5-related N-acetyltransferase, C-terminal (InterPro:IPR022610), GCN5-related N-acetyltransferase (InterPro:IPR000182), Acyl-CoA N-acyltransferase (InterPro:IPR016181); Has 3295 Blast hits to 3295 p…
OG0008894	AT1G03670.1, AT4G03440.1, AT4G03450.1, AT4G03460.1, AT4G03470.1, AT4G03480.1, AT4G03490.1, AT4G03490.2, AT4G03500.1, AT4G03505.1, AT4G05040.1, AT4G05040.2, AT4G05040.3, AT4G05040.4, AT4G05040.5, AT4G14390.1, AT4G14400.1, AT4G14400.2, AT4G14400.3										protein_coding	ankyrin repeat family protein	Ankyrin repeat containing protein	ankyrin repeat family protein; CONTAINS InterPro DOMAIN/s: Ankyrin repeat-containing domain (InterPro:IPR020683), Ankyrin repeat (InterPro:IPR002110); BEST Arabidopsis thaliana protein match is: Ankyrin repeat family protein (TAIR:AT4G03500.1); Has 38664 Blast hits to 17395 proteins in 690 species: Archae - 39; Bacteria - 2692; Metazoa - 19825; Fungi - 3120; Plants - 3302; Viruses - 203; Other Eu…
OG0003565	AT1G03680.1, AT3G15360.1, AT4G03520.1, AT4G03520.2	Calathea17555_c0_seq1.p1, Calathea28292_c0_seq1.p1, Calathea34371_c0_seq2.p1	Canna_16808_c0_seq1.p1, Canna_16808_c0_seq2.p1, Canna_16808_c0_seq3.p1, Canna_19132_c0_seq1.p1	Dichorisandra_41772_c0_seq1.p1, Dichorisandra_45427_c0_seq1.p1, Dichorisandra_57084_c0_seq1.p1	Elaeis|743776191|ref|XP_010918497.1|, Elaeis|743776193|ref|XP_010918498.1|, Elaeis|743852628|ref|XP_010940434.1|	Musa_16805_c0_seq1.p1, Musa_18135_c0_seq1.p1, Musa_20871_c0_seq1.p2, Musa_27279_c0_seq2.p1	GSMUA_Achr11P21170_001, GSMUA_Achr1P00150_001, GSMUA_Achr4P29990_001, GSMUA_Achr5P12100_001, GSMUA_Achr5P20730_001	Orchidantha_31701_c0_seq1.p1, Orchidantha_36408_c1_seq1.p1	Phoenix_30s685791g001, Phoenix_30s872931g001	Zingiber_18588_c0_seq1.p1, Zingiber_21280_c0_seq1.p1, Zingiber_28079_c0_seq1.p1, Zingiber_28536_c0_seq1.p1	protein_coding	thioredoxin M-type 1	encodes a chloroplast thioredoxin similar to prokaryotic thioredoxins.	thioredoxin M-type 1 (THM1); FUNCTIONS IN: enzyme activator activity; INVOLVED IN: response to oxidative stress, response to cold, positive regulation of catalytic activity; LOCATED IN: thylakoid, apoplast, stromule, chloroplast, chloroplast stroma; EXPRESSED IN: 24 plant structures; EXPRESSED DURING: 14 growth stages; CONTAINS InterPro DOMAIN/s: Thioredoxin fold (InterPro:IPR012335), Thioredoxin…
OG0007355	AT1G03687.1, AT1G03687.2	Calathea29999_c0_seq1.p1, Calathea29999_c0_seq2.p1, Calathea29999_c0_seq3.p1	Canna_23149_c0_seq1.p1, Canna_23149_c0_seq2.p1	Dichorisandra_18516_c0_seq1.p1, Dichorisandra_41920_c0_seq1.p1	Elaeis|743771417|ref|XP_010915995.1|, Elaeis|743771419|ref|XP_010915996.1|, Elaeis|743800500|ref|XP_010925968.1|, Elaeis|743800502|ref|XP_010925969.1|, Elaeis|743800504|ref|XP_010925970.1|	Musa_16045_c0_seq1.p1	GSMUA_Achr2P15260_001	Orchidantha_32587_c0_seq2.p1, Orchidantha_32587_c1_seq1.p1, Orchidantha_32587_c1_seq2.p1	Phoenix_30s65509462g006	Zingiber_25063_c0_seq1.p1, Zingiber_25063_c0_seq2.p1	protein_coding	DTW domain-containing protein		DTW domain-containing protein; CONTAINS InterPro DOMAIN/s: DTW (InterPro:IPR005636); Has 580 Blast hits to 580 proteins in 298 species: Archae - 0; Bacteria - 527; Metazoa - 0; Fungi - 0; Plants - 28; Viruses - 0; Other Eukaryotes - 25 (source: NCBI BLink).
OG0009483	AT1G03700.1, AT4G03540.1	Calathea32950_c0_seq1.p1, Calathea32950_c0_seq2.p1, Calathea32950_c0_seq3.p1, Calathea32950_c0_seq4.p1	Canna_9296_c0_seq1.p1	Dichorisandra_597_c0_seq1.p1	Elaeis|743771425|ref|XP_010916001.1|	Musa_12487_c0_seq1.p1, Musa_12487_c0_seq2.p1	GSMUA_Achr3P03240_001, GSMUA_Achr6P13870_001	Orchidantha_20546_c0_seq1.p1, Orchidantha_20546_c0_seq2.p1	Phoenix_30s65509462g003	Zingiber_19907_c0_seq1.p1, Zingiber_66482_c0_seq1.p1	protein_coding	Uncharacterised protein family (UPF0497)		Uncharacterised protein family (UPF0497); FUNCTIONS IN: molecular_function unknown; INVOLVED IN: biological_process unknown; LOCATED IN: endomembrane system; EXPRESSED IN: hypocotyl, flower; EXPRESSED DURING: petal differentiation and expansion stage; CONTAINS InterPro DOMAIN/s: Uncharacterised protein family UPF0497, trans-membrane plant (InterPro:IPR006702), Uncharacterised protein family UPF04…
OG0008351	AT1G03730.1, AT4G03600.1, AT4G28330.1, AT4G28340.1	Calathea924_c0_seq1.p2	Canna_20376_c0_seq1.p2	Dichorisandra_49523_c0_seq10.p1, Dichorisandra_49523_c0_seq12.p1, Dichorisandra_49523_c0_seq17.p1, Dichorisandra_49523_c0_seq3.p1, Dichorisandra_49523_c0_seq4.p1, Dichorisandra_49523_c0_seq5.p1, Dichorisandra_49523_c0_seq7.p1, Dichorisandra_49523_c0_seq9.p1	Elaeis|743765529|ref|XP_010912987.1|	Musa_21821_c0_seq1.p1	GSMUA_Achr6P12160_001	Orchidantha_59376_c0_seq1.p2		Zingiber_20437_c0_seq1.p2, Zingiber_831_c0_seq1.p2	protein_coding			unknown protein; BEST Arabidopsis thaliana protein match is: unknown protein (TAIR:AT4G03600.1); Has 50 Blast hits to 50 proteins in 10 species: Archae - 0; Bacteria - 0; Metazoa - 0; Fungi - 0; Plants - 50; Viruses - 0; Other Eukaryotes - 0 (source: NCBI BLink).
OG0008333	AT1G03750.1	Calathea38571_c0_seq1.p1, Calathea38571_c0_seq2.p1, Calathea38571_c0_seq3.p1, Calathea38571_c0_seq4.p1, Calathea38571_c0_seq5.p1, Calathea38571_c0_seq6.p1, Calathea38571_c0_seq7.p1	Canna_24943_c0_seq1.p1, Canna_24943_c0_seq2.p1, Canna_24943_c0_seq3.p1	Dichorisandra_41050_c0_seq1.p1, Dichorisandra_41050_c0_seq2.p1	Elaeis|743758827|ref|XP_010929000.1|	Musa_26220_c0_seq1.p1	GSMUA_Achr7P00330_001	Orchidantha_217731_c0_seq1.p1	Phoenix_30s1024561g001, Phoenix_30s972501g001	Zingiber_174318_c0_seq1.p1	protein_coding	switch 2		switch 2 (SWI2); FUNCTIONS IN: helicase activity, DNA binding, ATP binding, nucleic acid binding; LOCATED IN: membrane; EXPRESSED IN: 24 plant structures; EXPRESSED DURING: 15 growth stages; CONTAINS InterPro DOMAIN/s: DEAD-like helicase, N-terminal (InterPro:IPR014001), DNA/RNA helicase, C-terminal (InterPro:IPR001650), Helicase, superfamily 1/2, ATP-binding domain (InterPro:IPR014021), SNF2-rel…
OG0006515	AT1G03760.1	Calathea26014_c0_seq1.p1, Calathea26014_c0_seq2.p1	Canna_25986_c0_seq1.p1, Canna_25986_c0_seq10.p1, Canna_25986_c0_seq2.p1, Canna_25986_c0_seq3.p1, Canna_25986_c0_seq4.p1, Canna_25986_c0_seq5.p1, Canna_25986_c0_seq6.p1, Canna_25986_c0_seq7.p1, Canna_25986_c0_seq8.p1, Canna_25986_c0_seq9.p1	Dichorisandra_46623_c0_seq1.p1, Dichorisandra_46623_c0_seq2.p1, Dichorisandra_46623_c0_seq3.p1	Elaeis|743792583|ref|XP_010923721.1|	Musa_20400_c0_seq1.p1	GSMUA_Achr4P00090_001, GSMUA_Achr4P00100_001	Orchidantha_69960_c0_seq1.p1, Orchidantha_85920_c0_seq1.p1		Zingiber_18973_c0_seq1.p1, Zingiber_24056_c0_seq1.p1	protein_coding	Prefoldin chaperone subunit family protein		Prefoldin chaperone subunit family protein; FUNCTIONS IN: unfolded protein binding; INVOLVED IN: protein folding; LOCATED IN: prefoldin complex; EXPRESSED IN: pollen tube; CONTAINS InterPro DOMAIN/s: Prefoldin alpha-like (InterPro:IPR004127), Prefoldin (InterPro:IPR009053); Has 429 Blast hits to 422 proteins in 142 species: Archae - 27; Bacteria - 8; Metazoa - 215; Fungi - 17; Plants - 37; Viruse…
OG0003015	AT1G03770.1, AT1G03770.2, AT1G03770.3, AT5G44280.1, AT5G44280.2	Calathea18359_c0_seq1.p1, Calathea20337_c0_seq1.p1, Calathea34278_c0_seq1.p1, Calathea34278_c1_seq1.p1, Calathea34278_c2_seq1.p1	Canna_20428_c0_seq1.p1, Canna_20428_c1_seq1.p1, Canna_20630_c0_seq1.p1	Dichorisandra_13755_c0_seq1.p1, Dichorisandra_48636_c1_seq1.p1, Dichorisandra_48636_c1_seq3.p1	Elaeis|743758829|ref|XP_010929012.1|, Elaeis|743883443|ref|XP_010909416.1|	Musa_29414_c0_seq1.p1, Musa_29414_c0_seq2.p1, Musa_57711_c0_seq1.p1	GSMUA_Achr4P33310_001, GSMUA_Achr7P00310_001, GSMUA_Achr9P11490_001	Orchidantha_10841_c0_seq1.p1, Orchidantha_36730_c0_seq1.p1, Orchidantha_36730_c0_seq2.p1, Orchidantha_36730_c0_seq4.p1, Orchidantha_81812_c0_seq1.p1	Phoenix_30s1024561g002, Phoenix_30s979221g001	Zingiber_14015_c0_seq1.p1, Zingiber_169160_c0_seq1.p1, Zingiber_24321_c0_seq1.p1, Zingiber_24321_c0_seq2.p1, Zingiber_29040_c0_seq1.p1, Zingiber_69698_c0_seq1.p1	protein_coding	RING 1B	Encodes a nuclear localized protein with similarity to animal polycomb repressive core complex1 (PRC1) core component RING.Appears to function redundantly with ATRING1a, a close paralog. Both interact physically with CLF and LHP1 and appear to function together to repress class I KNOX gene expression.	RING 1B (RING1B); FUNCTIONS IN: zinc ion binding; INVOLVED IN: negative regulation of gene expression, epigenetic; LOCATED IN: nucleus, PRC1 complex; EXPRESSED IN: 15 plant structures; EXPRESSED DURING: 8 growth stages; CONTAINS InterPro DOMAIN/s: Zinc finger, RING-type, conserved site (InterPro:IPR017907), Zinc finger, RING-type (InterPro:IPR001841), Zinc finger, C3HC4 RING-type (InterPro:IPR018…
OG0001990	AT1G03780.1, AT1G03780.2, AT1G03780.3, AT5G44270.1	Calathea34626_c0_seq1.p1, Calathea34626_c0_seq2.p1, Calathea34626_c0_seq2.p2, Calathea34626_c0_seq3.p1, Calathea34626_c0_seq4.p1, Calathea34626_c0_seq4.p2, Calathea34626_c0_seq5.p1, Calathea34626_c0_seq6.p1, Calathea38159_c0_seq1.p1, Calathea38159_c1_seq1.p1, Calathea38159_c1_seq2.p1, Calathea38159_c2_seq2.p1, Calathea38159_c2_seq4.p1	Canna_27180_c0_seq1.p1, Canna_27180_c0_seq2.p1, Canna_27180_c0_seq3.p1, Canna_27180_c0_seq4.p1, Canna_27180_c0_seq5.p1, Canna_27180_c0_seq6.p1	Dichorisandra_47150_c0_seq1.p1	Elaeis|743758879|ref|XP_010929249.1|, Elaeis|743864133|ref|XP_010943959.1|	Musa_22934_c1_seq1.p1, Musa_22934_c1_seq1.p2, Musa_23665_c0_seq1.p1, Musa_29417_c0_seq1.p1, Musa_29417_c0_seq2.p1, Musa_29417_c0_seq3.p1, Musa_29417_c0_seq4.p1	GSMUA_Achr6P29520_001, GSMUA_Achr8P15850_001	Orchidantha_110618_c0_seq1.p1, Orchidantha_3888_c0_seq1.p1	Phoenix_30s1210861g001, Phoenix_30s666851g001, Phoenix_30s956131g001	Zingiber_125744_c0_seq1.p1, Zingiber_28030_c0_seq1.p1, Zingiber_72373_c0_seq1.p1, Zingiber_80329_c0_seq1.p1, Zingiber_90431_c0_seq1.p1	protein_coding	targeting protein for XKLP2	Homolog of vertebrate TPX2. Protein has three domains involved in nuclear targeting, one in nuclear export and two in microtubule binding. Involved in mitotic spindle assembly during late prophase and early prometaphase.	targeting protein for XKLP2 (TPX2); FUNCTIONS IN: microtubule binding; INVOLVED IN: spindle assembly; LOCATED IN: nucleus, chloroplast envelope; EXPRESSED IN: 14 plant structures; EXPRESSED DURING: 7 growth stages; CONTAINS InterPro DOMAIN/s: Cell cycle regulated microtubule associated protein (InterPro:IPR022021); BEST Arabidopsis thaliana protein match is: Cell cycle regulated microtubule assoc…
OG0003385	AT1G03830.1, AT1G03830.2, AT5G46070.1	Calathea36721_c0_seq1.p1, Calathea39928_c0_seq1.p1, Calathea39928_c0_seq10.p1, Calathea39928_c0_seq2.p1, Calathea39928_c0_seq3.p1, Calathea39928_c0_seq4.p1, Calathea39928_c0_seq6.p1, Calathea39928_c0_seq8.p1, Calathea39928_c0_seq9.p1	Canna_21644_c1_seq1.p1, Canna_26223_c0_seq1.p1	Dichorisandra_43395_c0_seq1.p1, Dichorisandra_49228_c0_seq1.p1	Elaeis|743756909|ref|XP_010919327.1|, Elaeis|743756911|ref|XP_010919336.1|, Elaeis|743771471|ref|XP_010916022.1|, Elaeis|743865750|ref|XP_010904897.1|	Musa_29854_c0_seq1.p1, Musa_29854_c0_seq2.p1, Musa_29854_c0_seq4.p1, Musa_5765_c0_seq1.p1	GSMUA_Achr2P09070_001, GSMUA_Achr2P19730_001, GSMUA_Achr9P06630_001	Orchidantha_159744_c0_seq1.p1	Phoenix_30s778321g004, Phoenix_30s869221g005, Phoenix_30s869221g006, Phoenix_30s930101g002, Phoenix_30s930101g003	Zingiber_31903_c0_seq1.p1, Zingiber_80460_c0_seq1.p1	protein_coding	guanylate-binding family protein		guanylate-binding family protein; FUNCTIONS IN: GTP binding, GTPase activity; INVOLVED IN: immune response; LOCATED IN: cellular_component unknown; EXPRESSED IN: 12 plant structures; EXPRESSED DURING: 6 growth stages; CONTAINS InterPro DOMAIN/s: Guanylate-binding protein, N-terminal (InterPro:IPR015894), Guanylate-binding protein, C-terminal (InterPro:IPR003191); BEST Arabidopsis thaliana protein…
OG0000003	AT1G03840.1, AT1G03840.2, AT1G14580.1, AT1G14580.2, AT1G55110.1, AT2G02080.1, AT2G02080.2, AT3G13810.1, AT3G13810.2, AT3G13810.3, AT3G45260.1, AT3G50700.1, AT4G02670.1, AT5G44160.1, AT5G60470.1, AT5G66730.1	Calathea13010_c0_seq1.p1, Calathea38087_c0_seq7.p1, Calathea38087_c7_seq4.p1, Calathea38087_c7_seq5.p1, Calathea39959_c0_seq1.p2, Calathea39959_c0_seq10.p1, Calathea39959_c0_seq11.p1, Calathea39959_c0_seq12.p1, Calathea39959_c0_seq13.p1, Calathea39959_c0_seq14.p1, Calathea39959_c0_seq16.p1, Calathea39959_c0_seq18.p1, Calathea39959_c0_seq19.p1, Calathea39959_c0_seq2.p2, Calathea39959_c0_seq20.p1, …	Canna_18238_c1_seq1.p1, Canna_23980_c0_seq1.p1, Canna_23980_c0_seq2.p1, Canna_23980_c0_seq3.p2, Canna_23980_c1_seq2.p1, Canna_23980_c1_seq3.p1, Canna_26381_c1_seq1.p1, Canna_26381_c1_seq4.p2, Canna_26765_c0_seq1.p1, Canna_26765_c1_seq1.p1, Canna_26765_c1_seq7.p2, Canna_27721_c0_seq1.p1, Canna_27721_c3_seq1.p1, Canna_27721_c3_seq2.p1, Canna_27721_c3_seq3.p1, Canna_2785_c0_seq1.p1	Dichorisandra_15293_c0_seq1.p1, Dichorisandra_20644_c0_seq1.p1, Dichorisandra_43389_c0_seq1.p1, Dichorisandra_43389_c0_seq2.p1, Dichorisandra_48371_c0_seq1.p1, Dichorisandra_48371_c0_seq10.p1, Dichorisandra_48371_c0_seq11.p1, Dichorisandra_48371_c0_seq2.p1, Dichorisandra_48371_c0_seq3.p1, Dichorisandra_48371_c0_seq4.p1, Dichorisandra_48371_c0_seq5.p1, Dichorisandra_48371_c0_seq6.p1, Dichorisandra…	Elaeis|743755375|ref|XP_010907204.1|, Elaeis|743756879|ref|XP_010919168.1|, Elaeis|743769969|ref|XP_010915276.1|, Elaeis|743769971|ref|XP_010915277.1|, Elaeis|743771488|ref|XP_010916031.1|, Elaeis|743774522|ref|XP_010917616.1|, Elaeis|743781829|ref|XP_010920989.1|, Elaeis|743787968|ref|XP_010922545.1|, Elaeis|743799364|ref|XP_010925456.1|, Elaeis|743824635|ref|XP_010932829.1|, Elaeis|743824638|re…	Musa_17290_c0_seq1.p1, Musa_17290_c0_seq2.p1, Musa_21912_c0_seq1.p1, Musa_21912_c1_seq1.p2, Musa_21912_c1_seq2.p1, Musa_22136_c0_seq1.p1, Musa_22136_c0_seq2.p1, Musa_22225_c1_seq1.p1, Musa_22666_c0_seq1.p1, Musa_24841_c0_seq1.p2, Musa_24841_c0_seq2.p1, Musa_24841_c0_seq3.p1, Musa_24841_c0_seq4.p1, Musa_26561_c0_seq1.p2, Musa_26561_c0_seq4.p1, Musa_26561_c0_seq5.p1, Musa_28953_c1_seq1.p1, Musa_289…	GSMUA_Achr10P07180_001, GSMUA_Achr10P15170_001, GSMUA_Achr10P21260_001, GSMUA_Achr11P01480_001, GSMUA_Achr11P05700_001, GSMUA_Achr11P07460_001, GSMUA_Achr1P02080_001, GSMUA_Achr1P07110_001, GSMUA_Achr1P17940_001, GSMUA_Achr2P08460_001, GSMUA_Achr2P08910_001, GSMUA_Achr2P16690_001, GSMUA_Achr3P13990_001, GSMUA_Achr3P25410_001, GSMUA_Achr4P04310_001, GSMUA_Achr4P11810_001, GSMUA_Achr5P06450_001, GS…	Orchidantha_13505_c0_seq1.p2, Orchidantha_24472_c0_seq1.p1, Orchidantha_28365_c0_seq1.p1, Orchidantha_35548_c1_seq2.p1, Orchidantha_35828_c0_seq1.p1, Orchidantha_35828_c0_seq2.p1, Orchidantha_35828_c0_seq2.p3, Orchidantha_35828_c0_seq3.p1, Orchidantha_35828_c0_seq4.p1, Orchidantha_35828_c0_seq5.p1, Orchidantha_35828_c0_seq6.p1	Phoenix_30s1082861g001, Phoenix_30s1094661g007, Phoenix_30s1131521g002, Phoenix_30s1131521g003, Phoenix_30s1145341g001, Phoenix_30s655061g002, Phoenix_30s686362g003, Phoenix_30s687521g002, Phoenix_30s716981g007, Phoenix_30s755201g001, Phoenix_30s760891g001, Phoenix_30s825821g005, Phoenix_30s827051g002, Phoenix_30s863771g001, Phoenix_30s877941g001, Phoenix_30s880071g005, Phoenix_30s884201g002, Pho…	Zingiber_113946_c0_seq1.p1, Zingiber_118306_c0_seq1.p1, Zingiber_12593_c0_seq1.p1, Zingiber_205797_c0_seq1.p2, Zingiber_30186_c0_seq1.p1, Zingiber_30186_c0_seq2.p1, Zingiber_30186_c0_seq3.p1, Zingiber_33584_c0_seq1.p1, Zingiber_33584_c0_seq11.p1, Zingiber_33584_c0_seq14.p1, Zingiber_33584_c0_seq15.p1, Zingiber_33584_c0_seq3.p1, Zingiber_33584_c0_seq5.p1, Zingiber_33584_c0_seq6.p1, Zingiber_33584_…	protein_coding	C2H2 and C2HC zinc fingers superfamily protein	MGP is a nuclear-localized putative transcription factor with three zinc finger domains. MGP can interact with three proteins implicated in root patterning: SCR, SHR, and JKD in Y2H assays, and these interactions depend on the first zinc finger in MGP. MGP appears to be a direct transcriptional target of SHR and SCR, based on promoter binding assays, though it is not expressed in the QC, based on…	Magpie (MGP); CONTAINS InterPro DOMAIN/s: Zinc finger, C2H2-type (InterPro:IPR007087); BEST Arabidopsis thaliana protein match is: C2H2-like zinc finger protein (TAIR:AT5G44160.1); Has 50307 Blast hits to 19551 proteins in 373 species: Archae - 0; Bacteria - 2; Metazoa - 47709; Fungi - 273; Plants - 826; Viruses - 4; Other Eukaryotes - 1493 (source: NCBI BLink).
OG0003557	AT1G03860.1, AT1G03860.2, AT1G03860.3, AT2G20530.1, AT2G20530.2, AT4G28510.1, AT5G44140.1	Calathea27367_c1_seq1.p1, Calathea28595_c0_seq1.p1, Calathea28595_c0_seq2.p1	Canna_19945_c0_seq1.p1	Dichorisandra_42132_c0_seq1.p1, Dichorisandra_46108_c0_seq1.p1, Dichorisandra_46108_c0_seq2.p1, Dichorisandra_46108_c0_seq3.p1, Dichorisandra_46108_c0_seq4.p1	Elaeis|743763317|ref|XP_010911837.1|, Elaeis|743763319|ref|XP_010911838.1|, Elaeis|743763321|ref|XP_010911839.1|, Elaeis|743763323|ref|XP_010911840.1|, Elaeis|743763325|ref|XP_010911841.1|, Elaeis|743764870|ref|XP_010912651.1|, Elaeis|743816174|ref|XP_010930570.1|, Elaeis|743893260|ref|XP_010911750.1|	Musa_16733_c0_seq1.p1, Musa_26154_c0_seq2.p1	GSMUA_Achr11P14960_001, GSMUA_Achr7P03130_001, GSMUA_Achr8P08390_001	Orchidantha_30158_c0_seq1.p1	Phoenix_30s6550948g008, Phoenix_30s703571g001, Phoenix_30s774741g001	Zingiber_31794_c0_seq1.p1	protein_coding	prohibitin 2	prohibitin 2	prohibitin 2 (PHB2); INVOLVED IN: biological_process unknown; LOCATED IN: in 8 components; EXPRESSED IN: 30 plant structures; EXPRESSED DURING: 14 growth stages; CONTAINS InterPro DOMAIN/s: Prohibitin (InterPro:IPR000163), Band 7 protein (InterPro:IPR001107); BEST Arabidopsis thaliana protein match is: prohibitin 7 (TAIR:AT5G44140.1); Has 3974 Blast hits to 3972 proteins in 1182 species: Archae -…
OG0006901	AT1G03870.1, AT2G20520.1, AT5G44130.1	Calathea39203_c0_seq1.p2	Canna_10727_c0_seq1.p1, Canna_17264_c0_seq1.p2	Dichorisandra_45377_c0_seq1.p1, Dichorisandra_45377_c0_seq2.p1, Dichorisandra_45377_c0_seq3.p1	Elaeis|743756889|ref|XP_010919222.1|, Elaeis|743771485|ref|XP_010916030.1|, Elaeis|743795221|ref|XP_010924403.1|	Musa_17545_c0_seq1.p1, Musa_27032_c0_seq1.p1	GSMUA_Achr10P15160_001, GSMUA_Achr6P13750_001, GSMUA_Achr6P22220_001	Orchidantha_31056_c0_seq1.p1, Orchidantha_59443_c0_seq1.p2	Phoenix_30s1017861g002, Phoenix_30s765911g010	Zingiber_24666_c0_seq1.p2, Zingiber_26552_c0_seq1.p2	protein_coding	FASCICLIN-like arabinoogalactan 9	fasciclin-like arabinogalactan-protein 9 (Fla9)	FASCICLIN-like arabinoogalactan 9 (FLA9); LOCATED IN: anchored to plasma membrane, plasma membrane, anchored to membrane; EXPRESSED IN: 23 plant structures; EXPRESSED DURING: 14 growth stages; CONTAINS InterPro DOMAIN/s: FAS1 domain (InterPro:IPR000782); BEST Arabidopsis thaliana protein match is: FASCICLIN-like arabinogalactan protein 13 precursor (TAIR:AT5G44130.1); Has 1005 Blast hits to 985 p…
OG0007818	AT1G03880.1, AT1G03890.1, AT4G28520.1, AT5G44120.1, AT5G44120.2, AT5G44120.3			Dichorisandra_42700_c0_seq1.p1, Dichorisandra_42700_c0_seq2.p1, Dichorisandra_42700_c0_seq3.p1	Elaeis|743807255|ref|XP_010928048.1|, Elaeis|743807570|ref|XP_010928127.1|, Elaeis|743835745|ref|XP_010935904.1|, Elaeis|743835749|ref|XP_010935905.1|, Elaeis|743854602|ref|XP_010940966.1|		GSMUA_Achr6P16210_001, GSMUA_Achr9P10220_001, GSMUA_AchrUn_randomP19760_001, GSMUA_AchrUn_randomP27400_001		Phoenix_30s779621g010	Zingiber_31535_c0_seq1.p1, Zingiber_8281_c0_seq1.p1	protein_coding	cruciferin 2	Protein is tyrosine-phosphorylated and its phosphorylation state is modulated in response to ABA in Arabidopsis thaliana seeds.	cruciferin 2 (CRU2); FUNCTIONS IN: nutrient reservoir activity; INVOLVED IN: seed germination, response to abscisic acid stimulus; LOCATED IN: endomembrane system; EXPRESSED IN: leaf, seed; EXPRESSED DURING: seedling growth, seed development stages; CONTAINS InterPro DOMAIN/s: 11-S seed storage protein, conserved site (InterPro:IPR022379), Cupin, RmlC-type (InterPro:IPR011051), Cupin 1 (InterPro:…
OG0008881	AT1G03900.1	Calathea26503_c0_seq1.p1	Canna_24663_c0_seq1.p1, Canna_24663_c0_seq2.p1	Dichorisandra_12737_c0_seq1.p1	Elaeis|743829962|ref|XP_010934292.1|, Elaeis|743873266|ref|XP_010906773.1|, Elaeis|743873270|ref|XP_010906774.1|	Musa_21759_c0_seq1.p1, Musa_21759_c0_seq2.p1, Musa_21759_c0_seq3.p1, Musa_21759_c0_seq4.p1	GSMUA_Achr5P03850_001, GSMUA_AchrUn_randomP16650_001	Orchidantha_33632_c0_seq3.p1, Orchidantha_33632_c0_seq4.p1	Phoenix_30s732221g004	Zingiber_13549_c0_seq1.p1, Zingiber_13549_c0_seq2.p1	protein_coding	non-intrinsic ABC protein 4	member of NAP family, an heterogeneous subfamily of the ATP-binding Cassette (ABC) superfamily of membrane transporters. The NAPs proteins are characterized by having only one nucleotide-binding folds (NBFs) domain.	non-intrinsic ABC protein 4 (NAP4); FUNCTIONS IN: ATPase activity, coupled to transmembrane movement of substances, transporter activity; INVOLVED IN: extracellular transport; LOCATED IN: membrane; EXPRESSED IN: 26 plant structures; EXPRESSED DURING: 15 growth stages; CONTAINS InterPro DOMAIN/s: Adaptin ear-binding coat-associated protein 1 NECAP-1 (InterPro:IPR012466); BEST Arabidopsis thaliana …
OG0008336	AT1G03905.1, AT5G44110.1, AT5G44110.2, AT5G44110.3	Calathea40019_c1_seq1.p1, Calathea40019_c1_seq3.p1, Calathea40019_c1_seq4.p1, Calathea40019_c1_seq6.p1	Canna_23905_c0_seq1.p1, Canna_23905_c0_seq2.p1	Dichorisandra_48657_c0_seq1.p1	Elaeis|743835957|ref|XP_010935958.1|	Musa_18616_c0_seq1.p1	GSMUA_Achr7P16770_001	Orchidantha_34810_c0_seq2.p1, Orchidantha_34810_c0_seq4.p1, Orchidantha_34810_c0_seq5.p1, Orchidantha_34810_c0_seq6.p1	Phoenix_30s732791g001	Zingiber_28465_c0_seq1.p1	protein_coding	P-loop containing nucleoside triphosphate hydrolases superfamily protein		P-loop containing nucleoside triphosphate hydrolases superfamily protein; FUNCTIONS IN: nucleoside-triphosphatase activity, ATPase activity, nucleotide binding, ATP binding; EXPRESSED IN: 8 plant structures; EXPRESSED DURING: petal differentiation and expansion stage, D bilateral stage; CONTAINS InterPro DOMAIN/s: ATPase, AAA+ type, core (InterPro:IPR003593), ABC transporter-like (InterPro:IPR003…
OG0013935	AT1G03910.1, AT1G03910.2	Calathea37241_c0_seq1.p1, Calathea37241_c0_seq2.p1	Canna_23958_c0_seq1.p1	Dichorisandra_43469_c0_seq1.p1	Elaeis|743759691|ref|XP_010933314.1|	Musa_26256_c0_seq1.p1	GSMUA_Achr1P19100_001	Orchidantha_30132_c0_seq1.p1	Phoenix_30s672781g002	Zingiber_34329_c0_seq1.p1	protein_coding		Encodes the Arabidopsis homolog of a conserved eukaryotic protein without known functional domains. The protein that localizes to nuclear speckles and colocalizes with known splicing proteins.	EXPRESSED IN: 25 plant structures; EXPRESSED DURING: 13 growth stages; CONTAINS InterPro DOMAIN/s: Cactin protein, cactus-binding domain, C-terminal (InterPro:IPR019134), Cactin, central region (InterPro:IPR018816); BEST Arabidopsis thaliana protein match is: unknown protein (TAIR:AT2G36815.2); Has 11711 Blast hits to 7382 proteins in 452 species: Archae - 31; Bacteria - 352; Metazoa - 6006; Fung…
OG0003760	AT1G03920.1, AT1G30640.1, AT2G20470.1, AT3G23310.1, AT4G14350.1, AT4G14350.2, AT4G14350.3	Calathea33590_c0_seq1.p1, Calathea33590_c0_seq2.p1	Canna_28069_c0_seq1.p1, Canna_28069_c0_seq2.p1	Dichorisandra_49781_c0_seq1.p1, Dichorisandra_49781_c0_seq2.p1, Dichorisandra_49781_c0_seq3.p1	Elaeis|743792844|ref|XP_010923780.1|, Elaeis|743829970|ref|XP_010934294.1|, Elaeis|743873281|ref|XP_010906777.1|, Elaeis|743883669|ref|XP_010909479.1|, Elaeis|743883673|ref|XP_010909480.1|, Elaeis|743883677|ref|XP_010909482.1|	Musa_28967_c0_seq1.p1, Musa_28967_c0_seq2.p1	GSMUA_Achr4P21970_001, GSMUA_Achr4P31940_001, GSMUA_Achr5P02210_001, GSMUA_Achr5P03840_001, GSMUA_Achr7P00930_001	Orchidantha_33300_c0_seq1.p1	Phoenix_30s708731g006, Phoenix_30s732221g003, Phoenix_30s841181g002	Zingiber_34423_c0_seq1.p1, Zingiber_34423_c0_seq2.p1	protein_coding	Protein kinase family protein		Protein kinase family protein; FUNCTIONS IN: kinase activity; INVOLVED IN: protein amino acid phosphorylation; LOCATED IN: cytosol, plasma membrane; EXPRESSED IN: 23 plant structures; EXPRESSED DURING: 11 growth stages; CONTAINS InterPro DOMAIN/s: Protein kinase, ATP binding site (InterPro:IPR017441), Serine/threonine-protein kinase domain (InterPro:IPR002290), Serine/threonine-protein kinase-lik…
OG0002845	AT1G03930.1, AT1G04440.1, AT3G23340.1, AT4G14340.1, AT4G28540.1, AT5G43320.1, AT5G44100.1	Calathea31768_c0_seq1.p1, Calathea31768_c0_seq2.p1, Calathea38634_c0_seq5.p1, Calathea38634_c0_seq6.p1, Calathea38634_c0_seq7.p1, Calathea38634_c0_seq8.p1	Canna_25807_c0_seq1.p1, Canna_25807_c0_seq2.p1	Dichorisandra_47433_c0_seq1.p1, Dichorisandra_47433_c0_seq2.p1	Elaeis|743829974|ref|XP_010934295.1|, Elaeis|743829978|ref|XP_010934296.1|, Elaeis|743835939|ref|XP_010935954.1|, Elaeis|743835943|ref|XP_010935955.1|, Elaeis|743869495|ref|XP_010905825.1|, Elaeis|743869500|ref|XP_010905826.1|, Elaeis|743873285|ref|XP_010906778.1|, Elaeis|743873289|ref|XP_010906779.1|	Musa_28204_c0_seq1.p1, Musa_28204_c0_seq2.p1	GSMUA_Achr10P30640_001, GSMUA_Achr3P04680_001, GSMUA_Achr5P14540_001, GSMUA_Achr9P13290_001, GSMUA_AchrUn_randomP13790_001	Orchidantha_36661_c0_seq1.p1, Orchidantha_36661_c0_seq2.p1	Phoenix_30s763521g003, Phoenix_30s922701g005, Phoenix_30s931611g001	Zingiber_31715_c0_seq1.p1	protein_coding	dual specificity kinase 1	Phosphorylates serine, threonine, and tyrosine	dual specificity kinase 1 (ADK1); CONTAINS InterPro DOMAIN/s: Protein kinase, ATP binding site (InterPro:IPR017441), Protein kinase, catalytic domain (InterPro:IPR000719), Serine/threonine-protein kinase-like domain (InterPro:IPR017442), Protein kinase-like domain (InterPro:IPR011009), Serine/threonine-protein kinase, active site (InterPro:IPR008271); BEST Arabidopsis thaliana protein match is: c…
OG0005764	AT1G03950.1, AT5G44560.1, AT5G44560.2	Calathea23288_c0_seq1.p1, Calathea34125_c0_seq1.p1, Calathea34125_c0_seq2.p1	Canna_17998_c0_seq1.p1, Canna_17998_c0_seq2.p1, Canna_19145_c1_seq1.p1	Dichorisandra_18599_c0_seq1.p1, Dichorisandra_29582_c0_seq1.p1, Dichorisandra_42254_c0_seq1.p1, Dichorisandra_42254_c0_seq2.p1	Elaeis|743762149|ref|XP_010906708.1|, Elaeis|743864703|ref|XP_010904643.1|, Elaeis|743873307|ref|XP_010906784.1|	Musa_18159_c0_seq1.p1	GSMUA_Achr5P02290_001, GSMUA_Achr5P03860_001, GSMUA_Achr7P00970_001	Orchidantha_33365_c0_seq1.p1	Phoenix_30s707871g001, Phoenix_30s931611g003	Zingiber_13500_c0_seq1.p1, Zingiber_16365_c0_seq1.p1, Zingiber_24848_c0_seq1.p1	protein_coding	vacuolar protein sorting-associated protein 2.3		vacuolar protein sorting-associated protein 2.3 (VPS2.3); CONTAINS InterPro DOMAIN/s: Snf7 (InterPro:IPR005024); BEST Arabidopsis thaliana protein match is: SNF7 family protein (TAIR:AT5G44560.1); Has 1693 Blast hits to 1691 proteins in 237 species: Archae - 2; Bacteria - 12; Metazoa - 754; Fungi - 334; Plants - 366; Viruses - 0; Other Eukaryotes - 225 (source: NCBI BLink).
OG0004412	AT1G03960.1, AT1G54450.1, AT5G28850.2, AT5G28900.1, AT5G44090.1	Calathea36622_c0_seq1.p1, Calathea36622_c0_seq2.p1, Calathea36622_c0_seq3.p1	Canna_25769_c0_seq1.p1, Canna_25769_c0_seq2.p1, Canna_25769_c0_seq3.p1	Dichorisandra_49642_c0_seq1.p1, Dichorisandra_49642_c0_seq7.p1, Dichorisandra_49642_c0_seq8.p1	Elaeis|743829992|ref|XP_010934299.1|, Elaeis|743830010|ref|XP_010934300.1|, Elaeis|743869491|ref|XP_010905824.1|, Elaeis|743873311|ref|XP_010906785.1|, Elaeis|743873315|ref|XP_010906786.1|	Musa_29475_c1_seq1.p1, Musa_29475_c1_seq2.p1, Musa_29475_c1_seq4.p1	GSMUA_Achr11P00850_001, GSMUA_AchrUn_randomP16640_001	Orchidantha_37449_c2_seq1.p1, Orchidantha_37449_c2_seq2.p1, Orchidantha_37449_c2_seq3.p1, Orchidantha_37449_c2_seq4.p1	Phoenix_30s922701g003	Zingiber_32416_c0_seq1.p1	protein_coding	Calcium-binding EF hand family protein		Calcium-binding EF hand family protein; FUNCTIONS IN: calcium ion binding; INVOLVED IN: biological_process unknown; LOCATED IN: cellular_component unknown; EXPRESSED IN: 22 plant structures; EXPRESSED DURING: 14 growth stages; CONTAINS InterPro DOMAIN/s: EF-Hand 1, calcium-binding site (InterPro:IPR018247), EF-HAND 2 (InterPro:IPR018249), EF-hand-like domain (InterPro:IPR011992); BEST Arabidopsis…
OG0006150	AT1G03960.2, AT5G28850.1	Calathea190062_c0_seq1.p1	Canna_25769_c0_seq4.p1, Canna_25769_c0_seq5.p1	Dichorisandra_49642_c0_seq12.p1, Dichorisandra_49642_c0_seq13.p1, Dichorisandra_49642_c0_seq14.p1, Dichorisandra_49642_c0_seq15.p1, Dichorisandra_49642_c0_seq17.p1, Dichorisandra_49642_c0_seq19.p1, Dichorisandra_49642_c0_seq2.p1, Dichorisandra_49642_c0_seq22.p1, Dichorisandra_49642_c0_seq3.p1, Dichorisandra_49642_c0_seq4.p1, Dichorisandra_49642_c0_seq5.p1, Dichorisandra_49642_c0_seq6.p1, Dichoris…		Musa_29475_c1_seq3.p1, Musa_29475_c1_seq5.p1	GSMUA_Achr8P19010_001	Orchidantha_37449_c2_seq7.p1	Phoenix_30s707871g002, Phoenix_30s931611g005	Zingiber_32416_c0_seq2.p1	protein_coding	Calcium-binding EF hand family protein		Calcium-binding EF hand family protein; FUNCTIONS IN: calcium ion binding; INVOLVED IN: biological_process unknown; LOCATED IN: cellular_component unknown; EXPRESSED IN: 22 plant structures; EXPRESSED DURING: 14 growth stages; CONTAINS InterPro DOMAIN/s: EF-Hand 1, calcium-binding site (InterPro:IPR018247), EF-HAND 2 (InterPro:IPR018249), EF-hand-like domain (InterPro:IPR011992); BEST Arabidopsis…
OG0000472	AT1G03970.1, AT5G44080.1	Calathea29542_c0_seq1.p1, Calathea30393_c0_seq1.p1, Calathea30393_c0_seq2.p1, Calathea39364_c1_seq1.p2, Calathea39364_c1_seq12.p1, Calathea39364_c1_seq13.p1, Calathea39364_c1_seq2.p2, Calathea39364_c1_seq3.p2, Calathea39364_c1_seq4.p2, Calathea39364_c1_seq5.p1, Calathea39364_c1_seq6.p1, Calathea39364_c1_seq8.p1, Calathea39364_c1_seq9.p1, Calathea47468_c0_seq1.p2	Canna_18113_c1_seq1.p1, Canna_19506_c1_seq1.p1, Canna_21821_c0_seq1.p1, Canna_21821_c0_seq10.p1, Canna_21821_c0_seq11.p1, Canna_21821_c0_seq12.p1, Canna_21821_c0_seq13.p1, Canna_21821_c0_seq14.p1, Canna_21821_c0_seq15.p1, Canna_21821_c0_seq16.p1, Canna_21821_c0_seq17.p1, Canna_21821_c0_seq18.p1, Canna_21821_c0_seq19.p1, Canna_21821_c0_seq2.p1, Canna_21821_c0_seq20.p1, Canna_21821_c0_seq21.p1, Can…	Dichorisandra_114500_c0_seq1.p1, Dichorisandra_46770_c0_seq1.p1	Elaeis|743763615|ref|XP_010911997.1|, Elaeis|743763617|ref|XP_010911998.1|, Elaeis|743763619|ref|XP_010912001.1|, Elaeis|743763621|ref|XP_010912002.1|, Elaeis|743763623|ref|XP_010912003.1|, Elaeis|743805256|ref|XP_010927394.1|, Elaeis|743805259|ref|XP_010927395.1|, Elaeis|743805267|ref|XP_010927396.1|, Elaeis|743817554|ref|XP_010930969.1|	Musa_17594_c1_seq1.p1, Musa_19431_c1_seq1.p3, Musa_82760_c0_seq1.p2	GSMUA_Achr10P10440_001, GSMUA_Achr2P20490_001, GSMUA_Achr3P22470_001, GSMUA_Achr9P08900_001		Phoenix_30s1139331g005	Zingiber_126667_c0_seq1.p1, Zingiber_23145_c0_seq1.p1, Zingiber_2756_c0_seq1.p2, Zingiber_28904_c0_seq1.p1, Zingiber_32512_c0_seq1.p1	protein_coding	G-box binding factor 4	encodes a basic leucine zipper G-box binding factor that can bind to G-box motifs only as heterodimers with GBF2 or GBF3. A single amino acid change can confer G-box binding as homodimers.	G-box binding factor 4 (GBF4); FUNCTIONS IN: sequence-specific DNA binding, DNA binding, sequence-specific DNA binding transcription factor activity; INVOLVED IN: regulation of transcription, DNA-dependent; LOCATED IN: nucleus; EXPRESSED IN: 22 plant structures; EXPRESSED DURING: 13 growth stages; CONTAINS InterPro DOMAIN/s: Basic-leucine zipper (bZIP) transcription factor (InterPro:IPR004827), b…
OG0004755	AT1G03980.1, AT5G44070.1	Calathea34380_c0_seq1.p1, Calathea34380_c0_seq2.p1	Canna_18767_c0_seq1.p1, Canna_8670_c0_seq1.p1	Dichorisandra_48203_c0_seq1.p1, Dichorisandra_48203_c0_seq2.p1	Elaeis|743835874|ref|XP_010935936.1|, Elaeis|743835878|ref|XP_010935937.1|, Elaeis|743835883|ref|XP_010935938.1|, Elaeis|743862902|ref|XP_010943664.1|, Elaeis|743862906|ref|XP_010943665.1|, Elaeis|743862910|ref|XP_010943666.1|, Elaeis|743862914|ref|XP_010943667.1|, Elaeis|743869429|ref|XP_010905810.1|, Elaeis|743869433|ref|XP_010905811.1|, Elaeis|743869446|ref|XP_010905813.1|, Elaeis|743869450|re…	Musa_19495_c0_seq1.p1, Musa_19495_c0_seq2.p1	GSMUA_Achr10P07930_001, GSMUA_Achr11P06850_001	Orchidantha_30139_c0_seq1.p1	Phoenix_30s683401g010, Phoenix_30s763521g010	Zingiber_18481_c0_seq1.p1, Zingiber_20339_c0_seq1.p1	protein_coding	phytochelatin synthase 2	Encodes a protein with phytochelatin synthase activity which binds Cd2+ and Cd-glutathione complexes with high affinity. The protein has been postulated to be involved in Cd2+ tolerance. AtPCS2 expression appears to be less than that of AtPCS1, explaining the inability of endogenous AtPCS2 to substitute for AtPCS1 in the cad1-3 mutant (AtPCS1 null).	phytochelatin synthase 2 (PCS2); CONTAINS InterPro DOMAIN/s: Phytochelatin synthase, C-terminal (InterPro:IPR015407), Phytochelatin synthase (InterPro:IPR007719); BEST Arabidopsis thaliana protein match is: phytochelatin synthase 1 (PCS1) (TAIR:AT5G44070.1); Has 342 Blast hits to 342 proteins in 145 species: Archae - 0; Bacteria - 138; Metazoa - 36; Fungi - 7; Plants - 117; Viruses - 0; Other Euk…
OG0002681	AT1G03982.1, AT1G04450.1, AT1G61795.1, AT2G20430.1, AT2G33460.1, AT3G23380.1, AT4G04900.1, AT4G21745.1, AT4G28556.1	Calathea19550_c0_seq1.p1, Calathea20680_c0_seq1.p1, Calathea27572_c1_seq1.p1, Calathea39624_c4_seq3.p1, Calathea39624_c4_seq4.p1	Canna_21793_c0_seq1.p1, Canna_21793_c0_seq2.p1, Canna_21793_c0_seq3.p1	Dichorisandra_35579_c0_seq1.p1, Dichorisandra_37897_c0_seq1.p1, Dichorisandra_41223_c0_seq1.p1	Elaeis|743793547|ref|XP_010923955.1|, Elaeis|743793551|ref|XP_010923956.1|, Elaeis|743820601|ref|XP_010931823.1|, Elaeis|743830052|ref|XP_010934311.1|, Elaeis|743835886|ref|XP_010935940.1|, Elaeis|743869462|ref|XP_010905817.1|, Elaeis|743873350|ref|XP_010906793.1|	Musa_15042_c0_seq1.p1, Musa_62152_c0_seq1.p2, Musa_8003_c0_seq1.p1, Musa_83918_c0_seq1.p1	GSMUA_Achr11P14840_001, GSMUA_Achr11P16430_001, GSMUA_Achr1P05680_001, GSMUA_Achr1P20500_001, GSMUA_Achr6P21920_001, GSMUA_Achr7P03370_001, GSMUA_AchrUn_randomP16610_001		Phoenix_30s817451g002		protein_coding	PAK-box/P21-Rho-binding family protein		PAK-box/P21-Rho-binding family protein; CONTAINS InterPro DOMAIN/s: PAK-box/P21-Rho-binding (InterPro:IPR000095); BEST Arabidopsis thaliana protein match is: PAK-box/P21-Rho-binding family protein (TAIR:AT4G28556.1); Has 35333 Blast hits to 34131 proteins in 2444 species: Archae - 798; Bacteria - 22429; Metazoa - 974; Fungi - 991; Plants - 531; Viruses - 0; Other Eukaryotes - 9610 (source: NCBI B…
OG0002873	AT1G03990.1, AT3G23410.1, AT4G19380.1, AT4G28570.1	Calathea21765_c0_seq1.p1, Calathea39707_c6_seq1.p1, Calathea39707_c6_seq2.p1, Calathea39707_c6_seq3.p1	Canna_16953_c0_seq1.p1, Canna_16953_c0_seq2.p1, Canna_18258_c0_seq1.p1, Canna_28302_c0_seq1.p1, Canna_28302_c0_seq2.p1, Canna_28302_c0_seq3.p1	Dichorisandra_10766_c0_seq1.p1, Dichorisandra_109360_c0_seq1.p1, Dichorisandra_11760_c0_seq1.p1, Dichorisandra_11760_c1_seq1.p1, Dichorisandra_119783_c0_seq1.p1, Dichorisandra_77854_c0_seq1.p1	Elaeis|743779849|ref|XP_010920358.1|, Elaeis|743829954|ref|XP_010934290.1|, Elaeis|743860392|ref|XP_010942998.1|	Musa_14287_c0_seq1.p2, Musa_16877_c0_seq1.p1, Musa_16877_c0_seq2.p1, Musa_24706_c0_seq1.p1, Musa_24706_c0_seq2.p1	GSMUA_Achr11P22730_001, GSMUA_Achr11P23570_001, GSMUA_Achr4P12430_001	Orchidantha_25325_c0_seq1.p1	Phoenix_30s1211301g001, Phoenix_30s732221g007, Phoenix_30s830091g005	Zingiber_11646_c0_seq1.p1, Zingiber_18304_c0_seq1.p1, Zingiber_32904_c0_seq1.p1	protein_coding	Long-chain fatty alcohol dehydrogenase family protein		Long-chain fatty alcohol dehydrogenase family protein; FUNCTIONS IN: oxidoreductase activity, oxidoreductase activity, acting on CH-OH group of donors, FAD binding; CONTAINS InterPro DOMAIN/s: Glucose-methanol-choline oxidoreductase, N-terminal (InterPro:IPR000172), Glucose-methanol-choline oxidoreductase, C-terminal (InterPro:IPR007867), Long-chain fatty alcohol dehydrogenase (InterPro:IPR012400…
OG0001536	AT1G04010.1	Calathea38710_c0_seq1.p1, Calathea38710_c0_seq10.p1, Calathea38710_c0_seq10.p2, Calathea38710_c0_seq11.p1, Calathea38710_c0_seq11.p2, Calathea38710_c0_seq12.p1, Calathea38710_c0_seq13.p1, Calathea38710_c0_seq14.p1, Calathea38710_c0_seq15.p1, Calathea38710_c0_seq16.p1, Calathea38710_c0_seq17.p1, Calathea38710_c0_seq17.p2, Calathea38710_c0_seq18.p1, Calathea38710_c0_seq19.p1, Calathea38710_c0_seq2.…	Canna_22227_c0_seq1.p1, Canna_22227_c0_seq2.p1, Canna_22227_c0_seq3.p1, Canna_22227_c0_seq4.p1, Canna_22227_c0_seq5.p1, Canna_22227_c0_seq6.p1, Canna_22227_c0_seq7.p1, Canna_22227_c0_seq8.p1	Dichorisandra_44731_c0_seq1.p1	Elaeis|743853704|ref|XP_010940720.1|, Elaeis|743853708|ref|XP_010940721.1|, Elaeis|743853711|ref|XP_010940722.1|, Elaeis|743853718|ref|XP_010940723.1|, Elaeis|743853722|ref|XP_010940724.1|	Musa_16417_c0_seq1.p1, Musa_16417_c0_seq2.p1, Musa_16417_c0_seq3.p1, Musa_16417_c0_seq4.p1	GSMUA_Achr1P20390_001		Phoenix_30s665291g002		protein_coding	phospholipid sterol acyl transferase 1		phospholipid sterol acyl transferase 1 (PSAT1); CONTAINS InterPro DOMAIN/s: Lecithin:cholesterol acyltransferase (InterPro:IPR003386); BEST Arabidopsis thaliana protein match is: phospholipid:diacylglycerol acyltransferase (TAIR:AT5G13640.1); Has 615 Blast hits to 606 proteins in 192 species: Archae - 0; Bacteria - 2; Metazoa - 241; Fungi - 118; Plants - 150; Viruses - 0; Other Eukaryotes - 104 (…
OG0001626	AT1G04020.1, AT1G04020.2, AT4G21070.1	Calathea36917_c0_seq1.p1, Calathea36917_c0_seq2.p1, Calathea36917_c0_seq3.p1, Calathea36917_c0_seq4.p1, Calathea38506_c0_seq13.p1, Calathea38694_c0_seq1.p1, Calathea38694_c0_seq10.p1, Calathea38694_c0_seq11.p1, Calathea38694_c0_seq2.p1, Calathea38694_c0_seq3.p1, Calathea38694_c0_seq4.p1, Calathea38694_c0_seq5.p1, Calathea38694_c0_seq6.p1, Calathea38694_c0_seq7.p1, Calathea38694_c0_seq8.p1, Calath…	Canna_12934_c0_seq1.p1, Canna_19133_c0_seq1.p1, Canna_19133_c0_seq2.p1, Canna_19133_c0_seq3.p1, Canna_25669_c0_seq1.p1, Canna_25669_c0_seq2.p1, Canna_25669_c0_seq3.p1, Canna_9759_c0_seq1.p1	Dichorisandra_35795_c0_seq1.p1, Dichorisandra_37875_c0_seq1.p1, Dichorisandra_44968_c0_seq1.p1, Dichorisandra_44968_c0_seq2.p1, Dichorisandra_44968_c1_seq1.p1, Dichorisandra_5679_c0_seq2.p1	Elaeis|743761041|ref|XP_010940227.1|, Elaeis|743779703|ref|XP_010920325.1|, Elaeis|743792545|ref|XP_010923708.1|	Musa_27098_c0_seq1.p1, Musa_28555_c0_seq1.p1, Musa_28555_c0_seq2.p1, Musa_28555_c0_seq2.p2	GSMUA_Achr6P29980_001, GSMUA_Achr8P12560_001		Phoenix_30s944381g001, Phoenix_30s986511g001	Zingiber_102621_c0_seq1.p1, Zingiber_168753_c0_seq1.p1, Zingiber_24327_c0_seq1.p1, Zingiber_67025_c0_seq1.p1, Zingiber_7601_c0_seq1.p1	protein_coding	breast cancer associated RING 1	Encodes a protein containing two tandem BRCA1 C-Terminal (BRCT) domains, which function in phosphorylation-dependent protein‚Äìprotein interactions.Loss of function mutations cause defects in meristem organization due to failure to repress WUS. BARD1 binds to WUS promoter and over expression of BARD reduces the extent of WUS expression.	breast cancer associated RING 1 (BARD1); FUNCTIONS IN: transcription coactivator activity, DNA binding; INVOLVED IN: DNA repair, regulation of meristem structural organization, leaf development; LOCATED IN: intracellular; EXPRESSED IN: 21 plant structures; EXPRESSED DURING: 12 growth stages; CONTAINS InterPro DOMAIN/s: Zinc finger, RING-type, conserved site (InterPro:IPR017907), Zinc finger, RING…
OG0002876	AT1G04030.1, AT2G33400.1, AT5G44040.1	Calathea31077_c0_seq1.p1, Calathea31077_c0_seq2.p1, Calathea31077_c0_seq3.p1, Calathea31077_c0_seq4.p1, Calathea35900_c0_seq1.p1, Calathea35900_c0_seq2.p1, Calathea35900_c0_seq3.p1, Calathea35900_c0_seq4.p1	Canna_18887_c0_seq1.p1, Canna_26914_c0_seq1.p1, Canna_26914_c0_seq2.p1, Canna_26914_c0_seq3.p1, Canna_26914_c0_seq4.p1	Dichorisandra_48227_c0_seq1.p1, Dichorisandra_48227_c0_seq10.p1, Dichorisandra_48227_c0_seq20.p1, Dichorisandra_48227_c0_seq3.p1, Dichorisandra_48227_c0_seq39.p1, Dichorisandra_48227_c0_seq4.p1, Dichorisandra_48227_c0_seq5.p1	Elaeis|743779682|ref|XP_010920313.1|, Elaeis|743829837|ref|XP_010934255.1|	Musa_21209_c0_seq1.p1, Musa_21209_c0_seq2.p1, Musa_22989_c0_seq1.p1, Musa_24408_c1_seq1.p1, Musa_24408_c1_seq2.p1	GSMUA_Achr11P02580_001, GSMUA_Achr8P12570_001, GSMUA_AchrUn_randomP25030_001		Phoenix_30s964741g004	Zingiber_32728_c0_seq1.p1, Zingiber_32728_c0_seq2.p1, Zingiber_32728_c0_seq3.p1, Zingiber_32728_c0_seq4.p1	protein_coding			unknown protein; BEST Arabidopsis thaliana protein match is: unknown protein (TAIR:AT5G44040.1); Has 1835 Blast hits to 1511 proteins in 238 species: Archae - 7; Bacteria - 164; Metazoa - 377; Fungi - 135; Plants - 187; Viruses - 22; Other Eukaryotes - 943 (source: NCBI BLink).
OG0005072	AT1G04040.1, AT5G44020.1	Calathea31234_c2_seq1.p1, Calathea31234_c2_seq2.p1, Calathea38737_c0_seq1.p1, Calathea38737_c0_seq2.p1, Calathea38737_c0_seq3.p1, Calathea38737_c0_seq3.p3, Calathea38737_c0_seq4.p1, Calathea38737_c0_seq5.p1, Calathea38737_c0_seq6.p1	Canna_14719_c0_seq1.p1	Dichorisandra_40008_c1_seq1.p1, Dichorisandra_44432_c0_seq1.p1, Dichorisandra_47452_c0_seq1.p1, Dichorisandra_47452_c0_seq2.p1, Dichorisandra_47452_c0_seq3.p1, Dichorisandra_47452_c0_seq4.p1, Dichorisandra_47452_c0_seq5.p1, Dichorisandra_47452_c0_seq6.p1, Dichorisandra_47452_c0_seq7.p1	Elaeis|743836212|ref|XP_010936026.1|, Elaeis|743836216|ref|XP_010936027.1|	Musa_33053_c0_seq1.p1	GSMUA_Achr1P10980_001, GSMUA_Achr1P20350_001	Orchidantha_27305_c0_seq1.p1		Zingiber_31892_c0_seq1.p1	protein_coding	HAD superfamily, subfamily IIIB acid phosphatase		HAD superfamily, subfamily IIIB acid phosphatase ; FUNCTIONS IN: acid phosphatase activity; INVOLVED IN: biological_process unknown; LOCATED IN: cell wall, plasma membrane, vacuole, plant-type cell wall; EXPRESSED IN: 19 plant structures; EXPRESSED DURING: 9 growth stages; CONTAINS InterPro DOMAIN/s: Acid phosphatase (Class B) (InterPro:IPR005519), Vegetative storage protein/acid phosphatase (Int…
OG0012266	AT1G04070.1, AT5G43970.1	Calathea22201_c0_seq1.p2, Calathea22201_c0_seq2.p1, Calathea22201_c0_seq3.p1	Canna_22037_c0_seq4.p2	Dichorisandra_43625_c0_seq1.p1	Elaeis|743829772|ref|XP_010934236.1|	Musa_17391_c0_seq1.p3, Musa_21409_c0_seq1.p1		Orchidantha_29428_c0_seq1.p2, Orchidantha_29428_c0_seq2.p2		Zingiber_27463_c0_seq1.p2, Zingiber_30720_c0_seq1.p1	protein_coding	translocase of outer membrane 22-I	Subunit of the TOM complex, a translocase in the outer mitochondrial membrane that selectively allows proteins with a mitochondrial targeting sequence to enter the mitochondrion.	translocase of outer membrane 22-I (TOM22-I); FUNCTIONS IN: P-P-bond-hydrolysis-driven protein transmembrane transporter activity; INVOLVED IN: protein targeting to mitochondrion; LOCATED IN: mitochondrial outer membrane translocase complex; EXPRESSED IN: 22 plant structures; EXPRESSED DURING: 13 growth stages; CONTAINS InterPro DOMAIN/s: Mitochondrial outer membrane translocase complex, subunit …
OG0002296	AT1G04080.1, AT1G04080.2, AT1G04080.3	Calathea33361_c0_seq1.p1, Calathea33361_c0_seq2.p1, Calathea33361_c0_seq3.p1, Calathea33361_c0_seq4.p1	Canna_24964_c0_seq1.p1, Canna_24964_c0_seq2.p1	Dichorisandra_49776_c0_seq1.p1, Dichorisandra_49776_c0_seq10.p2, Dichorisandra_49776_c0_seq11.p2, Dichorisandra_49776_c0_seq12.p2, Dichorisandra_49776_c0_seq13.p1, Dichorisandra_49776_c0_seq14.p1, Dichorisandra_49776_c0_seq15.p1, Dichorisandra_49776_c0_seq16.p1, Dichorisandra_49776_c0_seq17.p1, Dichorisandra_49776_c0_seq2.p1, Dichorisandra_49776_c0_seq3.p1, Dichorisandra_49776_c0_seq4.p1, Dichori…	Elaeis|743779623|ref|XP_010920282.1|, Elaeis|743779625|ref|XP_010920283.1|, Elaeis|743779627|ref|XP_010920284.1|, Elaeis|743779629|ref|XP_010920285.1|, Elaeis|743829745|ref|XP_010934229.1|	Musa_27653_c0_seq1.p1	GSMUA_Achr8P12670_001	Orchidantha_37413_c0_seq1.p2, Orchidantha_37413_c0_seq2.p1, Orchidantha_37413_c0_seq2.p2, Orchidantha_37413_c0_seq4.p1, Orchidantha_37413_c0_seq5.p1, Orchidantha_37413_c0_seq7.p1	Phoenix_30s1036661g004, Phoenix_30s1086541g007	Zingiber_32813_c0_seq1.p1	protein_coding	Tetratricopeptide repeat (TPR)-like superfamily protein		PRP39; FUNCTIONS IN: binding; INVOLVED IN: regulation of timing of transition from vegetative to reproductive phase; LOCATED IN: intracellular, nucleus; EXPRESSED IN: 28 plant structures; EXPRESSED DURING: 13 growth stages; CONTAINS InterPro DOMAIN/s: RNA-processing protein, HAT helix (InterPro:IPR003107), Tetratricopeptide-like helical (InterPro:IPR011990), Suppressor of forked (InterPro:IPR0088…
OG0009476	AT1G04090.1, AT3G04350.1, AT5G18490.1, AT5G43950.1	Calathea41201_c0_seq1.p1	Canna_26076_c0_seq1.p1, Canna_3509_c0_seq1.p1	Dichorisandra_136338_c0_seq1.p1, Dichorisandra_48256_c0_seq1.p1, Dichorisandra_71350_c0_seq1.p1	Elaeis|743777049|ref|XP_010918943.1|, Elaeis|743836392|ref|XP_010936079.1|	Musa_28731_c0_seq1.p1	GSMUA_Achr1P01060_001, GSMUA_Achr4P26630_001	Orchidantha_36892_c0_seq1.p1	Phoenix_30s929681g007	Zingiber_28185_c1_seq1.p1	protein_coding	Plant protein of unknown function (DUF946)		Plant protein of unknown function (DUF946); CONTAINS InterPro DOMAIN/s: Protein of unknown function DUF946 (InterPro:IPR009291); BEST Arabidopsis thaliana protein match is: Plant protein of unknown function (DUF946) (TAIR:AT5G43950.1); Has 349 Blast hits to 319 proteins in 89 species: Archae - 0; Bacteria - 23; Metazoa - 11; Fungi - 104; Plants - 206; Viruses - 0; Other Eukaryotes - 5 (source: NC…
OG0018033	AT1G04110.1	Calathea25530_c0_seq1.p1	Canna_8619_c1_seq1.p2		Elaeis|743826180|ref|XP_010933213.1|	Musa_113657_c0_seq1.p2	GSMUA_Achr1P03430_001, GSMUA_Achr4P29240_001		Phoenix_30s795181g002		protein_coding	Subtilase family protein	Initially identified as a mutation affecting stomatal development and distribution. Encodes a protein similar to serine proteases.	STOMATAL DENSITY AND DISTRIBUTION (SDD1); CONTAINS InterPro DOMAIN/s: Protease-associated PA (InterPro:IPR003137), Proteinase inhibitor, propeptide (InterPro:IPR009020), Peptidase S8/S53, subtilisin/kexin/sedolisin (InterPro:IPR000209), Peptidase S8, subtilisin-related (InterPro:IPR015500), Peptidase S8/S53, subtilisin, active site (InterPro:IPR022398), Proteinase inhibitor I9, subtilisin propept…
OG0001301	AT1G04120.1, AT1G04120.2, AT3G13080.1, AT3G13080.2, AT3G13080.3, AT3G13080.4, AT3G13090.1, AT3G13100.1, AT3G60160.1, AT3G60970.1	Calathea38924_c1_seq1.p1, Calathea38924_c1_seq2.p1, Calathea40124_c0_seq1.p1, Calathea40124_c0_seq2.p1, Calathea40124_c0_seq3.p1, Calathea40124_c0_seq4.p1, Calathea40124_c0_seq5.p1, Calathea40124_c0_seq6.p1	Canna_21554_c0_seq1.p1, Canna_21554_c0_seq1.p2, Canna_21554_c0_seq2.p1, Canna_26755_c0_seq1.p1, Canna_26755_c0_seq2.p1, Canna_26755_c0_seq3.p1		Elaeis|743769222|ref|XP_010914891.1|, Elaeis|743769224|ref|XP_010914892.1|, Elaeis|743769226|ref|XP_010914893.1|, Elaeis|743769228|ref|XP_010914894.1|, Elaeis|743777057|ref|XP_010918947.1|, Elaeis|743778773|ref|XP_010919852.1|, Elaeis|743836374|ref|XP_010936069.1|, Elaeis|743836376|ref|XP_010936070.1|, Elaeis|743836378|ref|XP_010936071.1|	Musa_23886_c0_seq1.p1, Musa_23886_c0_seq2.p1, Musa_27275_c1_seq1.p1, Musa_29696_c0_seq1.p1, Musa_29696_c0_seq2.p1	GSMUA_Achr10P28510_001, GSMUA_Achr11P02390_001, GSMUA_Achr11P23210_001, GSMUA_Achr5P18180_001, GSMUA_Achr5P19280_001, GSMUA_Achr5P19290_001, GSMUA_Achr8P12730_001, GSMUA_AchrUn_randomP24700_001	Orchidantha_21715_c0_seq1.p1, Orchidantha_3267_c0_seq1.p1, Orchidantha_35918_c0_seq1.p1	Phoenix_30s663101g004, Phoenix_30s864791g003, Phoenix_30s868111g004, Phoenix_30s929681g005		protein_coding	multidrug resistance-associated protein 5	encodes a high-affinity inositol hexakisphosphate transporter that plays a role in guard cell signaling and phytate storage. It is a member of MRP subfamily / ABC transporter subfamily C.	multidrug resistance-associated protein 5 (MRP5); FUNCTIONS IN: ATPase activity, coupled to transmembrane movement of substances, sulfonylurea receptor activity; INVOLVED IN: response to salt stress, cellular potassium ion homeostasis; LOCATED IN: vacuolar membrane, plasma membrane, plant-type vacuole; EXPRESSED IN: 25 plant structures; EXPRESSED DURING: 14 growth stages; CONTAINS InterPro DOMAIN…
OG0006503	AT1G04130.1	Calathea35265_c0_seq1.p1, Calathea35265_c0_seq3.p1, Calathea35265_c0_seq4.p1, Calathea35265_c0_seq4.p2, Calathea35265_c0_seq5.p1, Calathea35265_c0_seq6.p1, Calathea35265_c0_seq7.p1	Canna_23555_c0_seq1.p1, Canna_23555_c0_seq2.p1, Canna_23555_c0_seq3.p1, Canna_23555_c0_seq4.p1	Dichorisandra_35555_c0_seq1.p1	Elaeis|743775044|ref|XP_010917895.1|, Elaeis|743775046|ref|XP_010917896.1|	Musa_22839_c0_seq1.p1	GSMUA_Achr3P25620_001	Orchidantha_33635_c0_seq1.p1, Orchidantha_33635_c0_seq1.p2, Orchidantha_33635_c0_seq2.p1, Orchidantha_33635_c0_seq2.p2	Phoenix_30s655081g019	Zingiber_148513_c0_seq1.p1, Zingiber_75882_c0_seq1.p1	protein_coding	Tetratricopeptide repeat (TPR)-like superfamily protein	Encodes one of the 36 carboxylate clamp (CC)-tetratricopeptide repeat (TPR) proteins (Prasad 2010, Pubmed ID: 20856808). Interacts with Hsp90/Hsp70 as co-chaperone.	Tetratricopeptide repeat (TPR)-like superfamily protein; FUNCTIONS IN: binding; INVOLVED IN: biological_process unknown; LOCATED IN: cellular_component unknown; EXPRESSED IN: 22 plant structures; EXPRESSED DURING: 13 growth stages; CONTAINS InterPro DOMAIN/s: Tetratricopeptide-like helical (InterPro:IPR011990), Tetratricopeptide repeat-containing (InterPro:IPR013026), Tetratricopeptide repeat (In…
OG0001253	AT1G04140.1, AT1G04140.2, AT5G43930.1, AT5G43930.2, AT5G43930.3, AT5G43930.4	Calathea38575_c2_seq1.p1, Calathea38575_c2_seq10.p1, Calathea38575_c2_seq11.p1, Calathea38575_c2_seq12.p1, Calathea38575_c2_seq13.p1, Calathea38575_c2_seq14.p1, Calathea38575_c2_seq2.p2, Calathea38575_c2_seq3.p1, Calathea38575_c2_seq4.p1, Calathea38575_c2_seq5.p1, Calathea38575_c2_seq6.p1, Calathea38575_c2_seq9.p1	Canna_24690_c0_seq1.p1, Canna_24690_c0_seq2.p1	Dichorisandra_49042_c0_seq1.p1, Dichorisandra_49042_c0_seq2.p1, Dichorisandra_49042_c0_seq3.p1, Dichorisandra_49042_c0_seq4.p1, Dichorisandra_49042_c0_seq5.p1, Dichorisandra_49042_c0_seq6.p1	Elaeis|743836308|ref|XP_010936052.1|, Elaeis|743836312|ref|XP_010936053.1|, Elaeis|743836315|ref|XP_010936054.1|, Elaeis|743853621|ref|XP_010940698.1|, Elaeis|743853625|ref|XP_010940699.1|, Elaeis|743853631|ref|XP_010940700.1|, Elaeis|743891934|ref|XP_010911435.1|	Musa_27607_c0_seq1.p1, Musa_27607_c0_seq2.p1, Musa_27607_c0_seq3.p1, Musa_27607_c0_seq4.p1, Musa_27607_c0_seq5.p1, Musa_27607_c0_seq6.p1, Musa_27607_c0_seq7.p1, Musa_27607_c0_seq8.p1	GSMUA_Achr1P05820_001, GSMUA_Achr1P11020_001	Orchidantha_36749_c0_seq1.p1, Orchidantha_36749_c0_seq2.p1, Orchidantha_36749_c0_seq3.p1, Orchidantha_36749_c0_seq4.p1, Orchidantha_36749_c0_seq5.p1, Orchidantha_36749_c0_seq6.p1, Orchidantha_36749_c0_seq7.p1, Orchidantha_36749_c0_seq8.p1	Phoenix_30s724361g001, Phoenix_30s814971g004	Zingiber_25169_c0_seq1.p1	protein_coding	Transducin family protein / WD-40 repeat family protein		Transducin family protein / WD-40 repeat family protein; FUNCTIONS IN: nucleotide binding; INVOLVED IN: biological_process unknown; LOCATED IN: chloroplast; EXPRESSED IN: 24 plant structures; EXPRESSED DURING: 15 growth stages; CONTAINS InterPro DOMAIN/s: WD40 repeat 2 (InterPro:IPR019782), WD40 repeat-like-containing domain (InterPro:IPR011046), WD40 repeat, conserved site (InterPro:IPR019775), …
OG0000117	AT1G04150.1, AT1G22610.1, AT1G51570.1, AT1G74720.1, AT3G03680.1, AT3G57880.1, AT3G61300.1, AT4G00700.1, AT4G11610.1, AT4G20080.1, AT5G06850.1, AT5G12970.1, AT5G48060.1	Calathea18406_c0_seq1.p1, Calathea21558_c0_seq1.p2, Calathea29815_c0_seq1.p1, Calathea32690_c0_seq1.p1, Calathea32690_c0_seq2.p1, Calathea35250_c2_seq1.p1, Calathea35987_c1_seq1.p1, Calathea37019_c0_seq1.p1, Calathea37019_c0_seq2.p1, Calathea39262_c2_seq1.p1, Calathea40122_c1_seq1.p1, Calathea40483_c0_seq1.p1	Canna_16193_c0_seq1.p1, Canna_17601_c1_seq1.p1, Canna_23212_c1_seq2.p1, Canna_25714_c1_seq1.p1, Canna_27619_c0_seq1.p1, Canna_27619_c0_seq2.p1, Canna_27619_c0_seq3.p1, Canna_28397_c1_seq1.p1	Dichorisandra_48786_c1_seq1.p1, Dichorisandra_48786_c1_seq2.p1, Dichorisandra_49266_c0_seq1.p1	Elaeis|743755099|ref|XP_010933296.1|, Elaeis|743763002|ref|XP_010910862.1|, Elaeis|743767327|ref|XP_010913922.1|, Elaeis|743776304|ref|XP_010918556.1|, Elaeis|743809163|ref|XP_010928529.1|, Elaeis|743810226|ref|XP_010928839.1|, Elaeis|743810232|ref|XP_010928840.1|, Elaeis|743810253|ref|XP_010928846.1|, Elaeis|743816886|ref|XP_010930774.1|, Elaeis|743831633|ref|XP_010934752.1|, Elaeis|743831637|re…	Musa_11501_c0_seq1.p1, Musa_17402_c0_seq1.p2, Musa_21528_c0_seq1.p1, Musa_21528_c0_seq2.p1, Musa_25629_c0_seq1.p1, Musa_27026_c1_seq1.p1, Musa_27026_c1_seq2.p1, Musa_28110_c0_seq1.p1, Musa_28110_c0_seq2.p1, Musa_28683_c0_seq1.p1, Musa_28683_c0_seq2.p1, Musa_28683_c0_seq3.p1, Musa_28683_c0_seq4.p1, Musa_28683_c0_seq5.p1	GSMUA_Achr10P08520_001, GSMUA_Achr10P10540_001, GSMUA_Achr1P00330_001, GSMUA_Achr1P09320_001, GSMUA_Achr2P03960_001, GSMUA_Achr3P11130_001, GSMUA_Achr3P14580_001, GSMUA_Achr3P22190_001, GSMUA_Achr9P12510_001, GSMUA_Achr9P27720_001, GSMUA_AchrUn_randomP06200_001, GSMUA_AchrUn_randomP09140_001	Orchidantha_33009_c0_seq1.p1, Orchidantha_37482_c0_seq1.p1, Orchidantha_37482_c0_seq2.p1, Orchidantha_37482_c0_seq4.p1	Phoenix_30s1090111g002, Phoenix_30s1114841g001, Phoenix_30s1143661g002, Phoenix_30s685231g001, Phoenix_30s704291g001, Phoenix_30s756061g005, Phoenix_30s762061g001, Phoenix_30s770881g003, Phoenix_30s772912g006, Phoenix_30s826661g001, Phoenix_30s837411g002, Phoenix_30s967081g004, Phoenix_30s983941g001	Zingiber_26634_c0_seq1.p1, Zingiber_32022_c0_seq1.p1, Zingiber_34203_c0_seq1.p1, Zingiber_34203_c0_seq2.p1, Zingiber_34203_c0_seq3.p1, Zingiber_34203_c0_seq4.p1, Zingiber_34203_c0_seq5.p1, Zingiber_34203_c0_seq6.p1, Zingiber_34432_c0_seq1.p1, Zingiber_34432_c0_seq2.p1, Zingiber_67911_c0_seq1.p1	protein_coding	C2 calcium/lipid-binding plant phosphoribosyltransferase family protein		C2 calcium/lipid-binding plant phosphoribosyltransferase family protein; CONTAINS InterPro DOMAIN/s: C2 membrane targeting protein (InterPro:IPR018029), C2 calcium/lipid-binding domain, CaLB (InterPro:IPR008973), Phosphoribosyltransferase C-terminal (InterPro:IPR013583), C2 calcium-dependent membrane targeting (InterPro:IPR000008); BEST Arabidopsis thaliana protein match is: C2 calcium/lipid-bind…
OG0000151	AT1G04160.1, AT1G04600.1, AT1G08730.1, AT1G17580.1, AT1G54560.1, AT2G20290.1, AT2G31900.1, AT2G33240.1, AT3G58160.1, AT4G28710.1, AT4G33200.1, AT4G33200.2, AT4G33200.3, AT5G20490.1, AT5G20490.2, AT5G43900.1, AT5G43900.2, AT5G43900.3	Calathea38624_c0_seq10.p1, Calathea38624_c0_seq4.p1, Calathea38624_c0_seq5.p1, Calathea38624_c0_seq6.p1, Calathea38624_c0_seq7.p1, Calathea38624_c0_seq8.p1, Calathea39095_c2_seq1.p1, Calathea39095_c2_seq10.p1, Calathea39095_c2_seq11.p1, Calathea39095_c2_seq16.p1, Calathea39095_c2_seq17.p1, Calathea39095_c2_seq18.p1, Calathea39095_c2_seq2.p1, Calathea39095_c2_seq3.p1, Calathea39095_c2_seq4.p1, Cal…	Canna_26795_c0_seq1.p1, Canna_26795_c0_seq2.p1, Canna_26795_c0_seq3.p1, Canna_26795_c0_seq4.p1	Dichorisandra_48340_c0_seq1.p1	Elaeis|743755174|ref|XP_010937148.1|, Elaeis|743773691|ref|XP_010917196.1|, Elaeis|743774722|ref|XP_010917722.1|, Elaeis|743776906|ref|XP_010918867.1|, Elaeis|743789948|ref|XP_010923044.1|, Elaeis|743797686|ref|XP_010925045.1|, Elaeis|743797690|ref|XP_010925046.1|, Elaeis|743797694|ref|XP_010925047.1|, Elaeis|743797698|ref|XP_010925048.1|, Elaeis|743836480|ref|XP_010936111.1|, Elaeis|743851662|re…	Musa_27775_c0_seq1.p1, Musa_27775_c0_seq2.p1, Musa_28863_c0_seq1.p1	GSMUA_Achr1P03340_001, GSMUA_Achr3P07960_001, GSMUA_Achr3P27420_001, GSMUA_Achr3P30890_001, GSMUA_Achr4P07150_001, GSMUA_Achr4P07570_001, GSMUA_Achr4P14090_001, GSMUA_Achr5P09720_001, GSMUA_Achr7P26030_001, GSMUA_Achr8P26250_001, GSMUA_AchrUn_randomP01910_001, GSMUA_AchrUn_randomP10860_001	Orchidantha_37128_c0_seq1.p1, Orchidantha_37128_c0_seq2.p1	Phoenix_30s1053761g002, Phoenix_30s1116391g002, Phoenix_30s1116391g003, Phoenix_30s674231g002, Phoenix_30s705791g004, Phoenix_30s899351g002, Phoenix_30s899351g003, Phoenix_30s915641g001, Phoenix_30s968351g005	Zingiber_27440_c0_seq1.p1, Zingiber_27440_c0_seq2.p1	protein_coding	myosin XI B	Encodes a member of the type XI myosin protein family involved in root hair elongation.	myosin XI B (XIB); FUNCTIONS IN: motor activity; INVOLVED IN: root hair elongation, actin filament-based movement; LOCATED IN: myosin complex; EXPRESSED IN: 20 plant structures; EXPRESSED DURING: 10 growth stages; CONTAINS InterPro DOMAIN/s: Dil domain (InterPro:IPR018444), Dilute (InterPro:IPR002710), Myosin, N-terminal, SH3-like (InterPro:IPR004009), Myosin head, motor domain (InterPro:IPR00160…
OG0006918	AT1G04170.1, AT2G18720.1, AT4G18330.2	Calathea37050_c1_seq11.p1, Calathea37050_c1_seq12.p1, Calathea37050_c1_seq5.p1, Calathea37050_c1_seq7.p1	Canna_23204_c0_seq1.p1	Dichorisandra_47541_c0_seq1.p1, Dichorisandra_47541_c0_seq2.p1, Dichorisandra_47541_c0_seq3.p1	Elaeis|743765088|ref|XP_010912763.1|, Elaeis|743765090|ref|XP_010912764.1|, Elaeis|743815236|ref|XP_010930281.1|	Musa_24139_c0_seq1.p1, Musa_24139_c0_seq2.p1	GSMUA_Achr8P18770_001, GSMUA_AchrUn_randomP00090_001	Orchidantha_36081_c1_seq1.p1	Phoenix_30s1129411g005, Phoenix_30s1150431g001	Zingiber_33164_c0_seq1.p1, Zingiber_33164_c0_seq2.p1	protein_coding	eukaryotic translation initiation factor 2 gamma subunit	protein synthesis initiation factor eIF2 gamma	eukaryotic translation initiation factor 2 gamma subunit (EIF2 GAMMA); CONTAINS InterPro DOMAIN/s: Translation elongation factor EFTu/EF1A, domain 2 (InterPro:IPR004161), Initiation factor eIF2 gamma, C-terminal (InterPro:IPR015256), Translation elongation factor EF1A/initiation factor IF2gamma, C-terminal (InterPro:IPR009001), Protein synthesis factor, GTP-binding (InterPro:IPR000795), Translati…
OG0000052	AT1G04180.1, AT1G04610.1, AT1G21430.1, AT1G48910.1, AT2G33230.1, AT4G13260.1, AT4G28720.1, AT4G32540.1, AT5G11320.1, AT5G11320.2, AT5G25620.1, AT5G25620.2, AT5G43890.1	Calathea1595_c0_seq1.p1, Calathea23662_c0_seq1.p1, Calathea25463_c0_seq1.p1, Calathea25463_c1_seq1.p3, Calathea26110_c0_seq1.p1, Calathea28722_c1_seq1.p1, Calathea28722_c1_seq2.p1, Calathea38109_c5_seq1.p1, Calathea38109_c5_seq2.p1, Calathea38109_c5_seq3.p1, Calathea55463_c0_seq1.p1, Calathea72864_c0_seq1.p2, Calathea84548_c0_seq1.p1	Canna_10848_c0_seq1.p1, Canna_10848_c0_seq1.p2, Canna_13220_c0_seq1.p1, Canna_15152_c0_seq1.p1, Canna_15152_c0_seq2.p1, Canna_152532_c0_seq1.p1, Canna_20440_c0_seq1.p1, Canna_20440_c0_seq2.p1, Canna_6504_c0_seq1.p1, Canna_8841_c0_seq1.p1	Dichorisandra_199467_c0_seq1.p1, Dichorisandra_25788_c0_seq1.p1, Dichorisandra_39836_c0_seq1.p1, Dichorisandra_39836_c0_seq3.p1, Dichorisandra_44628_c0_seq1.p1	Elaeis|743754911|ref|XP_010923752.1|, Elaeis|743756446|ref|XP_010916813.1|, Elaeis|743764777|ref|XP_010912600.1|, Elaeis|743764779|ref|XP_010912601.1|, Elaeis|743765297|ref|XP_010912865.1|, Elaeis|743771021|ref|XP_010915799.1|, Elaeis|743776897|ref|XP_010918863.1|, Elaeis|743784681|ref|XP_010921720.1|, Elaeis|743798242|ref|XP_010925177.1|, Elaeis|743800252|ref|XP_010925841.1|, Elaeis|743825245|re…	Musa_14220_c0_seq1.p1, Musa_152975_c0_seq1.p1, Musa_25453_c0_seq1.p1, Musa_25453_c0_seq2.p1, Musa_28756_c0_seq11.p1, Musa_28756_c0_seq13.p2, Musa_28756_c0_seq17.p2, Musa_28756_c0_seq7.p1, Musa_28756_c0_seq8.p1	GSMUA_Achr10P22060_001, GSMUA_Achr11P02320_001, GSMUA_Achr11P07720_001, GSMUA_Achr11P12150_001, GSMUA_Achr11P21300_001, GSMUA_Achr1P03360_001, GSMUA_Achr1P05290_001, GSMUA_Achr1P24210_001, GSMUA_Achr2P04250_001, GSMUA_Achr2P19930_001, GSMUA_Achr3P08830_001, GSMUA_Achr3P10900_001, GSMUA_Achr3P10910_001, GSMUA_Achr4P03000_001, GSMUA_Achr4P03480_001, GSMUA_Achr4P14020_001, GSMUA_Achr4P14860_001, GSM…	Orchidantha_33083_c0_seq1.p1, Orchidantha_33083_c0_seq2.p1, Orchidantha_33083_c0_seq3.p1, Orchidantha_33083_c0_seq4.p1, Orchidantha_33083_c0_seq5.p1, Orchidantha_33083_c0_seq6.p1, Orchidantha_33083_c0_seq7.p1, Orchidantha_33083_c0_seq8.p1, Orchidantha_35256_c1_seq1.p1, Orchidantha_35256_c1_seq2.p1, Orchidantha_35256_c1_seq4.p1, Orchidantha_35256_c1_seq5.p1, Orchidantha_35256_c1_seq7.p1, Orchidant…	Phoenix_30s1072781g001, Phoenix_30s1077401g001, Phoenix_30s1151651g001, Phoenix_30s1179631g001, Phoenix_30s1196621g003, Phoenix_30s6550986g001, Phoenix_30s674231g007, Phoenix_30s780211g004, Phoenix_30s802021g001, Phoenix_30s802021g002, Phoenix_30s805111g003, Phoenix_30s843761g001, Phoenix_30s948451g001, Phoenix_30s957931g002	Zingiber_102571_c0_seq1.p1, Zingiber_137349_c0_seq1.p1, Zingiber_25628_c0_seq1.p1, Zingiber_555_c0_seq1.p1, Zingiber_555_c0_seq2.p1	protein_coding	YUCCA 9		YUCCA 9 (YUC9); FUNCTIONS IN: NADP or NADPH binding, oxidoreductase activity, monooxygenase activity, FAD binding, flavin-containing monooxygenase activity; INVOLVED IN: oxidation reduction; EXPRESSED IN: root; CONTAINS InterPro DOMAIN/s: Pyridine nucleotide-disulphide oxidoreductase, class-II (InterPro:IPR000103), FAD-dependent pyridine nucleotide-disulphide oxidoreductase (InterPro:IPR013027), …
OG0009484	AT1G04190.1	Calathea30388_c0_seq1.p1, Calathea30388_c0_seq2.p1, Calathea30388_c0_seq3.p1	Canna_23666_c0_seq1.p1	Dichorisandra_38383_c0_seq1.p1	Elaeis|743760695|ref|XP_010938344.1|, Elaeis|743760697|ref|XP_010938351.1|, Elaeis|743760699|ref|XP_010938359.1|, Elaeis|743889195|ref|XP_010910794.1|	Musa_20314_c0_seq1.p1	GSMUA_Achr4P21200_001	Orchidantha_34981_c0_seq1.p1, Orchidantha_34981_c0_seq2.p1, Orchidantha_34981_c0_seq3.p1	Phoenix_30s838381g001, Phoenix_30s943301g026	Zingiber_26556_c0_seq1.p1	protein_coding	Tetratricopeptide repeat (TPR)-like superfamily protein	Encodes one of the 36 carboxylate clamp (CC)-tetratricopeptide repeat (TPR) proteins (Prasad 2010, Pubmed ID: 20856808) with potential to interact with Hsp90/Hsp70 as co-chaperones.	Tetratricopeptide repeat (TPR)-like superfamily protein; FUNCTIONS IN: binding; INVOLVED IN: biological_process unknown; LOCATED IN: cellular_component unknown; EXPRESSED IN: 22 plant structures; EXPRESSED DURING: 13 growth stages; CONTAINS InterPro DOMAIN/s: Tetratricopeptide TPR-1 (InterPro:IPR001440), Tetratricopeptide-like helical (InterPro:IPR011990), Tetratricopeptide repeat-containing (Int…
OG0013113	AT1G04200.1	Calathea31152_c0_seq1.p1, Calathea31152_c0_seq2.p1, Calathea31152_c0_seq3.p1, Calathea31152_c0_seq4.p1	Canna_25919_c0_seq1.p1	Dichorisandra_37576_c0_seq1.p1	Elaeis|743760158|ref|XP_010935661.1|	Musa_24172_c0_seq1.p1	GSMUA_Achr2P17440_001	Orchidantha_32533_c0_seq1.p1	Phoenix_30s713921g002	Zingiber_17488_c0_seq1.p1	protein_coding			FUNCTIONS IN: molecular_function unknown; INVOLVED IN: N-terminal protein myristoylation; LOCATED IN: cellular_component unknown; EXPRESSED IN: 22 plant structures; EXPRESSED DURING: 13 growth stages; CONTAINS InterPro DOMAIN/s: Dymeclin (InterPro:IPR019142); Has 395 Blast hits to 389 proteins in 117 species: Archae - 0; Bacteria - 0; Metazoa - 262; Fungi - 21; Plants - 68; Viruses - 0; Other Euk…
OG0012271	AT1G04210.1	Calathea37163_c0_seq1.p1	Canna_27151_c1_seq1.p1, Canna_27151_c1_seq4.p1	Dichorisandra_48045_c0_seq1.p1, Dichorisandra_48045_c0_seq2.p1	Elaeis|743774541|ref|XP_010917626.1|, Elaeis|743774543|ref|XP_010917627.1|	Musa_29323_c0_seq1.p1	GSMUA_Achr1P14090_001	Orchidantha_36865_c0_seq1.p1, Orchidantha_36865_c0_seq2.p1, Orchidantha_36865_c0_seq3.p1		Zingiber_26652_c1_seq1.p1	protein_coding	Leucine-rich repeat protein kinase family protein	Encodes a putative Raf-related kinase.	Leucine-rich repeat protein kinase family protein; FUNCTIONS IN: protein serine/threonine kinase activity, protein kinase activity, ATP binding; INVOLVED IN: protein amino acid phosphorylation; LOCATED IN: cellular_component unknown; CONTAINS InterPro DOMAIN/s: Protein kinase, catalytic domain (InterPro:IPR000719), Leucine-rich repeat (InterPro:IPR001611), Serine/threonine-protein kinase-like dom…
OG0000613	AT1G04220.1, AT2G15090.1, AT2G26640.1, AT2G46720.1, AT5G43760.1	Calathea31355_c1_seq1.p1, Calathea34686_c2_seq13.p2, Calathea34686_c2_seq16.p2, Calathea34686_c2_seq2.p1, Calathea34686_c2_seq3.p1, Calathea34686_c2_seq9.p2, Calathea39838_c3_seq1.p2, Calathea39838_c3_seq16.p1, Calathea39838_c3_seq2.p2, Calathea39838_c3_seq3.p2, Calathea39838_c3_seq4.p2, Calathea39838_c3_seq5.p2, Calathea39838_c3_seq6.p2, Calathea39838_c3_seq7.p2, Calathea39838_c3_seq8.p2	Canna_18350_c1_seq1.p1, Canna_19888_c0_seq1.p1, Canna_27964_c0_seq1.p1, Canna_27964_c0_seq2.p1, Canna_27964_c0_seq3.p1, Canna_27964_c0_seq4.p1, Canna_27964_c0_seq5.p1, Canna_27964_c0_seq6.p1	Dichorisandra_43147_c0_seq2.p1, Dichorisandra_44445_c1_seq1.p1, Dichorisandra_44914_c0_seq1.p1, Dichorisandra_46191_c0_seq1.p1, Dichorisandra_46191_c0_seq2.p1	Elaeis|743754797|ref|XP_010918127.1|, Elaeis|743768472|ref|XP_010914511.1|, Elaeis|743769318|ref|XP_010914942.1|, Elaeis|743774563|ref|XP_010917638.1|, Elaeis|743798533|ref|XP_010925263.1|, Elaeis|743824722|ref|XP_010932851.1|	Musa_20027_c1_seq1.p1, Musa_26840_c1_seq1.p1, Musa_26840_c1_seq2.p1, Musa_26840_c1_seq3.p1, Musa_26840_c1_seq4.p1, Musa_26898_c0_seq1.p2	GSMUA_Achr10P28420_001, GSMUA_Achr5P09020_001, GSMUA_Achr6P23320_001, GSMUA_Achr7P08410_001, GSMUA_AchrUn_randomP03950_001	Orchidantha_30966_c1_seq1.p3, Orchidantha_34443_c1_seq1.p1, Orchidantha_34443_c1_seq6.p3, Orchidantha_34443_c1_seq7.p2, Orchidantha_35355_c0_seq1.p1, Orchidantha_35355_c0_seq2.p1, Orchidantha_553_c0_seq1.p1	Phoenix_30s1205621g001, Phoenix_30s779901g001, Phoenix_30s844271g007, Phoenix_30s873951g002, Phoenix_30s889901g010	Zingiber_33612_c1_seq13.p1, Zingiber_33612_c1_seq14.p1, Zingiber_33612_c1_seq2.p1, Zingiber_33612_c1_seq3.p1, Zingiber_33612_c1_seq4.p1, Zingiber_33913_c0_seq1.p1, Zingiber_33913_c0_seq2.p1	protein_coding	3-ketoacyl-CoA synthase 2	Encodes KCS2, a member of the 3-ketoacyl-CoA synthase family involved in the biosynthesis of VLCFA (very long chain fatty acids).	3-ketoacyl-CoA synthase 2 (KCS2); FUNCTIONS IN: fatty acid elongase activity; INVOLVED IN: response to wounding, response to osmotic stress, suberin biosynthetic process; LOCATED IN: membrane; EXPRESSED IN: 17 plant structures; EXPRESSED DURING: 6 growth stages; CONTAINS InterPro DOMAIN/s: Thiolase-like (InterPro:IPR016039), Very-long-chain 3-ketoacyl-CoA synthase (InterPro:IPR012392), 3-Oxoacyl-…
OG0012274	AT1G04230.1, AT5G43720.1	Calathea30205_c0_seq1.p1, Calathea31798_c0_seq1.p1	Canna_23617_c0_seq1.p1, Canna_26600_c1_seq1.p1	Dichorisandra_40940_c0_seq1.p1	Elaeis|743760284|ref|XP_010936119.1|	Musa_21487_c0_seq1.p1	GSMUA_Achr8P20640_001	Orchidantha_33806_c0_seq1.p1, Orchidantha_33806_c0_seq2.p1	Phoenix_30s670321g004	Zingiber_31916_c0_seq1.p1	protein_coding	Protein of unknown function (DUF2361)		Protein of unknown function (DUF2361); CONTAINS InterPro DOMAIN/s: Protein of unknown function DUF2361 (InterPro:IPR019310); BEST Arabidopsis thaliana protein match is: Protein of unknown function (DUF2361) (TAIR:AT5G43720.1); Has 1174 Blast hits to 818 proteins in 194 species: Archae - 0; Bacteria - 26; Metazoa - 566; Fungi - 310; Plants - 87; Viruses - 6; Other Eukaryotes - 179 (source: NCBI BL…
OG0002424	AT1G04240.1, AT3G23030.1, AT5G43700.1	Calathea30017_c0_seq1.p2, Calathea30017_c0_seq2.p1, Calathea30017_c0_seq3.p1, Calathea30017_c0_seq4.p1, Calathea30178_c0_seq1.p1, Calathea30178_c0_seq2.p1, Calathea32862_c0_seq1.p1, Calathea32862_c0_seq2.p1	Canna_15911_c0_seq1.p1, Canna_21449_c1_seq1.p1, Canna_25674_c1_seq1.p1	Dichorisandra_42109_c0_seq1.p1, Dichorisandra_49664_c1_seq1.p1, Dichorisandra_49664_c1_seq2.p1	Elaeis|743760292|ref|XP_010936161.1|, Elaeis|743774495|ref|XP_010917603.1|, Elaeis|743791603|ref|XP_010923480.1|	Musa_22970_c0_seq3.p1, Musa_51395_c0_seq1.p2, Musa_66478_c0_seq1.p1	GSMUA_Achr2P12630_001, GSMUA_Achr4P05200_001, GSMUA_Achr4P21030_001, GSMUA_Achr4P22530_001, GSMUA_Achr5P03110_001, GSMUA_Achr8P20620_001, GSMUA_Achr9P10690_001, GSMUA_Achr9P24330_001	Orchidantha_37402_c2_seq1.p1, Orchidantha_37402_c2_seq2.p1, Orchidantha_37402_c2_seq3.p1, Orchidantha_37402_c2_seq4.p1	Phoenix_30s1032721g002, Phoenix_30s1122501g005, Phoenix_30s739141g001	Zingiber_20884_c0_seq1.p1, Zingiber_27139_c0_seq1.p1, Zingiber_28065_c0_seq1.p2	protein_coding	AUX/IAA transcriptional regulator family protein	SHY2/IAA3 regulates multiple auxin responses in roots. It is induced rapidly by IAA, and has been shown to be phosphorylated by oat phytochrome A in vitro.	SHORT HYPOCOTYL 2 (SHY2); FUNCTIONS IN: sequence-specific DNA binding transcription factor activity; INVOLVED IN: response to auxin stimulus, response to cyclopentenone, response to brassinosteroid stimulus; LOCATED IN: nucleus; EXPRESSED IN: 22 plant structures; EXPRESSED DURING: 13 growth stages; CONTAINS InterPro DOMAIN/s: Aux/IAA-ARF-dimerisation (InterPro:IPR011525), AUX/IAA protein (InterPr…
OG0003728	AT1G04250.1, AT3G04730.1, AT3G23050.1, AT3G23050.2, AT4G14550.1	Calathea36341_c0_seq1.p1, Calathea36341_c0_seq2.p1, Calathea37902_c1_seq3.p1	Canna_18591_c2_seq1.p1, Canna_22792_c1_seq2.p1, Canna_22792_c1_seq3.p1	Dichorisandra_42301_c0_seq1.p1, Dichorisandra_42301_c0_seq2.p1, Dichorisandra_48004_c0_seq2.p1, Dichorisandra_48004_c0_seq3.p1	Elaeis|743760294|ref|XP_010936171.1|, Elaeis|743774491|ref|XP_010917600.1|, Elaeis|743774493|ref|XP_010917602.1|, Elaeis|743791595|ref|XP_010923478.1|, Elaeis|743791599|ref|XP_010923479.1|	Musa_20469_c1_seq1.p1, Musa_23660_c1_seq1.p1, Musa_23660_c1_seq2.p1	GSMUA_Achr10P08690_001, GSMUA_Achr4P21020_001, GSMUA_Achr4P22520_001, GSMUA_Achr8P20610_001, GSMUA_Achr9P10700_001, GSMUA_Achr9P25550_001	Orchidantha_29163_c1_seq1.p1	Phoenix_30s774701g001	Zingiber_33948_c0_seq4.p1, Zingiber_33948_c0_seq6.p1	protein_coding	AUX/IAA transcriptional regulator family protein	Transcription regulator acting as repressor of auxin-inducible gene expression. Auxin-inducible AUX/IAA gene. Short-lived nuclear protein with four conserved domains. Domain III has homology to beta alpha alpha dimerization and DNA binding domains. Involved in auxin signaling. Auxin induces the degradation of the protein in a dosage-dependent manner in a process mediated by AtRac1. Auxin induced …	AUXIN RESISTANT 3 (AXR3); CONTAINS InterPro DOMAIN/s: Aux/IAA-ARF-dimerisation (InterPro:IPR011525), AUX/IAA protein (InterPro:IPR003311); BEST Arabidopsis thaliana protein match is: indole-3-acetic acid inducible 14 (TAIR:AT4G14550.1); Has 1763 Blast hits to 1762 proteins in 78 species: Archae - 0; Bacteria - 0; Metazoa - 0; Fungi - 0; Plants - 1762; Viruses - 0; Other Eukaryotes - 1 (source: NC…
OG0002064	AT1G04270.1, AT1G04270.2, AT5G09490.1, AT5G09500.1, AT5G09510.1, AT5G09510.2, AT5G43640.1	Calathea18261_c0_seq1.p1, Calathea35119_c2_seq1.p1, Calathea40369_c0_seq1.p1	Canna_19191_c0_seq1.p1, Canna_28003_c1_seq1.p1	Dichorisandra_29758_c1_seq1.p1, Dichorisandra_43934_c0_seq1.p1	Elaeis|743760327|ref|XP_010936337.1|, Elaeis|743805568|ref|XP_010927477.1|, Elaeis|743821972|ref|XP_010932178.1|, Elaeis|743870408|ref|XP_010906035.1|	Musa_26410_c0_seq1.p1, Musa_26410_c0_seq2.p1, Musa_26410_c0_seq3.p1, Musa_26410_c0_seq4.p1, Musa_26410_c0_seq5.p1, Musa_26410_c0_seq6.p1, Musa_9664_c0_seq1.p2	GSMUA_Achr5P22230_001, GSMUA_Achr7P12100_001, GSMUA_Achr7P20730_001, GSMUA_AchrUn_randomP11920_001	Orchidantha_35427_c0_seq1.p2, Orchidantha_35427_c0_seq2.p2, Orchidantha_35427_c0_seq3.p1, Orchidantha_35427_c0_seq4.p1, Orchidantha_35427_c0_seq5.p1, Orchidantha_35427_c0_seq6.p1, Orchidantha_35427_c0_seq7.p1	Phoenix_30s65509724g006, Phoenix_30s749151g006, Phoenix_30s935031g001	Zingiber_31358_c0_seq1.p1, Zingiber_31358_c0_seq2.p1, Zingiber_31358_c0_seq3.p1, Zingiber_31358_c0_seq4.p1, Zingiber_31358_c0_seq5.p1	protein_coding	cytosolic ribosomal protein S15	Encodes cytosolic ribosomal protein S15.	cytosolic ribosomal protein S15 (RPS15); FUNCTIONS IN: structural constituent of ribosome; INVOLVED IN: translation; LOCATED IN: cytosolic small ribosomal subunit, cytosolic ribosome, plasma membrane; EXPRESSED IN: 24 plant structures; EXPRESSED DURING: 14 growth stages; CONTAINS InterPro DOMAIN/s: Ribosomal protein S15, eukaryotic/archaeal (InterPro:IPR005713), Ribosomal protein S19/S15 (InterPr…
OG0008268	AT1G04280.1, AT1G06750.1, AT1G06750.2, AT2G30630.1, AT2G30630.2	Calathea30155_c0_seq1.p1	Canna_25932_c0_seq1.p1, Canna_25932_c0_seq2.p1	Dichorisandra_45696_c0_seq1.p1, Dichorisandra_45696_c0_seq3.p1	Elaeis|743760329|ref|XP_010936350.1|, Elaeis|743791551|ref|XP_010923466.1|, Elaeis|743791555|ref|XP_010923467.1|	Musa_14629_c0_seq1.p1	GSMUA_Achr5P03210_001, GSMUA_Achr7P01560_001	Orchidantha_30740_c1_seq1.p1	Phoenix_30s1122501g013, Phoenix_30s65509724g005	Zingiber_99899_c0_seq1.p1	protein_coding	P-loop containing nucleoside triphosphate hydrolases superfamily protein		P-loop containing nucleoside triphosphate hydrolases superfamily protein; FUNCTIONS IN: ATP binding; INVOLVED IN: cell killing; LOCATED IN: membrane; EXPRESSED IN: leaf; CONTAINS InterPro DOMAIN/s: Zeta toxin (InterPro:IPR010488); BEST Arabidopsis thaliana protein match is: P-loop containing nucleoside triphosphate hydrolases superfamily protein (TAIR:AT1G06750.2); Has 195 Blast hits to 194 prote…
OG0008819	AT1G04290.1	Calathea31793_c0_seq1.p1, Calathea47637_c0_seq1.p1	Canna_14969_c0_seq1.p1, Canna_17830_c0_seq1.p1	Dichorisandra_38553_c0_seq1.p1, Dichorisandra_40976_c0_seq1.p1	Elaeis|743764741|ref|XP_010912580.1|, Elaeis|743893305|ref|XP_010911767.1|	Musa_17471_c0_seq1.p1, Musa_17471_c0_seq2.p1	GSMUA_Achr10P09930_001, GSMUA_Achr9P00370_001	Orchidantha_28065_c0_seq1.p1, Orchidantha_30819_c0_seq1.p1, Orchidantha_30819_c0_seq2.p1		Zingiber_15807_c0_seq1.p1, Zingiber_34606_c0_seq2.p1, Zingiber_34606_c0_seq3.p1	protein_coding	Thioesterase superfamily protein		Thioesterase superfamily protein; FUNCTIONS IN: hydrolase activity, acting on ester bonds, acyl-CoA thioesterase activity; INVOLVED IN: biological_process unknown; LOCATED IN: peroxisome; EXPRESSED IN: 24 plant structures; EXPRESSED DURING: 15 growth stages; CONTAINS InterPro DOMAIN/s: Thioesterase superfamily (InterPro:IPR006683), Phenylacetic acid degradation-related protein (InterPro:IPR003736…
OG0000891	AT1G04300.1, AT1G04300.2, AT1G04300.3, AT1G04300.4, AT5G43560.1, AT5G43560.2, AT5G52330.1, AT5G52330.2	Calathea36683_c0_seq1.p1, Calathea36683_c0_seq10.p1, Calathea36683_c0_seq11.p1, Calathea36683_c0_seq12.p1, Calathea36683_c0_seq13.p1, Calathea36683_c0_seq14.p1, Calathea36683_c0_seq15.p1, Calathea36683_c0_seq2.p1, Calathea36683_c0_seq3.p1, Calathea36683_c0_seq4.p1, Calathea36683_c0_seq5.p1, Calathea36683_c0_seq6.p1, Calathea36683_c0_seq7.p1, Calathea36683_c0_seq8.p1, Calathea36683_c0_seq9.p1	Canna_28524_c0_seq1.p1, Canna_28524_c0_seq1.p2, Canna_28524_c0_seq2.p1, Canna_28524_c0_seq3.p1, Canna_28524_c0_seq4.p1, Canna_28524_c0_seq5.p1	Dichorisandra_49251_c0_seq4.p1	Elaeis|743759497|ref|XP_010932555.1|, Elaeis|743759499|ref|XP_010932565.1|, Elaeis|743759501|ref|XP_010932573.1|, Elaeis|743876992|ref|XP_010907726.1|, Elaeis|743876994|ref|XP_010907727.1|, Elaeis|743876996|ref|XP_010907728.1|, Elaeis|743876998|ref|XP_010907729.1|	Musa_13807_c0_seq1.p1, Musa_13807_c1_seq1.p1, Musa_29066_c0_seq1.p1, Musa_29066_c0_seq1.p2, Musa_29066_c0_seq2.p1, Musa_29066_c0_seq2.p2	GSMUA_Achr2P12590_001, GSMUA_Achr5P03190_001	Orchidantha_15068_c0_seq1.p1, Orchidantha_34761_c0_seq1.p1, Orchidantha_36967_c0_seq1.p1, Orchidantha_36967_c0_seq2.p1, Orchidantha_36967_c0_seq3.p1, Orchidantha_36967_c0_seq4.p1, Orchidantha_36967_c0_seq5.p1, Orchidantha_36967_c0_seq6.p1, Orchidantha_36967_c0_seq7.p1, Orchidantha_36967_c0_seq8.p1	Phoenix_30s819901g005, Phoenix_30s830551g003	Zingiber_33559_c0_seq1.p1, Zingiber_33559_c0_seq2.p1, Zingiber_33559_c0_seq3.p1, Zingiber_64369_c0_seq1.p1	protein_coding	TRAF-like superfamily protein		TRAF-like superfamily protein; CONTAINS InterPro DOMAIN/s: TRAF-like (InterPro:IPR008974), MATH (InterPro:IPR002083), TRAF-type (InterPro:IPR013322); BEST Arabidopsis thaliana protein match is: TRAF-like superfamily protein (TAIR:AT5G43560.2); Has 16577 Blast hits to 11240 proteins in 949 species: Archae - 20; Bacteria - 1945; Metazoa - 5204; Fungi - 2178; Plants - 1117; Viruses - 112; Other Euka…
OG0013863	AT1G04330.1, AT3G23170.1, AT4G14450.1	Calathea29716_c0_seq1.p1, Calathea29716_c0_seq2.p1	Canna_14730_c0_seq1.p1, Canna_48268_c0_seq1.p1	Dichorisandra_105128_c0_seq1.p2, Dichorisandra_29590_c0_seq1.p1	Elaeis|743864379|ref|XP_010904568.1|			Orchidantha_30993_c0_seq1.p1, Orchidantha_30993_c0_seq2.p2			protein_coding			unknown protein; FUNCTIONS IN: molecular_function unknown; INVOLVED IN: biological_process unknown; LOCATED IN: chloroplast; BEST Arabidopsis thaliana protein match is: unknown protein (TAIR:AT3G23170.1); Has 74 Blast hits to 74 proteins in 6 species: Archae - 0; Bacteria - 0; Metazoa - 0; Fungi - 0; Plants - 74; Viruses - 0; Other Eukaryotes - 0 (source: NCBI BLink).
OG0006107	AT1G04360.1, AT5G43420.1	Calathea30093_c0_seq1.p1, Calathea30093_c0_seq2.p1, Calathea70460_c0_seq1.p1, Calathea74417_c0_seq1.p1	Canna_14831_c0_seq1.p1, Canna_7909_c0_seq1.p1, Canna_9302_c0_seq1.p1	Dichorisandra_102484_c0_seq1.p1, Dichorisandra_111595_c0_seq1.p1, Dichorisandra_2183_c0_seq1.p1, Dichorisandra_38931_c0_seq1.p1	Elaeis|743776764|ref|XP_010918796.1|, Elaeis|743835209|ref|XP_010935748.1|, Elaeis|743853241|ref|XP_010940607.1|	Musa_13219_c0_seq1.p1, Musa_13219_c0_seq2.p1, Musa_6101_c0_seq1.p1, Musa_80154_c0_seq1.p1	GSMUA_Achr11P02090_001, GSMUA_Achr5P19600_001, GSMUA_Achr9P20330_001		Phoenix_30s724261g003	Zingiber_922_c0_seq1.p1	protein_coding	RING/U-box superfamily protein		RING/U-box superfamily protein; FUNCTIONS IN: zinc ion binding; EXPRESSED IN: hypocotyl, root; CONTAINS InterPro DOMAIN/s: Zinc finger, RING-type (InterPro:IPR001841), Zinc finger, C3HC4 RING-type (InterPro:IPR018957); BEST Arabidopsis thaliana protein match is: RING/U-box superfamily protein (TAIR:AT5G43420.1); Has 9268 Blast hits to 9239 proteins in 300 species: Archae - 0; Bacteria - 0; Metazo…
OG0005337	AT1G04370.1, AT3G23220.1, AT3G23230.1, AT5G43410.1	Calathea19064_c0_seq1.p1	Canna_22339_c0_seq5.p2	Dichorisandra_38276_c0_seq1.p1	Elaeis|743756837|ref|XP_010918982.1|, Elaeis|743776778|ref|XP_010918803.1|, Elaeis|743795167|ref|XP_010924385.1|, Elaeis|743814634|ref|XP_010930107.1|, Elaeis|743835205|ref|XP_010935747.1|, Elaeis|743853245|ref|XP_010940608.1|	Musa_25811_c0_seq5.p1, Musa_99812_c0_seq1.p2	GSMUA_Achr1P15350_001, GSMUA_Achr2P17810_001, GSMUA_Achr3P15550_001, GSMUA_Achr4P05510_001, GSMUA_Achr4P12070_001, GSMUA_Achr5P24680_001, GSMUA_Achr6P04440_001, GSMUA_Achr6P27040_001, GSMUA_AchrUn_randomP10760_001		Phoenix_30s664721g002	Zingiber_22702_c0_seq1.p1, Zingiber_28881_c1_seq1.p1	protein_coding	Ethylene-responsive element binding factor 14	encodes a member of the ERF (ethylene response factor) subfamily B-3 of ERF/AP2 transcription factor family. The protein contains one AP2 domain. There are 18 members in this subfamily including ATERF-1, ATERF-2, AND ATERF-5.	Ethylene-responsive element binding factor 14 (ERF14); CONTAINS InterPro DOMAIN/s: DNA-binding, integrase-type (InterPro:IPR016177), Pathogenesis-related transcriptional factor/ERF, DNA-binding (InterPro:IPR001471); BEST Arabidopsis thaliana protein match is: Integrase-type DNA-binding superfamily protein (TAIR:AT5G43410.1); Has 6105 Blast hits to 5744 proteins in 253 species: Archae - 0; Bacteri…
OG0007759	AT1G04390.1	Calathea37184_c0_seq1.p1, Calathea37184_c0_seq2.p1, Calathea37184_c0_seq3.p1, Calathea37184_c0_seq4.p1, Calathea37184_c0_seq5.p1, Calathea37184_c0_seq6.p1	Canna_18931_c0_seq1.p1	Dichorisandra_37744_c0_seq1.p1	Elaeis|743855741|ref|XP_010941581.1|, Elaeis|743855743|ref|XP_010941582.1|, Elaeis|743855745|ref|XP_010941583.1|, Elaeis|743855747|ref|XP_010941584.1|	Musa_5551_c0_seq1.p1	GSMUA_Achr5P26650_001	Orchidantha_32483_c0_seq1.p1, Orchidantha_32483_c0_seq1.p2, Orchidantha_32483_c0_seq2.p1, Orchidantha_32483_c0_seq2.p2	Phoenix_30s805111g001	Zingiber_108168_c0_seq1.p1	protein_coding	BTB/POZ domain-containing protein		BTB/POZ domain-containing protein; CONTAINS InterPro DOMAIN/s: BTB/POZ (InterPro:IPR013069), BTB/POZ fold (InterPro:IPR011333), Kelch related (InterPro:IPR013089), BTB/POZ-like (InterPro:IPR000210); Has 143 Blast hits to 130 proteins in 28 species: Archae - 0; Bacteria - 0; Metazoa - 38; Fungi - 0; Plants - 104; Viruses - 0; Other Eukaryotes - 1 (source: NCBI BLink).
OG0002535	AT1G04400.1, AT1G04400.2	Calathea33876_c0_seq1.p1, Calathea33876_c0_seq2.p1, Calathea33876_c0_seq3.p1, Calathea33876_c0_seq4.p1, Calathea33876_c0_seq5.p1, Calathea33876_c0_seq6.p1, Calathea33876_c0_seq7.p1, Calathea33876_c0_seq8.p1	Canna_24689_c0_seq1.p1, Canna_27793_c0_seq1.p1, Canna_27793_c0_seq2.p1	Dichorisandra_44312_c0_seq1.p1, Dichorisandra_44312_c0_seq2.p1	Elaeis|743780275|ref|XP_010920468.1|, Elaeis|743780279|ref|XP_010920469.1|, Elaeis|743780282|ref|XP_010920470.1|, Elaeis|743780288|ref|XP_010920471.1|, Elaeis|743780295|ref|XP_010920472.1|	Musa_15939_c0_seq1.p1, Musa_29074_c0_seq1.p1, Musa_29074_c0_seq2.p1, Musa_29074_c0_seq3.p1, Musa_29074_c0_seq4.p1, Musa_29074_c0_seq5.p1, Musa_29074_c0_seq6.p1	GSMUA_Achr5P18570_001, GSMUA_AchrUn_randomP16690_001	Orchidantha_36860_c0_seq1.p1, Orchidantha_36860_c0_seq2.p1, Orchidantha_36860_c0_seq3.p1, Orchidantha_36860_c0_seq4.p1, Orchidantha_36860_c0_seq5.p1, Orchidantha_36860_c0_seq6.p1, Orchidantha_36860_c0_seq7.p1, Orchidantha_36860_c0_seq8.p1	Phoenix_30s739671g002	Zingiber_28187_c0_seq1.p1, Zingiber_28187_c0_seq2.p1	protein_coding	cryptochrome 2	Blue light receptor mediating blue-light regulated cotyledon expansion and flowering time. Positive regulator of the flowering-time gene CONSTANS. This gene possesses a light-induced CNT2 N-terminal homodimerisation domain.Involved in blue-light induced stomatal opening. Involved in triggering chromatin decondensation. An 80-residue motif (NC80) is sufficient to confer CRY2's physiological functi…	cryptochrome 2 (CRY2); FUNCTIONS IN: protein homodimerization activity, blue light photoreceptor activity; INVOLVED IN: in 9 processes; LOCATED IN: nucleus, vacuole; EXPRESSED IN: 24 plant structures; EXPRESSED DURING: 13 growth stages; CONTAINS InterPro DOMAIN/s: Rossmann-like alpha/beta/alpha sandwich fold (InterPro:IPR014729), Cryptochrome/DNA photolyase, class 1 conserved site, C-terminal (In…
OG0005340	AT1G04410.1, AT5G43330.1, AT5G56720.1	Calathea33408_c0_seq1.p1, Calathea33408_c0_seq3.p1, Calathea33408_c0_seq6.p1, Calathea38396_c0_seq1.p1, Calathea38396_c0_seq2.p1, Calathea61463_c0_seq1.p1	Canna_19003_c0_seq1.p1, Canna_8442_c0_seq1.p2	Dichorisandra_13656_c0_seq1.p1, Dichorisandra_42375_c0_seq1.p1, Dichorisandra_46451_c0_seq1.p1	Elaeis|743778279|ref|XP_010919596.1|, Elaeis|743780317|ref|XP_010920478.1|, Elaeis|743835732|ref|XP_010935901.1|	Musa_24089_c0_seq1.p1	GSMUA_Achr4P21920_001, GSMUA_Achr5P03900_001, GSMUA_Achr5P13450_001	Orchidantha_243566_c0_seq1.p1, Orchidantha_29199_c0_seq1.p1	Phoenix_30s785981g003	Zingiber_29127_c1_seq1.p1, Zingiber_33480_c0_seq1.p1, Zingiber_33480_c0_seq2.p1	protein_coding	Lactate/malate dehydrogenase family protein	predicted to encode a cytosolic malate dehydrogenase.	Lactate/malate dehydrogenase family protein; FUNCTIONS IN: in 6 functions; INVOLVED IN: response to cadmium ion, response to zinc ion, response to salt stress; LOCATED IN: in 7 components; EXPRESSED IN: 26 plant structures; EXPRESSED DURING: 15 growth stages; CONTAINS InterPro DOMAIN/s: Malate dehydrogenase, NAD-dependent, cytosolic (InterPro:IPR011274), Lactate/malate dehydrogenase, N-terminal (…
OG0013035	AT1G04420.1	Calathea24517_c0_seq1.p1, Calathea24517_c0_seq2.p1	Canna_24622_c0_seq1.p2, Canna_24622_c0_seq2.p1	Dichorisandra_47779_c2_seq1.p1	Elaeis|743835765|ref|XP_010935909.1|, Elaeis|743835769|ref|XP_010935911.1|	Musa_21352_c0_seq1.p1	GSMUA_Achr4P04780_001	Orchidantha_32817_c0_seq3.p1, Orchidantha_32817_c0_seq4.p1	Phoenix_30s779621g004		protein_coding	NAD(P)-linked oxidoreductase superfamily protein		NAD(P)-linked oxidoreductase superfamily protein; FUNCTIONS IN: oxidoreductase activity, aldo-keto reductase activity; INVOLVED IN: oxidation reduction; LOCATED IN: chloroplast, chloroplast stroma, chloroplast envelope; EXPRESSED IN: 23 plant structures; EXPRESSED DURING: 13 growth stages; CONTAINS InterPro DOMAIN/s: Aldo/keto reductase (InterPro:IPR001395); BEST Arabidopsis thaliana protein matc…
OG0001610	AT1G04430.1, AT1G04430.2, AT3G23300.1, AT4G14360.1, AT4G14360.2, AT5G14430.1, AT5G14430.2	Calathea32438_c0_seq1.p1, Calathea32438_c0_seq2.p1, Calathea32438_c0_seq3.p1, Calathea38770_c1_seq22.p1, Calathea38770_c1_seq36.p1, Calathea38770_c1_seq44.p1, Calathea38770_c1_seq49.p1, Calathea38770_c1_seq50.p1, Calathea38770_c1_seq57.p1	Canna_22830_c0_seq1.p1, Canna_22830_c0_seq2.p1	Dichorisandra_49345_c0_seq1.p1, Dichorisandra_49345_c0_seq2.p1, Dichorisandra_49345_c0_seq3.p1, Dichorisandra_49345_c0_seq4.p1, Dichorisandra_49345_c0_seq5.p1	Elaeis|743821564|ref|XP_010932066.1|, Elaeis|743821568|ref|XP_010932067.1|, Elaeis|743821572|ref|XP_010932068.1|, Elaeis|743821574|ref|XP_010932069.1|, Elaeis|743869395|ref|XP_010905802.1|, Elaeis|743869405|ref|XP_010905803.1|, Elaeis|743869409|ref|XP_010905804.1|, Elaeis|743873375|ref|XP_010906796.1|, Elaeis|743873379|ref|XP_010906797.1|, Elaeis|743873383|ref|XP_010906798.1|	Musa_29221_c0_seq1.p1, Musa_29221_c0_seq2.p1, Musa_29221_c0_seq3.p1, Musa_744_c0_seq1.p1	GSMUA_Achr1P20520_001, GSMUA_Achr5P21350_001, GSMUA_Achr6P36560_001, GSMUA_Achr7P20830_001	Orchidantha_36950_c0_seq1.p1, Orchidantha_36950_c0_seq2.p1, Orchidantha_36950_c0_seq3.p1	Phoenix_30s1172001g002, Phoenix_30s683401g007, Phoenix_30s748811g001	Zingiber_34207_c0_seq1.p1, Zingiber_34207_c0_seq2.p1	protein_coding	S-adenosyl-L-methionine-dependent methyltransferases superfamily protein		S-adenosyl-L-methionine-dependent methyltransferases superfamily protein; INVOLVED IN: biological_process unknown; LOCATED IN: Golgi apparatus, plasma membrane; EXPRESSED IN: 26 plant structures; EXPRESSED DURING: 15 growth stages; CONTAINS InterPro DOMAIN/s: Protein of unknown function DUF248, methyltransferase putative (InterPro:IPR004159); BEST Arabidopsis thaliana protein match is: S-adenosyl…
OG0004175	AT1G04470.1, AT2G33420.1	Calathea22069_c0_seq1.p1, Calathea22069_c2_seq1.p1, Calathea2224_c0_seq1.p1, Calathea39656_c0_seq1.p1, Calathea39656_c0_seq2.p1, Calathea39656_c0_seq3.p1, Calathea39656_c0_seq4.p1, Calathea93675_c0_seq1.p1		Dichorisandra_292849_c0_seq1.p1, Dichorisandra_40928_c0_seq1.p1, Dichorisandra_88367_c0_seq1.p1	Elaeis|743829833|ref|XP_010934254.1|, Elaeis|743836162|ref|XP_010936013.1|	Musa_10234_c0_seq1.p1, Musa_108216_c0_seq1.p1	GSMUA_Achr1P03530_001, GSMUA_Achr1P10950_001, GSMUA_Achr1P16870_001, GSMUA_Achr4P29190_001, GSMUA_AchrUn_randomP08140_001	Orchidantha_93662_c0_seq1.p1	Phoenix_30s1066691g001, Phoenix_30s964741g005	Zingiber_121185_c0_seq1.p1, Zingiber_137903_c0_seq1.p1, Zingiber_152955_c0_seq1.p1, Zingiber_207728_c0_seq1.p1, Zingiber_23652_c1_seq1.p1, Zingiber_84720_c0_seq1.p1	protein_coding	Protein of unknown function (DUF810)		CONTAINS InterPro DOMAIN/s: Munc13 homology 1 (InterPro:IPR014770), Protein of unknown function DUF810 (InterPro:IPR008528), Mammalian uncoordinated homology 13, domain 2 (InterPro:IPR014772); BEST Arabidopsis thaliana protein match is: Protein of unknown function (DUF810) (TAIR:AT2G33420.1); Has 201 Blast hits to 187 proteins in 29 species: Archae - 0; Bacteria - 4; Metazoa - 3; Fungi - 4; Plant…
OG0002151	AT1G04480.1, AT2G33370.1, AT3G04400.1, AT3G04400.2	Calathea34772_c0_seq1.p1, Calathea34772_c0_seq2.p2, Calathea55458_c0_seq1.p1	Canna_13659_c0_seq1.p1, Canna_22654_c0_seq1.p1, Canna_22654_c0_seq2.p1	Dichorisandra_46909_c0_seq1.p2, Dichorisandra_46909_c0_seq2.p1, Dichorisandra_46909_c0_seq3.p1	Elaeis|743805839|ref|XP_010927527.1|, Elaeis|743822301|ref|XP_010932241.1|, Elaeis|743836238|ref|XP_010936032.1|, Elaeis|743836242|ref|XP_010936033.1|, Elaeis|743853688|ref|XP_010940715.1|, Elaeis|743857438|ref|XP_010942115.1|	Musa_25564_c0_seq1.p1, Musa_25564_c0_seq2.p1	GSMUA_Achr11P06860_001, GSMUA_Achr1P10990_001, GSMUA_Achr4P04240_001, GSMUA_Achr4P06030_001, GSMUA_Achr4P11460_001, GSMUA_Achr9P22430_001	Orchidantha_34030_c0_seq1.p1, Orchidantha_34030_c0_seq2.p1, Orchidantha_34030_c0_seq3.p1, Orchidantha_34030_c0_seq4.p1, Orchidantha_34030_c0_seq5.p2, Orchidantha_34030_c0_seq6.p1, Orchidantha_34030_c0_seq7.p1, Orchidantha_34030_c0_seq8.p1	Phoenix_30s861571g002, Phoenix_30s889101g001	Zingiber_115872_c0_seq1.p1, Zingiber_21699_c0_seq1.p1, Zingiber_30167_c0_seq1.p1, Zingiber_30167_c0_seq2.p1, Zingiber_30167_c0_seq3.p1, Zingiber_30167_c0_seq4.p1	protein_coding	Ribosomal protein L14p/L23e family protein		Ribosomal protein L14p/L23e family protein; FUNCTIONS IN: structural constituent of ribosome; INVOLVED IN: translation; LOCATED IN: ribosome, intracellular; EXPRESSED IN: 24 plant structures; EXPRESSED DURING: 15 growth stages; CONTAINS InterPro DOMAIN/s: Ribosomal protein L14b/L23e (InterPro:IPR000218), Ribosomal protein L14 conserved site (InterPro:IPR019972); BEST Arabidopsis thaliana protein …
OG0029626	AT1G04490.1, AT1G04490.2, AT2G33360.1										protein_coding	Protein of unknown function (DUF3527)		Protein of unknown function (DUF3527); CONTAINS InterPro DOMAIN/s: Protein of unknown function DUF3527 (InterPro:IPR021916); BEST Arabidopsis thaliana protein match is: Protein of unknown function (DUF3527) (TAIR:AT2G33360.2); Has 121 Blast hits to 119 proteins in 11 species: Archae - 0; Bacteria - 0; Metazoa - 0; Fungi - 0; Plants - 121; Viruses - 0; Other Eukaryotes - 0 (source: NCBI BLink).
OG0007755	AT1G04500.1, AT1G63820.1, AT2G33350.1, AT2G33350.2, AT3G12890.1, AT5G41380.1, AT5G59990.1	Calathea132914_c0_seq1.p1		Dichorisandra_169399_c0_seq1.p1	Elaeis|743779650|ref|XP_010920297.1|, Elaeis|743829793|ref|XP_010934242.1|, Elaeis|743836260|ref|XP_010936037.1|		GSMUA_Achr11P02540_001, GSMUA_Achr4P26570_001, GSMUA_Achr5P12990_001, GSMUA_Achr5P15710_001, GSMUA_Achr5P20450_001, GSMUA_Achr8P12620_001	Orchidantha_20184_c0_seq1.p1	Phoenix_30s1149961g001, Phoenix_30s886511g001		protein_coding	CCT motif family protein		CCT motif family protein; CONTAINS InterPro DOMAIN/s: CCT domain (InterPro:IPR010402); BEST Arabidopsis thaliana protein match is: CCT motif family protein (TAIR:AT2G33350.2); Has 1789 Blast hits to 1789 proteins in 111 species: Archae - 0; Bacteria - 6; Metazoa - 2; Fungi - 2; Plants - 1654; Viruses - 0; Other Eukaryotes - 125 (source: NCBI BLink).
OG0006452	AT1G04510.1, AT1G04510.2, AT2G33340.1, AT2G33340.2, AT2G33340.3	Calathea32321_c0_seq1.p1, Calathea32321_c0_seq2.p1	Canna_26304_c0_seq1.p1	Dichorisandra_49701_c0_seq1.p1, Dichorisandra_49701_c0_seq2.p1, Dichorisandra_49701_c0_seq3.p1, Dichorisandra_49701_c0_seq4.p1, Dichorisandra_49701_c0_seq5.p1, Dichorisandra_49701_c0_seq6.p1	Elaeis|743779648|ref|XP_010920296.1|, Elaeis|743829786|ref|XP_010934240.1|	Musa_28059_c0_seq1.p1, Musa_28059_c0_seq2.p1	GSMUA_Achr11P02530_001, GSMUA_Achr8P12630_001	Orchidantha_36670_c0_seq1.p1	Phoenix_30s661111g001, Phoenix_30s715321g002	Zingiber_32224_c0_seq1.p1	protein_coding	MOS4-associated complex 3A	Encodes MAC3A, a U-box proteins with homology to the yeast and human E3 ubiquitin ligase Prp19. Associated with the MOS4-Associated Complex (MAC). Involved in plant innate immunity.	MOS4-associated complex 3A (MAC3A); FUNCTIONS IN: ubiquitin-protein ligase activity, nucleotide binding; INVOLVED IN: response to cadmium ion, defense response to bacterium; LOCATED IN: nucleolus, nucleus, CUL4 RING ubiquitin ligase complex; EXPRESSED IN: 25 plant structures; EXPRESSED DURING: 13 growth stages; CONTAINS InterPro DOMAIN/s: WD40 repeat 2 (InterPro:IPR019782), U box domain (InterPro…
OG0003949	AT1G04520.1, AT2G33330.1, AT5G43980.1	Calathea31877_c0_seq1.p1, Calathea31877_c0_seq2.p1, Calathea32431_c0_seq1.p1, Calathea32431_c0_seq2.p1	Canna_23931_c0_seq1.p1, Canna_23931_c0_seq2.p2, Canna_23931_c0_seq3.p1, Canna_8742_c0_seq1.p2	Dichorisandra_47855_c0_seq10.p1, Dichorisandra_47855_c0_seq11.p1, Dichorisandra_47855_c0_seq12.p1, Dichorisandra_47855_c0_seq4.p1, Dichorisandra_47855_c0_seq5.p1, Dichorisandra_47855_c0_seq6.p1, Dichorisandra_47855_c0_seq7.p1, Dichorisandra_47855_c0_seq8.p1, Dichorisandra_47855_c0_seq9.p1	Elaeis|743779907|ref|XP_010920374.1|, Elaeis|743830317|ref|XP_010934388.1|	Musa_27660_c0_seq13.p2, Musa_27660_c0_seq5.p1	GSMUA_Achr11P02500_001, GSMUA_Achr1P00990_001, GSMUA_Achr5P13000_001, GSMUA_Achr8P12640_001	Orchidantha_169652_c0_seq1.p1	Phoenix_30s1086541g010	Zingiber_113434_c0_seq1.p1, Zingiber_15288_c0_seq1.p1	protein_coding	plasmodesmata-located protein 2	Encodes a plasmodesmal protein that may be involved in the intercellular movement of molecules through the plasmodesmata.	plasmodesmata-located protein 2 (PDLP2); FUNCTIONS IN: molecular_function unknown; INVOLVED IN: N-terminal protein myristoylation, plasmodesmata-mediated intercellular transport; LOCATED IN: plasmodesma; EXPRESSED IN: 17 plant structures; EXPRESSED DURING: 12 growth stages; CONTAINS InterPro DOMAIN/s: Protein of unknown function DUF26 (InterPro:IPR002902); BEST Arabidopsis thaliana protein match …
OG0013026	AT1G04530.1, AT1G80130.1, AT4G32340.1, AT5G20190.1	Calathea28713_c1_seq1.p1	Canna_76855_c0_seq1.p1, Canna_84743_c0_seq1.p1			Musa_26340_c0_seq1.p1, Musa_26340_c0_seq2.p1, Musa_26340_c0_seq3.p1, Musa_26340_c0_seq5.p1	GSMUA_Achr2P15930_001	Orchidantha_105689_c0_seq1.p1			protein_coding	Tetratricopeptide repeat (TPR)-like superfamily protein	Encodes one of the 36 carboxylate clamp (CC)-tetratricopeptide repeat (TPR) proteins (Prasad 2010, Pubmed ID: 20856808) with potential to interact with Hsp90/Hsp70 as co-chaperones.	Tetratricopeptide repeat (TPR)-like superfamily protein; FUNCTIONS IN: binding; EXPRESSED IN: 22 plant structures; EXPRESSED DURING: 13 growth stages; CONTAINS InterPro DOMAIN/s: Tetratricopeptide-like helical (InterPro:IPR011990), Tetratricopeptide repeat-containing (InterPro:IPR013026); BEST Arabidopsis thaliana protein match is: Tetratricopeptide repeat (TPR)-like superfamily protein (TAIR:AT4…
OG0006455	AT1G04540.1, AT2G13350.1, AT2G33320.1, AT3G04360.1, AT4G01200.1		Canna_67910_c0_seq1.p1, Canna_753_c0_seq1.p1, Canna_96113_c0_seq1.p2	Dichorisandra_121079_c0_seq1.p1, Dichorisandra_3400_c0_seq1.p1	Elaeis|743756008|ref|XP_010914471.1|, Elaeis|743756028|ref|XP_010914657.1|, Elaeis|743779905|ref|XP_010920373.1|, Elaeis|743830313|ref|XP_010934387.1|, Elaeis|743836276|ref|XP_010936043.1|, Elaeis|743838160|ref|XP_010936622.1|	Musa_109859_c0_seq1.p1, Musa_113511_c0_seq1.p4, Musa_13014_c1_seq1.p1, Musa_2977_c0_seq1.p1	GSMUA_Achr11P17240_001, GSMUA_Achr1P11000_001, GSMUA_Achr5P09450_001		Phoenix_30s664041g002		protein_coding	Calcium-dependent lipid-binding (CaLB domain) family protein		Calcium-dependent lipid-binding (CaLB domain) family protein; INVOLVED IN: biological_process unknown; LOCATED IN: membrane; EXPRESSED IN: 10 plant structures; EXPRESSED DURING: L mature pollen stage, M germinated pollen stage, 4 anthesis, C globular stage, petal differentiation and expansion stage; CONTAINS InterPro DOMAIN/s: C2 calcium/lipid-binding domain, CaLB (InterPro:IPR008973), C2 calcium…
OG0001188	AT1G04550.1, AT1G04550.2, AT2G33310.1, AT2G33310.2, AT2G33310.3	Calathea33726_c0_seq1.p2, Calathea33726_c0_seq2.p3, Calathea33726_c0_seq3.p1, Calathea33726_c0_seq4.p1, Calathea33726_c0_seq5.p1	Canna_19667_c0_seq1.p1, Canna_19742_c0_seq1.p1	Dichorisandra_34907_c1_seq1.p1, Dichorisandra_36400_c0_seq1.p1, Dichorisandra_41705_c0_seq1.p1, Dichorisandra_41705_c0_seq2.p1, Dichorisandra_46313_c0_seq1.p1, Dichorisandra_46313_c0_seq2.p1, Dichorisandra_46313_c0_seq3.p1, Dichorisandra_47003_c0_seq1.p1, Dichorisandra_47003_c0_seq2.p1, Dichorisandra_47003_c0_seq3.p1	Elaeis|743776948|ref|XP_010918890.1|, Elaeis|743776950|ref|XP_010918891.1|, Elaeis|743776952|ref|XP_010918892.1|, Elaeis|743825928|ref|XP_010933144.1|, Elaeis|743825932|ref|XP_010933145.1|, Elaeis|743825937|ref|XP_010933146.1|, Elaeis|743834972|ref|XP_010935682.1|, Elaeis|743853416|ref|XP_010940651.1|	Musa_24196_c0_seq1.p1, Musa_24196_c0_seq2.p1, Musa_24196_c0_seq4.p1, Musa_24196_c0_seq6.p1, Musa_24196_c0_seq8.p1	GSMUA_Achr10P06630_001, GSMUA_Achr11P02310_001, GSMUA_Achr2P04230_001, GSMUA_AchrUn_randomP10850_001	Orchidantha_36445_c0_seq16.p1, Orchidantha_36445_c0_seq21.p1, Orchidantha_36445_c0_seq23.p1, Orchidantha_36445_c0_seq25.p1, Orchidantha_36445_c0_seq26.p1, Orchidantha_36445_c0_seq6.p1, Orchidantha_36445_c0_seq7.p1, Orchidantha_36445_c0_seq8.p1, Orchidantha_36445_c0_seq9.p1	Phoenix_30s1173741g001, Phoenix_30s859721g003, Phoenix_30s989791g004	Zingiber_25345_c0_seq1.p1, Zingiber_33679_c0_seq1.p1, Zingiber_33679_c0_seq2.p1, Zingiber_33679_c0_seq3.p1	protein_coding	AUX/IAA transcriptional regulator family protein	IAA12/BDL plays a role in auxin-mediated processes of apical-basal patterning in the embryo. bdl mutants lack a primary root meristem	indole-3-acetic acid inducible 12 (IAA12); FUNCTIONS IN: transcription repressor activity, sequence-specific DNA binding transcription factor activity; INVOLVED IN: xylem and phloem pattern formation, response to auxin stimulus, embryonic pattern specification, root development; LOCATED IN: nucleus; EXPRESSED IN: 22 plant structures; EXPRESSED DURING: 13 growth stages; CONTAINS InterPro DOMAIN/s:…
OG0012281	AT1G04555.1	Calathea28670_c0_seq2.p1, Calathea28670_c0_seq3.p1	Canna_24195_c0_seq1.p2, Canna_24195_c0_seq2.p1, Canna_24195_c0_seq3.p1, Canna_24195_c0_seq4.p1	Dichorisandra_44906_c0_seq1.p1	Elaeis|743836469|ref|XP_010936108.1|	Musa_13366_c0_seq1.p1	GSMUA_AchrUn_randomP04190_001	Orchidantha_27866_c0_seq1.p1	Phoenix_30s674231g009	Zingiber_20684_c0_seq1.p1	protein_coding			unknown protein; FUNCTIONS IN: molecular_function unknown; INVOLVED IN: biological_process unknown; LOCATED IN: cellular_component unknown; BEST Arabidopsis thaliana protein match is: unknown protein (TAIR:AT4G33380.1); Has 84 Blast hits to 83 proteins in 15 species: Archae - 0; Bacteria - 0; Metazoa - 9; Fungi - 0; Plants - 75; Viruses - 0; Other Eukaryotes - 0 (source: NCBI BLink).
OG0025916	AT1G04560.1				Elaeis|743777059|ref|XP_010918948.1|		GSMUA_Achr8P12720_001		Phoenix_30s929681g002		protein_coding	AWPM-19-like family protein		AWPM-19-like family protein; FUNCTIONS IN: molecular_function unknown; INVOLVED IN: biological_process unknown; LOCATED IN: endomembrane system; CONTAINS InterPro DOMAIN/s: AWPM-19-like (InterPro:IPR008390); BEST Arabidopsis thaliana protein match is: AWPM-19-like family protein (TAIR:AT5G46530.1); Has 177 Blast hits to 177 proteins in 19 species: Archae - 0; Bacteria - 0; Metazoa - 0; Fungi - 0;…
[truncated: 11,220 more rows]
