# Supplementary material for: Comparative analysis of whole flower transcriptomes in the Zingiberales
Source: PeerJ. 2018 Aug 24;6:e5490. doi: 10.7717/peerj.5490 (PMC6110254; doi:10.7717/peerj.5490)
Supplement: Supplemental Information 4 [file peerj-06-5490-s004.zip › Supplemental Material S4.xlsx]

## Sheet: Sheet1
Almeida, AMRA; Piñeyro-Nelson, A.; Yockteng, R.; Specht, C. Comparative analysis of whole flower transcriptomes in the Zingiberales. PeerJ.
S4: Single-copy orthogroups
Orthogroup	Arabidopsis	Calathea	Canna	Dichorisandra	Elaeis	Musa basjoo	Musa acuminata	Orchidantha	Phoenix	Zingiber	TAIR 10 Annotation
OG0015814	AT1G63160.1	Calathea41219_c0_seq1.p1	Canna_22280_c0_seq1.p1	Dichorisandra_42018_c0_seq1.p1	Elaeis|743891719|ref|XP_010911387.1|	Musa_16584_c0_seq1.p1	GSMUA_Achr4P24860_001	Orchidantha_24081_c0_seq1.p1	Phoenix_30s1140451g004	Zingiber_28793_c0_seq1.p1	replication factor C 2	replication factor C 2 (RFC2); FUNCTIONS IN: in 6 functions; INVOLVED IN: DNA replication; LOCATED IN: DNA replication factor C complex; EXPRESSED IN: 20 plant structures; EXPRESSED DURING: 15 growth stages; CONTAINS InterPro DOMAIN/s: ATPase, AAA+ type, core (InterPro:IPR003593), ATPase, AAA-type, core (InterPro:IPR003959), Replication factor C (InterPro:IPR013748), DNA polymerase III, clamp loa…
OG0015825	AT1G79390.1	Calathea17838_c0_seq1.p1	Canna_17157_c0_seq1.p1	Dichorisandra_29738_c0_seq1.p1	Elaeis|743793079|ref|XP_010923835.1|	Musa_26809_c1_seq1.p1	GSMUA_Achr9P25070_001	Orchidantha_29364_c0_seq1.p2	Phoenix_30s921581g004	Zingiber_13527_c0_seq1.p1		unknown protein; Has 30201 Blast hits to 17322 proteins in 780 species: Archae - 12; Bacteria - 1396; Metazoa - 17338; Fungi - 3422; Plants - 5037; Viruses - 0; Other Eukaryotes - 2996 (source: NCBI BLink).
OG0015839	AT1G54780.1	Calathea37992_c0_seq47.p1	Canna_23796_c0_seq1.p1	Dichorisandra_35482_c0_seq1.p1	Elaeis|743858730|ref|XP_010942432.1|	Musa_14552_c0_seq1.p1	GSMUA_Achr3P09130_001	Orchidantha_32498_c0_seq1.p1	Phoenix_30s6550966g002	Zingiber_31513_c0_seq1.p1	Encodes a thylakoid lumen protein regulating photosystem II repair cycle. Has acid phosphatase activity.	TLP18.3; FUNCTIONS IN: molecular_function unknown; INVOLVED IN: photosystem II repair; LOCATED IN: thylakoid, thylakoid lumen, chloroplast thylakoid membrane, chloroplast thylakoid lumen, chloroplast; EXPRESSED IN: 21 plant structures; EXPRESSED DURING: 14 growth stages; CONTAINS InterPro DOMAIN/s: Protein of unknown function DUF477 (InterPro:IPR007621); Has 209 Blast hits to 209 proteins in 92 s…
OG0015844	AT1G75350.1	Calathea17860_c0_seq1.p1	Canna_15073_c0_seq1.p2	Dichorisandra_39023_c0_seq1.p2	Elaeis|743758315|ref|XP_010926158.1|	Musa_21462_c0_seq1.p1	GSMUA_Achr4P01240_001	Orchidantha_36395_c0_seq3.p1	Phoenix_30s806371g002	Zingiber_29291_c0_seq1.p1	Ribosomal protein L31	embryo defective 2184 (emb2184); FUNCTIONS IN: structural constituent of ribosome; INVOLVED IN: translation, ribosome biogenesis, embryo development ending in seed dormancy; LOCATED IN: ribosome, chloroplast, chloroplast stroma, chloroplast envelope; EXPRESSED IN: 23 plant structures; EXPRESSED DURING: 14 growth stages; CONTAINS InterPro DOMAIN/s: Ribosomal protein L31 (InterPro:IPR002150); Has 1…
OG0015856	AT1G73885.1	Calathea25905_c0_seq2.p1	Canna_24089_c0_seq1.p1	Dichorisandra_42021_c0_seq1.p1	Elaeis|743771743|ref|XP_010916160.1|	Musa_23959_c0_seq1.p1	GSMUA_Achr7P10330_001	Orchidantha_32762_c0_seq1.p1	Phoenix_30s1127011g012	Zingiber_14576_c0_seq1.p1		unknown protein; FUNCTIONS IN: molecular_function unknown; INVOLVED IN: biological_process unknown; LOCATED IN: chloroplast thylakoid membrane, chloroplast; Has 37 Blast hits to 37 proteins in 13 species: Archae - 0; Bacteria - 0; Metazoa - 0; Fungi - 0; Plants - 37; Viruses - 0; Other Eukaryotes - 0 (source: NCBI BLink).
OG0015860	AT1G53645.1	Calathea32115_c0_seq1.p1	Canna_18513_c0_seq1.p1	Dichorisandra_39642_c0_seq1.p1	Elaeis|743768025|ref|XP_010914286.1|	Musa_22828_c0_seq1.p1	GSMUA_Achr1P25830_001	Orchidantha_29127_c0_seq1.p1	Phoenix_30s65509472g001	Zingiber_51952_c0_seq1.p1	hydroxyproline-rich glycoprotein family protein	hydroxyproline-rich glycoprotein family protein; Has 15375 Blast hits to 12179 proteins in 920 species: Archae - 8; Bacteria - 1425; Metazoa - 5915; Fungi - 2848; Plants - 1527; Viruses - 230; Other Eukaryotes - 3422 (source: NCBI BLink).
OG0015871	AT2G38730.1	Calathea27886_c0_seq4.p1	Canna_17662_c1_seq1.p1	Dichorisandra_12271_c0_seq1.p1	Elaeis|743786093|ref|XP_010922081.1|	Musa_16096_c0_seq1.p1	GSMUA_Achr2P00020_001	Orchidantha_32989_c0_seq1.p1	Phoenix_30s1084191g003	Zingiber_30962_c0_seq1.p1	Cyclophilin-like peptidyl-prolyl cis-trans isomerase family protein	Cyclophilin-like peptidyl-prolyl cis-trans isomerase family protein; FUNCTIONS IN: peptidyl-prolyl cis-trans isomerase activity; INVOLVED IN: protein folding; LOCATED IN: plasma membrane, vacuole; EXPRESSED IN: 25 plant structures; EXPRESSED DURING: 14 growth stages; CONTAINS InterPro DOMAIN/s: Cyclophilin-like (InterPro:IPR015891), Peptidyl-prolyl cis-trans isomerase, cyclophilin-type (InterPro:…
OG0015873	AT2G19270.1	Calathea17977_c0_seq1.p1	Canna_19603_c0_seq1.p1	Dichorisandra_41731_c0_seq1.p1	Elaeis|743766976|ref|XP_010913735.1|	Musa_18053_c0_seq1.p1	GSMUA_Achr3P27850_001	Orchidantha_32545_c0_seq1.p1	Phoenix_30s869251g001	Zingiber_32433_c0_seq1.p2		CONTAINS InterPro DOMAIN/s: Mitotic checkpoint protein PRCC, C-terminal (InterPro:IPR018800); Has 930 Blast hits to 533 proteins in 146 species: Archae - 0; Bacteria - 18; Metazoa - 327; Fungi - 143; Plants - 61; Viruses - 0; Other Eukaryotes - 381 (source: NCBI BLink).
OG0015884	AT2G37230.1	Calathea29032_c0_seq1.p1	Canna_20558_c0_seq1.p1	Dichorisandra_46987_c0_seq1.p1	Elaeis|743872345|ref|XP_010906524.1|	Musa_25426_c0_seq1.p1	GSMUA_Achr1P09050_001	Orchidantha_28254_c0_seq1.p1	Phoenix_30s679431g006	Zingiber_32004_c0_seq1.p1	Tetratricopeptide repeat (TPR)-like superfamily protein	Tetratricopeptide repeat (TPR)-like superfamily protein; INVOLVED IN: biological_process unknown; LOCATED IN: chloroplast thylakoid membrane; EXPRESSED DURING: seedling growth; CONTAINS InterPro DOMAIN/s: Pentatricopeptide repeat (InterPro:IPR002885); BEST Arabidopsis thaliana protein match is: Tetratricopeptide repeat (TPR)-like superfamily protein (TAIR:AT1G02060.1); Has 41954 Blast hits to 135…
OG0015892	AT2G20515.1	Calathea31555_c0_seq7.p1	Canna_21208_c0_seq1.p1	Dichorisandra_16593_c0_seq1.p1	Elaeis|743780329|ref|XP_010920481.1|	Musa_15495_c0_seq1.p1	GSMUA_Achr8P18970_001	Orchidantha_25376_c0_seq1.p1	Phoenix_30s1033241g003	Zingiber_38591_c0_seq1.p1		unknown protein; FUNCTIONS IN: molecular_function unknown; INVOLVED IN: biological_process unknown; LOCATED IN: endomembrane system; EXPRESSED IN: 16 plant structures; EXPRESSED DURING: 7 growth stages; Has 71 Blast hits to 71 proteins in 14 species: Archae - 0; Bacteria - 0; Metazoa - 0; Fungi - 0; Plants - 71; Viruses - 0; Other Eukaryotes - 0 (source: NCBI BLink).
OG0015898	AT2G30100.1	Calathea38245_c0_seq1.p1	Canna_17008_c0_seq1.p1	Dichorisandra_34775_c0_seq1.p1	Elaeis|743842845|ref|XP_010937911.1|	Musa_28082_c0_seq1.p1	GSMUA_Achr6P32860_001	Orchidantha_13535_c0_seq1.p1	Phoenix_30s1047331g002	Zingiber_18031_c0_seq1.p1	pentatricopeptide (PPR) repeat-containing protein	pentatricopeptide (PPR) repeat-containing protein; LOCATED IN: chloroplast; EXPRESSED IN: 22 plant structures; EXPRESSED DURING: 13 growth stages; CONTAINS InterPro DOMAIN/s: Pentatricopeptide repeat (InterPro:IPR002885); BEST Arabidopsis thaliana protein match is: pentatricopeptide (PPR) repeat-containing protein (TAIR:AT5G04810.1); Has 68862 Blast hits to 30982 proteins in 1167 species: Archae …
OG0015901	AT2G01490.1	Calathea30604_c0_seq1.p1	Canna_28102_c0_seq1.p1	Dichorisandra_17267_c0_seq1.p1	Elaeis|743772406|ref|XP_010916511.1|	Musa_24260_c0_seq1.p1	GSMUA_Achr6P03310_001	Orchidantha_29122_c0_seq1.p1	Phoenix_30s1136111g009	Zingiber_13474_c0_seq1.p1	Encodes a phytanoyl-CoA 2-hydroxylase (PAHX).	phytanoyl-CoA dioxygenase (PhyH) family protein; FUNCTIONS IN: phytanoyl-CoA dioxygenase activity; INVOLVED IN: N-terminal protein myristoylation; LOCATED IN: plasma membrane; EXPRESSED IN: 25 plant structures; EXPRESSED DURING: 15 growth stages; CONTAINS InterPro DOMAIN/s: Phytanoyl-CoA dioxygenase (InterPro:IPR008775); Has 2926 Blast hits to 2921 proteins in 334 species: Archae - 4; Bacteria - …
OG0015918	AT3G46790.1	Calathea68328_c0_seq1.p1	Canna_22311_c0_seq1.p1	Dichorisandra_40162_c0_seq1.p1	Elaeis|743841446|ref|XP_010937524.1|	Musa_58558_c0_seq1.p1	GSMUA_Achr2P19190_001	Orchidantha_140945_c0_seq1.p1	Phoenix_30s890901g008	Zingiber_25627_c0_seq1.p1	Encodes a member of a PCMP (plant combinatorial and modular protein) family (PCMP-H subfamily) with 9 pentatricopeptide (PPR) repeats. The protein is involved the intergenic processing of chloroplast RNA between rps7 and ndhB, which is essential for ndhB translation.	CHLORORESPIRATORY REDUCTION 2 (CRR2); CONTAINS InterPro DOMAIN/s: Pentatricopeptide repeat (InterPro:IPR002885); BEST Arabidopsis thaliana protein match is: Tetratricopeptide repeat (TPR)-like superfamily protein (TAIR:AT3G57430.1); Has 36401 Blast hits to 13536 proteins in 261 species: Archae - 0; Bacteria - 8; Metazoa - 92; Fungi - 72; Plants - 35786; Viruses - 0; Other Eukaryotes - 443 (source…
OG0015936	AT3G54130.1	Calathea41574_c0_seq1.p1	Canna_22891_c0_seq2.p1	Dichorisandra_41890_c0_seq1.p1	Elaeis|743810587|ref|XP_010928937.1|	Musa_24850_c0_seq1.p1	GSMUA_Achr8P34240_001	Orchidantha_31447_c0_seq1.p1	Phoenix_30s707662g003	Zingiber_30049_c0_seq1.p1	Josephin family protein	Josephin family protein; CONTAINS InterPro DOMAIN/s: Machado-Joseph disease protein MJD (InterPro:IPR006155); BEST Arabidopsis thaliana protein match is: JOSEPHIN-like protein (TAIR:AT2G29640.1); Has 590 Blast hits to 584 proteins in 114 species: Archae - 0; Bacteria - 0; Metazoa - 441; Fungi - 14; Plants - 76; Viruses - 0; Other Eukaryotes - 59 (source: NCBI BLink).
OG0015946	AT3G14067.1	Calathea41232_c0_seq1.p1	Canna_27738_c0_seq1.p1	Dichorisandra_44173_c0_seq1.p1	Elaeis|743774266|ref|XP_010917483.1|	Musa_23252_c0_seq1.p1	GSMUA_Achr6P03640_001	Orchidantha_36019_c0_seq1.p1	Phoenix_30s808251g002	Zingiber_33274_c0_seq1.p1	Subtilase family protein	Subtilase family protein; FUNCTIONS IN: identical protein binding, serine-type endopeptidase activity; INVOLVED IN: proteolysis, negative regulation of catalytic activity; LOCATED IN: apoplast, plasma membrane, vacuole, plant-type cell wall; EXPRESSED IN: 24 plant structures; EXPRESSED DURING: 13 growth stages; CONTAINS InterPro DOMAIN/s: Protease-associated PA (InterPro:IPR003137), Proteinase in…
OG0015950	AT3G58470.1	Calathea35304_c0_seq3.p1	Canna_19235_c0_seq1.p1	Dichorisandra_23283_c0_seq1.p1	Elaeis|743775017|ref|XP_010917882.1|	Musa_23948_c0_seq1.p1	GSMUA_Achr3P25600_001	Orchidantha_34218_c0_seq1.p1	Phoenix_30s756021g001	Zingiber_27224_c0_seq1.p1	nucleic acid binding;methyltransferases	nucleic acid binding;methyltransferases; FUNCTIONS IN: methyltransferase activity, nucleic acid binding; INVOLVED IN: methylation; LOCATED IN: cellular_component unknown; EXPRESSED IN: 21 plant structures; EXPRESSED DURING: 13 growth stages; CONTAINS InterPro DOMAIN/s: DNA methylase, N-6 adenine-specific, eukaryotic (InterPro:IPR019369), DNA methylase, N-6 adenine-specific, conserved site (InterP…
OG0015951	AT3G02660.1	Calathea36971_c0_seq1.p1	Canna_20397_c0_seq1.p1	Dichorisandra_43553_c0_seq1.p1	Elaeis|743806730|ref|XP_010927782.1|	Musa_21777_c0_seq1.p1	GSMUA_Achr8P23640_001	Orchidantha_27794_c0_seq1.p1	Phoenix_30s65509318g001	Zingiber_25764_c0_seq1.p1	Tyrosyl-tRNA synthetase, class Ib, bacterial/mitochondrial	EMBRYO DEFECTIVE 2768 (emb2768); FUNCTIONS IN: RNA binding, tyrosine-tRNA ligase activity, aminoacyl-tRNA ligase activity, nucleotide binding, ATP binding; INVOLVED IN: tRNA aminoacylation for protein translation, embryo development ending in seed dormancy; LOCATED IN: mitochondrion, chloroplast; EXPRESSED IN: 23 plant structures; EXPRESSED DURING: 14 growth stages; CONTAINS InterPro DOMAIN/s: Am…
OG0015962	AT4G01897.1	Calathea42352_c0_seq1.p1	Canna_15347_c0_seq1.p1	Dichorisandra_38852_c0_seq1.p1	Elaeis|743783353|ref|XP_010921386.1|	Musa_19628_c0_seq1.p1	GSMUA_Achr1P12970_001	Orchidantha_24154_c0_seq1.p1	Phoenix_30s783011g005	Zingiber_19443_c0_seq1.p1		unknown protein; CONTAINS InterPro DOMAIN/s: Protein of unknown function DUF952 (InterPro:IPR009297); Has 763 Blast hits to 763 proteins in 180 species: Archae - 0; Bacteria - 351; Metazoa - 0; Fungi - 0; Plants - 29; Viruses - 0; Other Eukaryotes - 383 (source: NCBI BLink).
OG0015976	AT4G15520.1	Calathea28407_c0_seq1.p1	Canna_17754_c0_seq1.p1	Dichorisandra_45067_c0_seq1.p1	Elaeis|743768135|ref|XP_010914344.1|	Musa_16865_c0_seq1.p1	GSMUA_Achr8P34400_001	Orchidantha_24039_c0_seq1.p1	Phoenix_30s819721g002	Zingiber_29424_c0_seq1.p1	tRNA/rRNA methyltransferase (SpoU) family protein	tRNA/rRNA methyltransferase (SpoU) family protein; FUNCTIONS IN: RNA binding, RNA methyltransferase activity; INVOLVED IN: RNA processing; LOCATED IN: cellular_component unknown; EXPRESSED IN: 23 plant structures; EXPRESSED DURING: 13 growth stages; CONTAINS InterPro DOMAIN/s: tRNA/rRNA methyltransferase, SpoU (InterPro:IPR001537); Has 7549 Blast hits to 7548 proteins in 2062 species: Archae - 19…
OG0015982	AT4G32260.1	Calathea32709_c0_seq1.p2	Canna_20305_c0_seq1.p1	Dichorisandra_38638_c0_seq1.p1	Elaeis|743805786|ref|XP_010927514.1|	Musa_19428_c0_seq1.p1	GSMUA_Achr8P22550_001	Orchidantha_33371_c0_seq1.p1	Phoenix_30s916171g003	Zingiber_25598_c0_seq1.p1	ATPase, F0 complex, subunit B/B', bacterial/chloroplast	ATPase, F0 complex, subunit B/B', bacterial/chloroplast; FUNCTIONS IN: hydrogen ion transmembrane transporter activity; INVOLVED IN: defense response to bacterium; LOCATED IN: thylakoid, chloroplast thylakoid membrane, chloroplast, membrane, chloroplast envelope; EXPRESSED IN: 23 plant structures; EXPRESSED DURING: 14 growth stages; CONTAINS InterPro DOMAIN/s: ATPase, F0 complex, subunit B/B&apos…
OG0015986	AT4G01037.1	Calathea38331_c1_seq1.p1	Canna_26084_c0_seq1.p1	Dichorisandra_41601_c0_seq1.p1	Elaeis|743755889|ref|XP_010913903.1|	Musa_24325_c0_seq1.p1	GSMUA_Achr4P00920_001	Orchidantha_5019_c0_seq1.p1	Phoenix_30s880291g001	Zingiber_31206_c0_seq1.p1	Ubiquitin carboxyl-terminal hydrolase family protein	what's this factor? (WTF1); CONTAINS InterPro DOMAIN/s: RNA recognition domain, plant (InterPro:IPR021099); BEST Arabidopsis thaliana protein match is: Ubiquitin carboxyl-terminal hydrolase family protein (TAIR:AT5G62990.1); Has 30201 Blast hits to 17322 proteins in 780 species: Archae - 12; Bacteria - 1396; Metazoa - 17338; Fungi - 3422; Plants - 5037; Viruses - 0; Other Eukaryotes - 2996 (sourc…
OG0015988	AT5G17570.1	Calathea23669_c0_seq1.p1	Canna_17412_c0_seq4.p1	Dichorisandra_41629_c0_seq1.p1	Elaeis|743828748|ref|XP_010933950.1|	Musa_17032_c0_seq1.p1	GSMUA_AchrUn_randomP22930_001	Orchidantha_33400_c0_seq1.p1	Phoenix_30s996131g003	Zingiber_70856_c0_seq1.p1	TatD related DNase	TatD related DNase; FUNCTIONS IN: endodeoxyribonuclease activity, producing 5'-phosphomonoesters, deoxyribonuclease activity; INVOLVED IN: biological_process unknown; LOCATED IN: cellular_component unknown; EXPRESSED IN: 24 plant structures; EXPRESSED DURING: 13 growth stages; CONTAINS InterPro DOMAIN/s: Deoxyribonuclease, TatD Mg-dependent (InterPro:IPR012278), Deoxyribonuclease, TatD (InterPro:…
OG0015989	AT5G06550.1	Calathea31041_c0_seq1.p1	Canna_23614_c0_seq1.p1	Dichorisandra_45979_c0_seq1.p1	Elaeis|743775056|ref|XP_010917901.1|	Musa_21625_c0_seq1.p1	GSMUA_Achr3P25630_001	Orchidantha_19091_c0_seq1.p1	Phoenix_30s655081g015	Zingiber_25612_c0_seq1.p1	Encodes a HR demethylase that acts as a positive regulator of seed germination in the PHYB-PIL5-SOM pathway.	CONTAINS InterPro DOMAIN/s: Transcription factor jumonji/aspartyl beta-hydroxylase (InterPro:IPR003347), F-box domain, Skp2-like (InterPro:IPR022364), Transcription factor jumonji (InterPro:IPR013129); BEST Arabidopsis thaliana protein match is: transferases, transferring glycosyl groups (TAIR:AT1G78280.1); Has 1762 Blast hits to 1747 proteins in 292 species: Archae - 0; Bacteria - 297; Metazoa -…
OG0015991	AT5G58480.1	Calathea37913_c0_seq1.p1	Canna_24812_c0_seq1.p1	Dichorisandra_44267_c1_seq1.p1	Elaeis|743781925|ref|XP_010921014.1|	Musa_28796_c0_seq1.p1	GSMUA_Achr10P13060_001	Orchidantha_31202_c0_seq1.p1	Phoenix_30s676831g001	Zingiber_26653_c0_seq1.p1	O-Glycosyl hydrolases family 17 protein	O-Glycosyl hydrolases family 17 protein; FUNCTIONS IN: cation binding, hydrolase activity, hydrolyzing O-glycosyl compounds, catalytic activity; INVOLVED IN: carbohydrate metabolic process; LOCATED IN: anchored to plasma membrane, plasma membrane, anchored to membrane; EXPRESSED IN: 22 plant structures; EXPRESSED DURING: 13 growth stages; CONTAINS InterPro DOMAIN/s: X8 (InterPro:IPR012946), Glyco…
OG0015993	AT5G58070.1	Calathea17793_c0_seq1.p1	Canna_18248_c0_seq1.p1	Dichorisandra_39948_c0_seq1.p1	Elaeis|743811329|ref|XP_010929132.1|	Musa_19425_c0_seq1.p1	GSMUA_Achr5P16500_001	Orchidantha_30012_c0_seq1.p1	Phoenix_30s839411g006	Zingiber_18238_c0_seq1.p1	Encodes a temperature-induced lipocalin TIL1. Involved in thermotolerance. Peripherally associated with plasma membrane.	temperature-induced lipocalin (TIL); FUNCTIONS IN: binding, transporter activity; INVOLVED IN: transport, response to cold, response to light stimulus, response to heat; LOCATED IN: mitochondrion, endoplasmic reticulum, plasma membrane, vacuole; EXPRESSED IN: 26 plant structures; EXPRESSED DURING: 17 growth stages; CONTAINS InterPro DOMAIN/s: Lipocalin, bacterial (InterPro:IPR002446), Lipocalin, …
OG0016005	AT5G19630.1	Calathea29639_c0_seq1.p1	Canna_18164_c0_seq1.p1	Dichorisandra_34363_c0_seq1.p1	Elaeis|743862405|ref|XP_010943526.1|	Musa_18742_c0_seq1.p1	GSMUA_Achr9P20130_001	Orchidantha_30777_c0_seq1.p1	Phoenix_30s891311g005	Zingiber_30148_c0_seq1.p1	alpha/beta-Hydrolases superfamily protein	alpha/beta-Hydrolases superfamily protein; Has 1062 Blast hits to 1062 proteins in 417 species: Archae - 16; Bacteria - 763; Metazoa - 1; Fungi - 28; Plants - 66; Viruses - 0; Other Eukaryotes - 188 (source: NCBI BLink).
OG0016018	AT5G51570.1	Calathea31950_c0_seq1.p1	Canna_18763_c0_seq1.p1	Dichorisandra_44993_c0_seq1.p1	Elaeis|743831367|ref|XP_010934675.1|	Musa_20902_c0_seq1.p1	GSMUA_Achr1P16680_001	Orchidantha_31657_c0_seq1.p1	Phoenix_30s911911g003	Zingiber_23068_c0_seq1.p1	SPFH/Band 7/PHB domain-containing membrane-associated protein family	SPFH/Band 7/PHB domain-containing membrane-associated protein family; INVOLVED IN: N-terminal protein myristoylation; LOCATED IN: plasma membrane, vacuole; EXPRESSED IN: 24 plant structures; EXPRESSED DURING: 13 growth stages; CONTAINS InterPro DOMAIN/s: Band 7 protein (InterPro:IPR001107); BEST Arabidopsis thaliana protein match is: SPFH/Band 7/PHB domain-containing membrane-associated protein f…
OG0016042	AT5G67220.1	Calathea38055_c0_seq1.p1	Canna_19390_c0_seq1.p1	Dichorisandra_37711_c0_seq1.p1	Elaeis|743871781|ref|XP_010906387.1|	Musa_23007_c0_seq1.p1	GSMUA_Achr9P24310_001	Orchidantha_28179_c0_seq1.p1	Phoenix_30s1178691g001	Zingiber_73073_c0_seq1.p1	FMN-linked oxidoreductases superfamily protein	FMN-linked oxidoreductases superfamily protein; FUNCTIONS IN: tRNA dihydrouridine synthase activity, FAD binding, catalytic activity; INVOLVED IN: regulation of nitrogen utilization, oxidation reduction, tRNA processing, metabolic process; LOCATED IN: mitochondrion; EXPRESSED IN: 23 plant structures; EXPRESSED DURING: 13 growth stages; CONTAINS InterPro DOMAIN/s: Aldolase-type TIM barrel (InterPr…
