# Supplementary material for: Comparative analysis of whole flower transcriptomes in the Zingiberales
Source: PeerJ. 2018 Aug 24;6:e5490. doi: 10.7717/peerj.5490 (PMC6110254; doi:10.7717/peerj.5490)
Supplement: Supplemental Information 5 [file peerj-06-5490-s005.zip › Supplemental Material S5.xlsx]

## Sheet: Sheet1
Almeida, AMRA; Piñeyro-Nelson, A.; Yockteng, R.; Specht, C. Comparative analysis of whole flower transcriptomes in the Zingiberales. PeerJ.
S5: Arabidopsis thalaiana-specific orthogroups
Orthogroup	Arabidopsis thaliana gene	TAIR10 Annotation
OG0023176	AT1G01060.1, AT1G01060.2, AT1G01060.3, AT1G01060.4, AT1G01060.5	LHY	LHY encodes a myb-related putative transcription factor involved in circadian rhythm along with another myb transcription factor CCA1
OG0029644	AT1G01240.1, AT1G01240.2, AT1G01240.3		Transmembrane protein
OG0021105	AT1G01695.1, AT2G45900.1, AT3G61380.1, AT4G00440.1, AT4G00440.2, AT4G00440.3	TRM33	TON1 RECRUITING MOTIF 33,Phosphatidylinositol N-acetyglucosaminlytransferase subunit P-like protein
OG0023162	AT1G02920.1, AT1G02930.1, AT1G02930.2, AT2G02930.1, AT4G02520.1	GST11, GSTF7, GSTF6	Encodes glutathione transferase belonging to the phi class of GSTs. Naming convention according to Wagner et al. (2002).
OG0029630	AT1G02990.1, AT1G02990.2, AT1G02990.3		Hypothetical protein
OG0034900	AT1G03170.1, AT4G02810.1	FAF1, FAF2	FANTASTIC FOUR 1 and 2, FAFs have the potential to regulate shoot meristem size in Arabidopsis thaliana. FAFs can repress WUS, which ultimately leads to an arrest of meristem activity in FAF overexpressing lines.
OG0029626	AT1G04490.1, AT1G04490.2, AT2G33360.1		Hypothetical protein, cadherin EGF LAG seven-pass G-type receptor, putative
OG0023180	AT1G06150.1, AT1G06150.2, AT2G31280.1, AT2G31280.2, AT2G31280.3	LHL1, EMB1444	LONESOME HIGHWAY LIKE 1, EMBRYO DEFECTIVE 1444
OG0019392	AT1G10190.1, AT2G24950.1, AT4G10210.1, AT4G10220.1, AT4G15050.1, AT4G15053.1, AT4G15056.1		NEP-interacting protein, putative; Transmembrane protein, putative
OG0025913	AT1G11362.1, AT1G48020.1, AT3G17220.1, AT3G27999.1	PMEI1, PMEI2	Plant invertase/pectin methylesterase inhibitor superfamily protein
OG0029647	AT1G12120.1, AT1G62530.1, AT1G62530.2		Hypothetical protein
OG0029621	AT1G14770.1, AT1G14770.2, AT1G68030.1		RING/FYVE/PHD zinc finger superfamily protein
OG0029649	AT1G15720.1, AT5G58340.1, AT5G58340.2	TRFL5	TRF-LIKE 5, arabidopsis myb family transcription factor; myb-like HTH transcriptional regulator family protein
OG0000088	AT1G20090.1, AT1G75840.1, AT2G17800.1, AT2G17800.2, AT2G44690.1, AT3G48040.1, AT3G51300.1, AT4G35020.1, AT4G35020.2, AT4G35020.3, AT4G35950.1, AT5G45970.1, AT5G62880.1	ARAC4, ARAC5, ARAC1, ARAC9	Member of the Rho GTPase family. Functions to organize the microtubular cytoskeleton in combination with RIC1 and RIC4. These interactions affect pavement cell morphogenesis and pollen tube growth. ROP2 expression is stimulated by brassinosteroid treatment. Inhibit light-induced stomatal opening. The mRNA is cell-to-cell mobile.
OG0034895	AT1G20520.1, AT1G76210.1	DUF241	DUF241 domain protein, putative
OG0021070	AT1G21560.1, AT1G21560.2, AT1G21560.3, AT1G77270.1, AT3G07730.1, AT4G01170.1		Hypothetical protein
OG0034906	AT1G23060.1, AT1G23060.2		Hypothetical protein
OG0034913	AT1G29010.1, AT2G34010.1	TIE3, TIE4	TCP INTERACTOR CONTAINING EAR MOTIF PROTEIN 3 and 4
OG0029648	AT1G29140.1, AT4G18596.1, AT5G45880.1		Pollen Ole e 1 allergen and extensin family protein
OG0029629	AT1G29240.1, AT2G34170.1, AT2G34170.2	DUF6888	transcription initiation factor TFIID subunit, putative
OG0025917	AT1G29530.1, AT2G34310.1, AT2G34310.2, AT2G34310.3		Hypothetical protein
OG0023181	AT1G33220.1, AT5G20330.1, AT5G20340.1, AT5G20390.1, AT5G20560.1		Glycosyl hydrolase superfamily protein
OG0021077	AT1G33590.1, AT1G33600.1, AT1G33610.1, AT1G33612.1, AT1G33670.1, AT2G26380.1		Leucine-rich repeat (LRR) family protein
OG0029650	AT1G34910.1, AT1G35030.1, AT1G35040.1		Hypothetical protein
OG0019356	AT1G36100.1, AT1G46696.1, AT1G51172.1, AT2G15110.1, AT3G30230.1, AT4G03830.1, AT5G32590.1		Myosin heavy chain-like protein
OG0034891	AT1G36940.1, AT1G36940.2		Myotubularin-like protein
OG0034912	AT1G40129.1, AT4G07350.1		Hypothetical protein
OG0025943	AT1G43020.1, AT1G43020.2, AT1G43020.3, AT1G43020.4	DUF547	Electron protein, putative
OG0034892	AT1G43770.1, AT1G43770.2		RING/FYVE/PHD zinc finger superfamily protein
OG0016836	AT1G44080.1, AT1G57906.1, AT1G65740.1, AT1G65760.1, AT1G65770.1, AT2G17690.1, AT2G26160.1, AT3G25750.1, AT4G35733.1	DUF295; UCL1; AMR1; SDC	F-box SKIP23-like protein. UPWARD CURLY LEAF1. ASCORBIC ACID MANNOSE PATHWAY REGULATOR1.SUPRESSOR OF DRM1 DRM2 CMT3.
OG0021098	AT1G48500.1, AT1G48500.2, AT1G48500.3, AT3G17860.1, AT3G17860.2, AT3G17860.3	JAZ4; JAZ3	JASMONATE-ZIM-DOMAIN PROTEIN 4 and 3
OG0034920	AT1G48560.1, AT1G48560.2		Hypothetical protein
OG0034916	AT1G58100.1, AT1G58100.2	TCP8	TCP DOMAIN PROTEIN 8
OG0021075	AT1G58520.3, AT1G58725.1, AT1G59030.1, AT1G59406.1, AT3G43550.1, AT3G43570.1		GDSL-like esterase/lipase/acylhydrolase superfamily protein.
OG0034909	AT1G61320.1, AT1G61330.1		FBD / Leucine Rich Repeat domains containing protein
OG0025932	AT1G61660.1, AT1G61660.2, AT1G61660.3, AT1G61660.4	ATBHLH112	Encodes a transcriptional activator that regulates the expression of genes by binding to their GCG- or E-boxes to mediate physiological responses, including proline biosynthesis and ROS scavenging pathways, to enhance stress tolerance.
OG0034923	AT1G62981.1, AT1G62981.2	DUF1191	Transmembrane protein
OG0025920	AT1G63190.1, AT1G63200.1, AT1G63205.1, AT1G63206.1		Cystatin/monellin superfamily protein
OG0023167	AT1G64625.1, AT1G64625.2, AT1G64625.3, AT5G24352.1, AT5G24352.2	FST, LHL3	FEHLSTART, LONESOME HIGHWAY LIKE 3, encodes a plant-specific basic helix-loop-helix (bHLH) protein that is required for normal meiotic entry and the establishment of meiotic synchrony.Serine/threonine-protein kinase WNK (With No Lysine)-like protein.
OG0029632	AT1G65140.1, AT1G65160.1, AT1G65170.1		Ubiquitin carboxyl-terminal hydrolase family protein
OG0019388	AT1G66550.1, AT1G66550.2, AT1G66560.1, AT1G66600.1, AT1G80590.1, AT5G01900.1, AT5G22570.1	WRK67; WRK64; WRK63; WRK66; WRK62; WRK38	Member of WRKY Transcription Factor; Group III
OG0025940	AT1G66940.1, AT1G66940.2, AT1G66940.3, AT1G67000.1		Protein kinase superfamily protein
OG0034901	AT1G67260.1, AT1G67260.2	TCP1	TCP DOMAIN PROTEIN 1
OG0029625	AT1G68910.1, AT1G68910.2, AT1G68910.3	WIT2	WPP DOMAIN-INTERACTING PROTEIN 2 encodes one of the WPP domain-interacting proteins (WIT1/AT5G11390, WIT2/AT1G68910) required for RanGAP nuclear envelope association in root tip cells.
OG0029623	AT1G68920.1, AT1G68920.2, AT1G68920.3	BHLH49, CIL1	Basic helix-loop-helix (bHLH) DNA-binding superfamily protein, CIB1 LIKE PROTEIN 1
OG0034910	AT1G70180.1, AT1G70180.2		Sterile alpha motif (SAM) domain-containing protein
OG0021065	AT1G70390.1, AT1G71290.1, AT2G13630.1, AT2G19630.1, AT3G10790.1, AT4G29970.1		F-box associated ubiquitination effector family protein
OG0029620	AT1G70400.1, AT1G70400.2, AT1G70400.3		NOSIC domain protein
OG0029622	AT1G70620.1, AT1G70620.2, AT1G70620.3		Cyclin-like protein
OG0034897	AT1G70700.1, AT1G70700.2	JAZ9	JASMONATE-ZIM-DOMAIN PROTEIN 9
OG0019399	AT1G71390.1, AT1G71400.1, AT3G05360.1, AT3G05370.1, AT3G23010.1, AT3G23110.1, AT3G23120.1	RLP11; RLP12; RLP30; RLP31; RLP36; RLP37; RLP 38	Receptor-like proptein 11, 12, 30, 31, 36, 37, 38
OG0034915	AT1G75730.1, AT1G75730.2		Hypothetical protein
OG0029676	AT2G05230.1, AT2G05250.1, AT5G35753.1		DNAJ heat shock N-terminal domain-containing protein
OG0034936	AT2G07714.1, ATMG00550.1		Transcription factor-like protein
OG0034932	AT2G14800.1, AT3G44713.1		Hypothetical protein
OG0025948	AT2G15180.1, AT2G15185.1, AT3G43470.1, AT3G43480.1		Zinc knuckle (CCHC-type) family protein; zinc ion binding/nucleic acid binding protein
OG0023195	AT2G16365.1, AT2G16365.2, AT2G16365.3, AT2G16365.4, AT4G34550.1		F-box family protein
OG0029667	AT2G21230.1, AT2G21230.2, AT2G21230.3	BZIP30, DKM	BASIC LEUCINE-ZIPPER 30, DRINK ME. Involved in regulation of growth and development of reproductive organs. It interacts with a number of developmental regulators including WUS, HEC1, KNAT1/BP, KNAT2, JAB, BEL1, and NGA1.
OG0019425	AT2G21500.1, AT2G21500.2, AT4G39140.1, AT4G39140.2, AT4G39140.3, AT4G39140.4, AT4G39140.5		RING/U-box superfamily protein.
OG0034939	AT2G22090.1, AT2G22670.2	UBA1A	Encodes a nuclear protein that binds to RNA with a specificity for oligouridylates in vitro.
OG0025950	AT2G22670.1, AT2G22670.2, AT2G22670.3, AT2G22670.4	IAA8	INDOLEACETIC ACID-INDUCED PROTEIN 8
OG0034940	AT2G24790.1, AT2G24790.2	COL3	CONSTANS-LIKE 3, positive regulator of photomorphogenesis that acts downstream of COP1 but can promote lateral root development independently of COP1 and also function as a daylength-sensitive regulator of shoot branching.
OG0023199	AT2G25650.1, AT3G07710.1, AT4G00270.1, AT5G14280.1, AT5G41530.1	GPL1; STKR1; GPL2	GEBP-LIKE PROTEIN 1 AND 2, encodes a DNA-binding storekeeper protein-related transcriptional regulator. STOREKEEPER RELATED 1
OG0034930	AT2G26530.1, AT2G26530.2	AR781	Unknown function
OG0034942	AT2G32460.1, AT2G32460.2	ABS7	ABNORMAL SHOOT 7
OG0034937	AT2G32710.1, AT2G32710.2	ACK2	CYCLIN-DEPENDENT KINASE INHIBITOR 2,
OG0029671	AT2G36480.1, AT2G36480.2, AT2G36480.3		ENTH/VHS family protein
OG0029673	AT2G36680.2, AT2G36680.3, AT2G36680.4		Modiefier of rudimentary (Mod(r)) protein
OG0034944	AT2G39435.1, AT2G39435.2	TRM18	TON1 RECRUITING MOTIF 18
OG0034928	AT2G39870.1, AT3G55690.1		Hypothetical protein
OG0029662	AT2G42510.1, AT2G42510.2, AT2G42510.3		Survival motor neuron interacting protein
OG0034935	AT2G44010.1, AT3G59880.1		Hypothetical protein
OG0018059	AT2G44030.1, AT3G46050.1, AT4G39560.1, AT5G02980.1, AT5G02990.1, AT5G03000.1, AT5G03010.1, AT5G03020.1		Galactose oxidase/kelch repeat superfamily protein
OG0023198	AT2G44460.1, AT2G44470.1, AT2G44470.2, AT2G44470.3, AT3G60140.1	BGLU28; BGLU29	Beta glucosidase 28 and 29
OG0029678	AT2G44578.1, AT2G44581.1, AT3G60966.1		RING/U-box superfamily protein.
OG0034931	AT2G46310.1, AT3G61630.1	CRF5; CRF6	CYTOKININ RESPONSE FACTOR, encodes two of the six cytokinin response factors. It is transcriptionally upregulated in response to cytokinin. CRF5 belongs to the AP2/ERF superfamily of the transcriptional factors.
OG0034934	AT2G46610.1, AT2G46610.2	RS31A	ARGININE/SERINE-RICH SPLICING FACTOR 31A
OG0029664	AT2G46980.1, AT2G46980.2, AT2G46980.3	ASY3	ARABIDOPSIS THALIANA ASYNAPTIC , required for normal meiosis.
OG0034964	AT3G02170.1, AT5G15580.1	LNG1; LNG2	LONGIFOLIA 1 and 2, regulate leaf morphology by promoting cell expansion in the leaf-length direction.
OG0029695	AT3G02930.1, AT3G02930.2, AT5G16730.1	DUF827	Weak chloroplast movement under blue light protein. Microtubule-associated protein.
OG0029705	AT3G03950.1, AT3G03950.2, AT3G03950.3	ECT1	EVOLUTIONARILY CONSERVED C-TERMINAL REGION 1
OG0034961	AT3G05130.1, AT5G27330.1		Paramyosin-like protein. Prefoldin chaperone subunit family protein.
OG0021151	AT3G05380.1, AT3G05380.2, AT3G05380.3, AT3G05380.4, AT3G05380.5, AT5G27610.1	ALY2; ALY1	ALWAYS EARLY2 and 1
OG0029687	AT3G05741.1, AT3G17225.1, AT3G17230.1		Plant invertase/pectin methyltransferase inhibitor superfamily protein.
OG0021132	AT3G05750.1, AT3G05750.2, AT3G58650.1, AT5G26910.1, AT5G26910.2, AT5G26910.3	TRM7	TON1 RECRUITING MOTIF 7
OG0029692	AT3G07195.1, AT5G48657.1, AT5G48657.2	RIN4	RPM1-interacting protein 4 family protein. Defense protein-like protein.
OG0029682	AT3G08770.1, AT3G08770.2, AT5G01870.1	LTP6	LIPID TRANSFER PROTEIN 6, predicted to encode a pathogenesis-related protein. Belongs to the lipid transfer protein (PR-14) family.
OG0029688	AT3G10440.1, AT5G04320.1, AT5G04320.2	SGO1; SGO2	SHUGOSHIN 1 and 2, encodes a protein that protects meiotic centromere cohesion.
OG0029685	AT3G10770.1, AT3G10770.2, AT5G05100.1		Single-stranded nucleic acid binding R3H protein.
OG0034948	AT3G11850.1, AT3G11850.2	DUF593	Myosin-binding protein, unknown function
OG0025984	AT3G15605.1, AT3G15605.2, AT3G15605.3, AT3G15605.4		Nucleic acid binding protein
OG0029689	AT3G19370.1, AT3G19370.2, AT3G19370.3	DUF869	Filament-like protein
OG0034956	AT3G23250.1, AT3G23250.2	MYB15	MYB DOMAIN PROTEIN 15, ,member of the R2R3 factor gene family.
OG0034962	AT3G23370.1, AT3G23370.2		RNA-binding (RRM/RBD/RNP motifs) family protein
OG0034958	AT3G24260.1, AT3G28870.1		paired amphipathic helix SIN3-like protein.
OG0034963	AT3G27260.1, AT3G27260.2	GTE8	GLOBAL TRANSCRIPTION FACTOR GROUP E8
OG0011646	AT3G27280.1, AT3G27280.2, AT5G40770.1	PHB4; PHB3	PROHIBITIN4 and 3, Part of protein complexes necessary for proficient mitochondrial function or biogenesis.
OG0034952	AT3G43930.1, AT3G43930.2		BRCT domain-containing DNA repair protein
OG0034947	AT3G45920.1, AT3G46410.1		Protein kinase superfamily protein
OG0025972	AT3G46070.1, AT3G46080.1, AT3G46090.1, AT5G59820.1	ZAT7; ZAT12	C2H2-type zinc finger family protein, encodes a zinc finger protein involved in high light and cold acclimation.
OG0034945	AT3G46990.1, AT5G58930.1	OPL3; OPL4 (DUF740)	DUF740 family protein, putative
OG0029694	AT3G47720.1, AT5G62520.1, AT5G62520.2	SRO4; SRO5	SIMILAR TO RCD ONE 4 and 5
OG0029700	AT3G49260.1, AT3G49260.2, AT3G49260.3	IQD21	IQ-domain 21
OG0023227	AT3G53050.1, AT3G53065.1, AT3G53070.1, AT3G53075.1, AT3G53080.1		D-galactoside/L-rhamnose binding SUEL lectin protein. Putative membrane lipoprotein.
OG0029696	AT3G53350.1, AT3G53350.2, AT3G53350.3		ROP INTERACTIVE PARTNER 4
OG0029703	AT3G54000.1, AT3G54000.2, AT3G54000.3		TIP41-like protein
OG0034957	AT3G54760.1, AT3G54760.2		Dentin sialophosphoprotein-like protein
OG0029681	AT3G62800.1, AT3G62800.2, AT3G62800.3	DRB4	DOUBLE-STRANDED-RNA-BINDING PROTEIN 4
OG0034953	AT3G66652.1, AT3G66652.2		fip1 motif containing protein
OG0026008	AT4G00355.1, AT4G00355.2, AT4G00355.3, AT4G00355.4	ATI2	ATG-8 INTERACTING PROTEIN
OG0034975	AT4G02830.1, AT4G02830.2		Hypothetical protein
OG0029709	AT4G11140.1, AT4G23750.1, AT4G23750.2	CRF1; CRF2	CYTOKININ RESPONSE FACTOR 1 and 2
OG0029713	AT4G11780.1, AT4G23020.1, AT4G23020.2	TRM10; TRM11	TON1 RECRUITING MOTIF 10 AND 11
OG0029708	AT4G19050.1, AT5G45510.1, AT5G45510.2		NB-ARC domain-containing disease resistance protein; Leucine-rich repeat (LLR) family protein
OG0018102	AT4G19250.1, AT4G19330.1, AT4G29370.1, AT4G39753.1, AT4G39756.1, AT4G39760.1, AT5G28160.1, AT5G28180.1	CTG10;	COLD TEMPERATURE GERMINATING 10. Galactose oxidase/kelch repeat superfamily protein.
OG0029718	AT4G24500.1, AT4G24500.2, AT4G24500.3	RON3	ROTUNDA3 encodes a proline-rich protein SICKLE (SIC) required for development and abiotic stress tolerance. It is also involved in microRNA biogenesis and mRNA splicing.
OG0029711	AT4G25390.1, AT4G25390.2, AT5G51770.1		Protein kinase superfamily protein
OG0026004	AT4G25580.1, AT5G52300.1, AT5G52300.2, AT5G52310.1	CAP160, LTI65, COR78
OG0029715	AT4G25880.1, AT4G25880.2, AT4G25880.3	PUM6	PUMILIO 6
OG0029712	AT4G28640.1, AT4G28640.2, AT4G28640.3	IAA11	INDOLE-3-ACETIC ACID INDUCIBLE 11, auxin induced gene
OG0026011	AT4G32210.1, AT5G09600.1, AT5G09600.2, AT5G09600.3	SDH3-1; SDH3-2	SUCCINATE DEHYDROGENASE 3-1 and 3-2 encode membrane anchor subunits of the mitochondrial respiratory complex II.
OG0034971	AT4G33980.1, AT4G33980.2	COR28	COLD REGULATED GENE 28
OG0034974	AT4G35070.1, AT4G35070.2	SBP	S-ribonuclease binding family protein
OG0034978	AT5G02020.1, AT5G02020.2	SIS	SALT INDUCES SERINE RICH encodes a protein involved in salt tolerance
OG0034980	AT5G06280.1, AT5G06280.3		Hypothetical protein
OG0034981	AT5G07240.1, AT5G62070.1	IQD23, IQD24	IQ-domain 23 and 24
OG0034986	AT5G07250.1, AT5G07250.2	RBL3	RHOMBOID-like protein 3
OG0029727	AT5G07790.1, AT5G07790.2, AT5G61300.1		Hypothetical protein
OG0034990	AT5G09620.1, AT5G64430.1		Octicosapeptide/Phox/Bem1p family protein
OG0026035	AT5G12840.1, AT5G12840.2, AT5G12840.3, AT5G12840.4		Nuclear factor Y, subnuit A
OG0029737	AT5G14930.1, AT5G14930.2, AT5G14930.3	SAG101	SENESCENCE-ASSOCIATED GENE 101
OG0034995	AT5G14990.1, AT5G14990.2		WPP domain associated protein
OG0029734	AT5G20450.1, AT5G20450.2, AT5G20450.3		Myosin
OG0029730	AT5G40840.1, AT5G40840.2, AT5G40840.3	SYN2	SISTER CHROMATID COHESION 1 (SCC1) PROTEIN HOMOLOG 2 plays a role in somatic DNA double strand break damage repair.
OG0029735	AT5G42900.1, AT5G42900.2, AT5G42900.3	COR27	COLD REGULATED GENE 27
OG0029729	AT5G52530.1, AT5G52530.2, AT5G52530.3		Dentin sialophosphoprotein-like protein
OG0026047	AT5G53486.1, AT5G53486.2, AT5G53486.3, AT5G53486.4		Transmembrane protein
OG0034988	AT5G57340.1, AT5G57340.2		Ras guanine nucleotide exchange factor Q-like protein
OG0029725	AT5G58320.1, AT5G58320.2, AT5G58320.3	NET4A	NETWORKED 4A encodes a member of the NET superfamily of proteins that potentially couples different membranes to the actin cytoskeleton in plant cells.
OG0034992	AT5G61090.1, AT5G61120.1		Polynucleotidyl transferase, ribonuclease H-like superfamily protein
OG0034982	AT5G61520.1, AT5G61520.2		Major facilitator superfamily protein
OG0034994	AT5G64710.1, AT5G64710.2	MNU1	MITOCHONDRIAL NUCLEASE 1
