# Supplementary material for: Comparative analysis of whole flower transcriptomes in the Zingiberales
Source: PeerJ. 2018 Aug 24;6:e5490. doi: 10.7717/peerj.5490 (PMC6110254; doi:10.7717/peerj.5490)
Supplement: Supplemental Information 6 [file peerj-06-5490-s006.zip]

Archive with 3 entries (2 files):
- Supplemental Material S6.jpg
- __MACOSX/
- __MACOSX/._Supplemental Material S6.jpg
